# Supplementary material for: m6A and the NEXT complex direct Xist RNA turnover and X-inactivation dynamics
Source: Nat Struct Mol Biol. 2025 Sep 9;32(11):2242–51. doi: 10.1038/s41594-025-01663-w (PMC12618237; doi:10.1038/s41594-025-01663-w)
Supplement: Supplementary file 4 — Statistical source data for Supplementary Fig. 1. [file 41594_2025_1663_MOESM4_ESM.xlsx]

## Sheet: Sup Fig1
WT expansion turnover total centroids (P1 and 2) 60 min	WT expansion turnover total centroids (P1 and 2) 160 min	WT steady state turnover total centroids (P1 and 2) 60 min	WT steady state turnover total centroids (P1 and 2) 220 min	mettl3 expansion turnover total centroids (P1 and 2) 60 min	mettl3 expansion turnover total centroids (P1 and 2) 220 min	mettl3 steady state turnover total centroids (P1 and 2) 60 min	mettl3 steady state turnover total centroids (P1 and 2) 220 min
86	89	66	25	127	107	54	101
49	202	99	44	195	48	70	24
29	56	114	30	75	59	68	36
33	262	74	25	283	187	39	9
48	33	53	39	202	50	16	127
109	56	26	29	138	242	169	99
40	38	25	59	71	148	161	47
138	337	146	40	161	175	68	70
178	111	5	8	155	220	45	194
35	244	90	127	123	127	30	77
112	160	51	35	125	489	21	93
144	522	51	52	140	159	40	28
65	86	6	23	265	509	42	77
168	63	88	34	95	250	77	21
146	331	100	72	221	409	106	118
118	137	32	37	191	226	146	57
67	457	34	33	110	168	146	285
287	145	39	19	409	339	115	49
118	60	365	9	57	368	71	95
109	174	90	15	71	389	195	73
83	61		28	142		175
313	35		10	58		200
143	217		19			58
90	59					47
193
					107
					48
					59
					187
					50
					242
					148
					175
					220
					127
					489
					159
					509
					250
					409
					226
					168
					339
					368
					389
