# Supplementary material for: m6A and the NEXT complex direct Xist RNA turnover and X-inactivation dynamics
Source: Nat Struct Mol Biol. 2025 Sep 9;32(11):2242–51. doi: 10.1038/s41594-025-01663-w (PMC12618237; doi:10.1038/s41594-025-01663-w)
Supplement: Supplementary file 5 — Statistical source data for Supplementary Fig. 2. [file 41594_2025_1663_MOESM5_ESM.xlsx]

## Sheet: SupFig2
Geneid	WT_diff1	WT_diff2	WT_diff3	Delm6A_2B_diff	Delm6A_3B_diff	Delm6A_4E_diff	Delm6A_6F_diff	Delm6A_11C_diff1	Delm6A_11C_diff2	Delm6A_11C_diff3	Delm6A_7E_diff
Nudt10	-0.161818	-0.320175	-0.356125	-0.188889	-0.260766	0.109091	0.554286	0.125926	0.130952	-0.55	0.203922
Shroom4	-0.157053	-0.169593	-0.145722	-0.0963325	-0.0588165	-0.0594186	-0.155094	-0.137742	-0.0901678	-0.096858	-0.0394825
Dgkk	-0.0569231	-0.218615	-0.32197	-0.372596	0.0465116	-0.37931	-0.486486	-0.253177	-0.311111	-0.145614	-0.420424
Clcn5	-0.167942	-0.211268	-0.204634	-0.137999	-0.0617184	-0.0367766	-0.207768	-0.188923	-0.156361	-0.16553	-0.063663
2010204K13Rik	-0.210692	-0.264731	-0.223264	-0.167208	-0.318239	-0.186339	-0.398169	-0.0751634	-0.152195	-0.15625	-0.104677
Ppp1r3f	-0.150564	-0.151631	-0.226151	-0.100806	-0.0151176	-0.126269	-0.0125	-0.141823	-0.163636	-0.255064	-0.187387
Ccdc22	-0.0548372	-0.0800683	-0.1374	-0.145735	-0.00408163	-0.0489	-0.0860849	-0.0590561	-0.0356248	-0.148189	-0.00583459
Prickle3	-0.134615	-0.181707	-0.0563506	-0.0953488	-0.130473	-0.258946	0.387821	-0.0872987	-0.358056	-0.0355114	-0.123932
Plp2	-0.0830603	-0.237974	-0.181863	-0.296098	0.219192	0.215488	-0.102612	-0.186958	-0.102769	-0.0518376	-0.17086
Gpkow	-0.0979878	-0.21309	-0.168257	-0.126547	-0.151417	-0.154792	-0.0622153	-0.103777	-0.109622	-0.205805	-0.0690587
Wdr45	-0.117081	-0.146308	-0.211672	-0.195242	-0.0855308	-0.156573	-0.120844	-0.185649	-0.183408	-0.180377	-0.0563181
Ccdc120	-0.119768	-0.35718	-0.272119	-0.0820896	0.0423729	-0.0833333	-0.440278	-0.241348	-0.125455	-0.105997	-0.086104
Tfe3	-0.185364	-0.213677	-0.213542	-0.208999	-0.152749	0.0218836	-0.401709	-0.118066	-0.0577531	-0.0575219	-0.0796821
Gripap1	-0.210696	-0.193421	-0.212782	-0.159223	0.0562995	-0.13361	-0.0864888	-0.111572	-0.138363	-0.0927415	0.0205503
Kcnd1	-0.143351	-0.107341	-0.096519	0.100629	-0.359447	-0.210769	-0.424571	-0.246499	0.281818	-0.112353	0.00252898
Otud5	-0.0913065	-0.119197	-0.149359	-0.0417538	0.0262576	-0.109828	-0.131918	-0.133421	-0.122828	-0.0551819	-0.0229229
Pim2	-0.322857	-0.351612	-0.170543	-0.397129	0.133333	0.0057041	-0.232099	-0.327635	0.358974	-0.320259	0.0115051
Pqbp1	-0.234208	-0.175735	-0.157157	-0.116696	0.111848	0.134783	-0.196869	-0.125272	-0.0333333	-0.232143	-0.0287736
Timm17b	-0.0818268	0.0472637	-0.184524	0.415385	0.231481	0.192434	-0.532258	-0.0992776	-0.243506	0.00634921	0.162907
Eras	-0.157324	0.0103448	0.107692	-0.245251	-0.088248	0.285068	-0.0018315	-0.0747475	-0.0621053	-0.0160401	-0.0427083
Hdac6	-0.134158	-0.116825	-0.139143	-0.143632	0.019169	-0.12622	-0.191336	-0.101455	-0.0541954	-0.134659	-0.000535977
Glod5	-0.0849206	-0.0875	-0.180952	-0.365898	0.241028	-0.25	-0.475244	-0.0957627	0.055336	-0.0842491	0.0150641
Suv39h1	0.0475748	-0.0555184	-0.0985151	-0.18185	0.0238095	-0.0160504	0.122973	0.129032	-0.082963	-0.00769231	0.117422
Wdr13	-0.0256879	-0.0755689	-0.102605	-0.0214711	-0.112616	-0.0455038	-0.256226	-0.180002	-0.0229885	-0.037535	0.0362173
Rbm3	-0.0685039	-0.0520494	-0.0793723	0.00165133	-0.0152916	-0.0421653	-0.155329	-0.0616367	-0.0461475	-0.0593073	0.000352021
Tbc1d25	-0.104585	-0.0908574	-0.242859	-0.0688612	0.0155664	-0.0547264	-0.19821	-0.101216	-0.031746	-0.0903643	-0.0643275
Ebp	-0.0213198	-0.102804	-0.15209	-0.0809524	-0.14528	-0.245556	-0.353535	-0.0217141	0.0386131	-0.0899666	-0.0634519
Porcn	-0.247059	-0.0669146	-0.217647	-0.101189	-0.0120133	-0.0895522	-0.196429	-0.0766362	-0.206924	-0.179273	-0.0290135
Ftsj1	-0.0264926	-0.182094	-0.126687	-0.152613	-0.0405644	-0.203009	-0.168267	-0.0557687	0.00689655	-0.0630252	0.0220598
Lancl3	-0.0533333	-0.168256	-0.102777	-0.0552861	-0.0117468	-0.102041	-0.14786	-0.0938942	-0.0502761	-0.0801166	-0.127426
Xk	-0.120164	-0.11063	-0.0742612	-0.0116298	-0.0512003	-0.0628784	-0.266974	-0.0880562	-0.000850827	-0.0168543	-0.0926157
Cybb	-0.0967742	-0.350877	-0.164577	0.0952381	0	-0.375	-0.777778	0.0833333	-0.142353	0.075	0.047619
Dynlt3	0.019119	-0.0797348	-0.0772727	-0.00946008	-0.0672828	0.0178266	-0.0138889	-0.0248528	-0.196028	-0.0140402	0.0131566
Sytl5	-0.172287	-0.18909	-0.142367	-0.0980513	-0.0569231	-0.0126685	-0.297966	-0.0996086	-0.0433172	-0.0710532	-0.020869
Rpgr	-0.00933034	-0.0389469	-0.0508471	-0.00708011	0.0166559	0.0202436	0.0462126	-0.0314057	-0.0431999	-0.0681393	-0.0732198
Tspan7	-0.0943644	-0.114864	-0.13526	-0.0668628	-0.0584701	-0.0679937	-0.158117	-0.103964	-0.116475	-0.103217	-0.0214301
Bcor	-0.190719	-0.202273	-0.182765	-0.032486	-0.038849	0.00586665	-0.126296	-0.165336	-0.141999	-0.204001	-0.0357862
Atp6ap2	-0.0978153	-0.0814829	-0.0657293	-0.0659916	-0.0133566	0.00361954	-0.1362	-0.0808639	-0.0589383	-0.0651253	-0.0180618
1810030O07Rik	-0.0781996	-0.147277	-0.171104	-0.035867	0.00979623	0.038508	-0.180556	-0.128116	-0.0912554	-0.105293	-0.0804664
Med14	-0.145814	-0.158315	-0.178797	-0.130607	-0.0370842	-0.047053	-0.243673	-0.146616	-0.0565145	-0.15074	-0.0155966
Gm14634	-0.256334	-0.276056	-0.249029	-0.248188	0.267586	-0.193775	-0.138298	-0.335009	-0.146341	-0.198039	-0.166667
5730405O15Rik	-0.228186	-0.0774413	-0.0800344	-0.232194	-0.23113	-0.238095	-0.015873	-0.216071	-0.189072	-0.118738	-0.23447
Usp9x	-0.145061	-0.155555	-0.166818	-0.100348	-0.0443471	-0.0517811	-0.178572	-0.107967	-0.0499256	-0.119831	-0.0470454
Ddx3x	-0.104983	-0.129996	-0.108881	-0.074237	-0.0244003	-0.0402168	-0.108859	-0.0796637	-0.0313001	-0.0847628	-0.0103148
Cask	-0.120016	-0.152444	-0.155228	-0.105528	-0.0412216	-0.0675325	-0.196215	-0.0981925	-0.0854485	-0.118979	-0.0305599
Maoa	-0.104769	-0.159808	-0.136222	-0.0685008	-0.0216261	-0.0491762	-0.156387	-0.11296	-0.0962114	-0.0592202	-0.0155094
Efhc2	-0.0931604	-0.0774686	-0.0873353	0.0287456	0.0328828	-0.0800836	-0.43562	-0.0577015	0.0197174	-0.0898148	0.0302353
Fundc1	-0.0950582	-0.103551	-0.163785	-0.0857896	-0.0348419	0.0984776	-0.181563	-0.152989	-0.0529954	-0.176205	-0.0532158
Kdm6a	-0.0355919	-0.0292329	-0.0419871	-0.0326151	0.0353367	-0.00251756	-0.0583189	-0.0315485	-0.0341296	-0.00876133	-0.0171104
Chst7	-0.159556	-0.160514	-0.117208	-0.0762987	-0.226601	-0.424904	-0.112963	-0.304962	-0.134038	-0.189408	-0.146911
Slc9a7	-0.195235	-0.256713	-0.210843	-0.190089	-0.0603875	-0.0522941	-0.220672	-0.201373	-0.101073	-0.244778	-0.0382711
Rp2h	-0.129124	-0.194206	-0.175784	-0.0721821	-0.0683072	-0.0775901	-0.170918	-0.124026	-0.0565073	-0.133538	0.0107108
Jade3	-0.208103	-0.207751	-0.223537	-0.166963	-0.0969615	-0.0175182	-0.139912	-0.176928	-0.092256	-0.171152	-0.0692014
Ndufb11	-0.244322	-0.0871072	-0.0574518	0.193732	0.176344	-0.0379032	-0.14372	-0.107485	-0.0694677	-0.0364146	0.0504675
Rbm10	-0.13211	-0.0930663	-0.111583	-0.102299	-0.0571216	0.0140206	-0.0460089	-0.0818038	-0.105772	-0.0962099	-0.104228
Uba1	-0.0709076	-0.125536	-0.112279	-0.0819267	-0.0437072	-0.0315271	-0.172677	-0.10151	-0.0482457	-0.122231	-0.0205681
Cdk16	-0.116418	-0.0916246	-0.186847	-0.133691	0.0044353	-0.15922	-0.32967	-0.118812	0.0242674	-0.0745413	-0.0415346
Usp11	-0.172907	-0.229488	-0.192404	-0.147245	0.0829242	-0.0973354	-0.297171	-0.172992	-0.0455271	-0.158434	-0.124285
Araf	-0.0996377	-0.12502	-0.117492	-0.0665765	-0.0198508	-0.104277	-0.0747593	-0.0795726	-0.0889423	-0.028484	-0.0575945
Syn1	-0.143398	-0.148911	-0.199855	-0.174384	-0.128517	-0.0435589	-0.215358	-0.226342	-0.112582	-0.107632	-0.0289922
Timp1	-0.0646489	-0.213023	-0.323764	-0.185185	0.0838178	-0.0449735	-0.334826	-0.15047	-0.0573477	-0.042963	-0.0733483
Cfp	-0.0324531	-0.180923	-0.0456945	-0.16302	-0.184235	-0.074268	-0.240734	-0.152357	0.0137175	-0.142437	-0.0507136
Elk1	-0.0871511	-0.139408	-0.233531	-0.129241	0.00852464	-0.0608889	-0.28996	-0.158065	-0.102438	-0.155695	0.0148601
Uxt	-0.145273	-0.164023	-0.180058	-0.126798	-0.105735	-0.0888104	-0.19928	-0.102552	-0.0598948	-0.0722396	-0.0267752
A230072C01Rik	-0.200633	-0.21211	-0.203397	-0.242615	-0.0630981	-0.0811826	-0.25942	-0.164998	-0.116628	-0.151982	-0.0649461
Zfp182	-0.0875654	-0.108035	-0.112908	-0.0925881	-0.0160558	-0.0837114	-0.137255	-0.0973038	-0.0974484	-0.112561	-0.0418914
Zfp300	-0.3134	-0.180328	-0.322727	-0.22191	-0.207877	-0.430113	-0.539568	-0.170213	-0.160535	-0.251923	-0.103314
Gm6938	-0.223784	-0.285709	-0.231343	-0.157127	-0.0797788	-0.201543	-0.256911	-0.0691461	-0.0691489	-0.229386	-0.0426496
Klhl13	-0.09599	-0.0860338	-0.100008	-0.0845704	-0.0736602	-0.114612	-0.144102	-0.0815016	-0.0721278	-0.0795864	-0.0767018
Dock11	-0.226654	-0.0678721	-0.168697	-0.216731	-0.0864433	0.0341104	0.050783	-0.140288	-0.0567979	-0.19108	-0.0930435
Pgrmc1	-0.0231481	-0.0607903	-0.174334	-0.327586	-0.124923	0.0952381	-0.293907	-0.32381	0.0828804	-0.177871	-0.211275
Akap17b	-0.13001	-0.156286	-0.178761	-0.162513	-0.206024	-0.109472	-0.166667	-0.102075	-0.152468	-0.109046	-0.0887699
Slc25a5	0.00965754	-0.0631223	0.0251155	0.0387657	-0.00265677	-0.0203253	-0.0324528	-0.0377171	-0.214479	0.0956158	0.0271813
C330007P06Rik	0	0	0	0.00436681	0.00546448	-0.00423729	0.00401606	0	0	0	-0.00338983
Ube2a	0	0	0	0	0	0	0	0	0	0	0
Upf3b	-0.123591	-0.183449	-0.193947	-0.0679432	0.0178388	-0.118132	-0.0552201	-0.109877	-0.187541	-0.117096	0.00228311
Nkap	-0.110559	-0.0799396	-0.0417793	-0.108849	-0.0549202	-0.0828327	-0.244623	-0.0639437	-0.0744259	-0.0614778	0.0108681
Rhox5	-0.263403	-0.181287	-0.193074	-0.0915033	-0.314286	0.409091	-0.128329	-0.272929	-0.133048	-0.0496362	-0.203544
Lamp2	-0.226931	-0.230201	-0.24627	-0.153042	-0.0834429	-0.0973156	-0.247448	-0.170867	-0.0918986	-0.178946	-0.0677376
Cul4b	-0.342576	-0.269414	-0.38192	-0.0931793	-0.075188	0.0599548	-0.105882	-0.253009	-0.200853	-0.20393	-0.00886194
Gria3	-0.34071	-0.305966	-0.329602	-0.238779	-0.0416204	-0.0664336	0.0517007	-0.383019	0.0629412	-0.208154	-0.260766
Thoc2	-0.13997	-0.18045	-0.173139	-0.0426656	-0.119947	-0.0260163	-0.239329	-0.190785	-0.132311	-0.127119	-0.110446
Xiap	-0.224404	-0.255956	-0.250296	-0.224694	-0.0928454	-0.116744	-0.385408	-0.160316	-0.104075	-0.218766	-0.13699
Stag2	-0.22945	-0.260873	-0.249326	-0.128113	-0.0413749	-0.0955696	-0.288386	-0.217421	-0.133979	-0.236688	-0.141522
Tenm1	-0.266667	-0.306701	-0.227066	-0.159776	-0.0605622	-0.263378	-0.142309	-0.194192	0.0817308	-0.247962	-0.274014
Smarca1	-0.311003	-0.453064	-0.31392	-0.494792	-0.526769	-0.388947	-0.619048	-0.381373	-0.378788	-0.472591	-0.249084
Ocrl	-0.207427	-0.225568	-0.22355	-0.170049	-0.0582965	-0.118047	-0.251027	-0.139444	-0.158396	-0.133882	-0.0591891
Xpnpep2	-0.270833	-0.22029	-0.225137	-0.0444444	-0.247917	-0.164021	-0.534653	-0.19123	-0.137327	-0.181818	-0.100477
Zdhhc9	-0.150675	-0.195829	-0.225302	-0.212306	-0.0698168	-0.0575449	0.0626467	-0.0641427	-0.0948003	-0.194965	-0.0173925
Utp14a	-0.0928877	-0.165577	-0.113071	-0.117239	-0.0376013	-0.0364572	-0.148487	-0.056021	-0.0626889	-0.0853869	-0.0278814
Bcorl1	-0.218378	-0.319873	-0.287074	-0.247583	-0.0953582	-0.0384172	-0.34789	-0.179911	-0.124411	-0.277163	-0.0994944
Elf4	-0.253387	-0.262821	-0.337059	-0.254979	-0.0808223	-0.192423	-0.145503	-0.230565	-0.291532	-0.22553	-0.18099
Aifm1	-0.237687	-0.273857	-0.249095	-0.177761	-0.0926144	-0.10527	-0.289548	-0.21814	-0.175241	-0.207571	-0.0786356
Zfp280c	-0.282961	-0.335163	-0.31837	-0.28253	-0.166318	-0.0505786	-0.341516	-0.250394	-0.201489	-0.257732	-0.107886
Slc25a14	-0.097241	-0.184963	-0.191544	-0.119443	-0.11965	-0.0865826	-0.24414	-0.226384	-0.167193	-0.136325	-0.0681915
Rbmx2	-0.200587	-0.181756	-0.190355	-0.247137	-0.181119	-0.137674	-0.117426	-0.119443	-0.0995665	-0.110795	-0.142871
Enox2	-0.179447	-0.199677	-0.22511	-0.136432	-0.0654222	-0.0904182	-0.210106	-0.148406	-0.130901	-0.161433	-0.0887889
Firre	-0.385363	-0.433763	-0.387682	-0.335439	-0.209769	-0.167971	-0.348767	-0.362375	-0.309239	-0.315591	-0.218268
2610018G03Rik	-0.268474	-0.359347	-0.373917	-0.189339	-0.199902	-0.214165	-0.279731	-0.172142	-0.220247	-0.301862	-0.103672
Frmd7	-0.000260743	0	0	0.00613497	0.0153846	0.101449	0	-0.0203297	-0.0344828	0.0333333	0
Hs6st2	-0.329294	-0.370116	-0.338355	-0.305282	-0.124787	-0.116264	-0.340488	-0.302039	-0.18967	-0.301686	-0.243734
Usp26	-0.153822	-0.207775	-0.187725	-0.16713	-0.134821	-0.194386	-0.14199	-0.136865	-0.126282	-0.209247	-0.0971162
Gpc4	-0.281944	-0.343414	-0.293782	-0.336156	-0.217779	-0.180741	-0.278926	-0.282338	-0.2354	-0.286441	-0.170423
Gpc3	-0.283006	-0.322805	-0.323225	-0.252615	-0.151645	-0.139201	-0.322873	-0.232177	-0.180816	-0.253507	-0.146244
Kis2	-0.284861	-0.299978	-0.298319	-0.176401	-0.3625	-0.193462	-0.361111	-0.35943	-0.375598	-0.267095	-0.199423
Phf6	-0.229781	-0.268013	-0.251613	-0.220848	-0.139053	0.0155479	-0.401225	-0.193873	-0.173344	-0.233894	-0.0870946
Hprt	-0.163074	-0.230175	-0.184626	-0.168579	-0.0544402	-0.0638561	-0.290325	-0.130272	-0.0731657	-0.129182	-0.0982293
Fam122b	-0.372285	-0.333028	-0.26877	-0.385564	-0.258228	-0.264328	-0.107099	-0.345634	-0.279839	-0.403725	-0.205377
Mospd1	-0.213125	-0.355838	-0.356954	-0.153747	-0.264749	-0.204082	-0.38	-0.20541	-0.339101	-0.142077	-0.195208
AW822252	-0.345411	-0.45	-0.205405	-0.152958	-0.0882695	-0.110438	-0.38519	-0.264151	-0.0279163	-0.181818	-0.161184
1700013H16Rik	-0.05037	-0.0789474	-0.0769231	-0.112511	-0.037037	-0.336765	0	-0.095595	-0.0833333	-0.636364	-0.0454545
Zfp449	-0.124268	-0.224354	-0.203208	-0.192883	-0.232738	-0.0154328	-0.185185	-0.266026	-0.0125	-0.0362689	0.0303635
Ddx26b	-0.235454	-0.304995	-0.23591	-0.265519	-0.112339	-0.0738916	-0.225183	-0.181835	-0.130045	-0.217141	-0.0784136
Mmgt1	-0.0894028	-0.135801	-0.119847	-0.0907078	-0.0409814	-0.185218	0.0364518	-0.062244	-0.0391608	-0.12568	-0.0387733
Slc9a6	-0.238141	-0.218632	-0.234154	-0.108349	-0.0864747	-0.1704	-0.11802	-0.216458	-0.127875	-0.225894	-0.139644
Fhl1	-0.286109	-0.370973	-0.325431	-0.223304	-0.18572	-0.0750335	-0.227949	-0.218786	-0.174846	-0.284831	-0.109764
Mtap7d3	-0.202404	-0.221177	-0.258141	-0.199812	-0.0888899	-0.12548	-0.205965	-0.182402	-0.196717	-0.263606	-0.123527
Htatsf1	-0.142948	-0.192865	-0.208742	-0.328163	-0.0324982	-0.0420882	0.0294151	-0.135292	-0.210698	-0.170755	-0.0629198
Arhgef6	-0.0763158	-0.393333	-0.274845	-0.19936	-0.468254	-0.201908	-0.421687	-0.245955	-0.153832	-0.240761	-0.0849343
Rbmx	-0.269406	-0.284847	-0.300794	-0.281835	-0.148441	-0.185714	-0.278867	-0.214737	-0.132917	-0.225082	-0.055425
Gm364	-0.209335	-0.331394	-0.271564	-0.252089	-0.21534	0.040973	-0.335373	-0.235006	-0.168453	-0.189878	-0.172305
Zic3	-0.329085	-0.27628	-0.324908	-0.289526	-0.205602	-0.0240517	-0.408288	-0.271721	-0.132266	-0.187542	-0.0946254
Fgf13	-0.27534	-0.310888	-0.333057	-0.194839	-0.105428	-0.114055	-0.27681	-0.242289	-0.202413	-0.243667	-0.128752
Mcf2	-0.27488	-0.335554	-0.29328	-0.189093	-0.11238	-0.0980004	-0.247024	-0.212301	-0.183404	-0.22686	-0.141788
Atp11c	-0.17393	-0.212354	-0.220789	-0.1221	-0.0855947	-0.129857	-0.23587	-0.148825	-0.157404	-0.188077	-0.0818515
Gm10474	-0.223058	-0.244186	-0.271008	-0.0882353	-0.02814	-0.0255102	0.809524	-0.236364	-0.0762548	-0.271429	-0.164773
Fmr1	-0.144812	-0.171954	-0.160536	-0.202568	-0.0244694	-0.0853863	-0.184612	-0.133863	-0.100114	-0.143487	-0.0358359
Fmr1nb	-0.298469	-0.255477	-0.29416	-0.245053	-0.104166	-0.25679	-0.305604	-0.181782	-0.18164	-0.22216	-0.138146
Aff2	-0.16578	-0.250095	-0.239728	-0.277627	-0.0745761	-0.0704938	-0.370573	-0.254416	-0.233038	-0.318819	-0.133303
Ids	-0.184054	-0.224499	-0.197607	-0.152061	-0.0852224	-0.00768841	-0.181883	-0.155295	-0.246667	-0.0710139	-0.0514951
BC023829	-0.147008	-0.236216	-0.246425	-0.181555	-0.0380754	0.105149	-0.48322	-0.160051	-0.000563063	-0.323288	-0.163509
Mamld1	-0.197205	-0.3095	-0.127869	-0.273504	-0.218723	-0.434694	-0.394977	-0.155229	-0.285714	-0.21	-0.198159
Mtm1	-0.220484	-0.281106	-0.260356	-0.14333	-0.13308	-0.107962	-0.209731	-0.153776	-0.165589	-0.222742	-0.0679103
Mtmr1	-0.184925	-0.251188	-0.243683	-0.135283	-0.118049	-0.192022	-0.205432	-0.153957	-0.103043	-0.121379	-0.0226402
Cd99l2	-0.363209	-0.397072	-0.394981	-0.144713	-0.179516	-0.124653	-0.443739	-0.277389	-0.260868	-0.321025	-0.197238
Hmgb3	0.0584825	-0.220639	-0.231845	-0.339048	0.0365385	-0.273556	0.154203	-0.0272077	-0.141185	-0.137143	-0.0297619
Vma21	-0.184151	-0.196378	-0.117803	0.000542461	0.0162907	0.0299551	-0.264063	-0.120482	-0.207792	-0.068983	-0.0644369
Gabra3	-0.522417	-0.483822	-0.48685	-0.0389738	-0.104167	0.032491	-0.443875	-0.509211	-0.214286	-0.497563	-0.380769
Nsdhl	-0.142365	-0.205131	-0.163901	-0.185459	-0.121019	-0.159021	-0.277167	-0.0933397	-0.123272	-0.126681	-0.0208451
Zfp185	-0.23681	-0.280552	-0.316525	-0.0781691	-0.213523	-0.248349	-0.379817	-0.199838	-0.14721	-0.228731	-0.139535
Pnma5	-0.16676	-0.225255	-0.156477	-0.0586244	-0.125891	-0.16702	-0.0708874	-0.14614	-0.0294397	-0.214901	-0.107473
Xlr3a	-0.170259	-0.239249	-0.178957	-0.0628895	-0.063281	-0.184249	-0.449102	-0.157729	-0.110312	-0.129859	-0.0874459
Xlr3b	-0.0877443	-0.109782	-0.0967914	-0.05982	0.102412	-0.105047	-0.422047	-0.0648274	-0.0558615	-0.142045	-0.118653
Xlr4b	-0.140565	-0.08375	-0.157289	0.0128205	-0.163499	0.0387597	0.129219	-0.11086	-0.0380117	-0.0837438	-0.169643
Zfp275	-0.100637	-0.217015	-0.209423	-0.135699	-0.116902	-0.134242	-0.275986	-0.154559	-0.122558	-0.168516	-0.125952
Haus7	-0.104623	-0.113512	-0.186608	-0.0363155	-0.0957082	0.170238	-0.112305	-0.0797806	-0.0701149	-0.124279	-0.0486075
Slc6a8	-0.128998	-0.241369	-0.149129	-0.2615	-0.250818	-0.237717	-0.730492	-0.18653	-0.0964965	-0.158533	-0.208168
Bcap31	-0.200446	-0.261684	-0.229312	-0.131281	-0.157483	-0.112295	-0.251755	-0.102401	-0.115704	-0.166759	-0.0775359
Abcd1	-0.232895	-0.304989	-0.219515	-0.233768	-0.0991114	-0.194335	0.0492958	-0.138869	-0.101017	-0.337349	-0.253389
Idh3g	-0.0875542	-0.0972703	-0.124233	-0.00364806	-0.101534	-0.0142916	-0.253804	-0.0337478	-0.00184207	-0.0630127	-0.0160211
Ssr4	-0.114134	-0.121771	-0.052966	0.0934764	-0.113479	-0.109848	-0.249155	-0.0682575	-0.158824	-0.0423729	-0.0597166
Pdzd4	-0.284557	-0.361734	-0.321366	-0.167126	-0.17608	-0.0744922	-0.283681	-0.245612	-0.134767	-0.232462	-0.137939
L1cam	-0.458824	-0.27242	-0.168067	0.179348	-0.561866	-0.652174	-0.611111	-0.163522	0.128571	-0.125541	-0.188312
Arhgap4	-0.262904	-0.288426	-0.252015	-0.455946	-0.309756	-0.125581	-0.384668	-0.134129	-0.168023	-0.284594	-0.0859937
Naa10	-0.104743	-0.135436	-0.122539	-0.0677083	-0.120321	0.00535824	0.0290611	-0.106969	0.0465116	-0.141642	0.0197328
Renbp	-0.184268	-0.159289	-0.182089	-0.22047	-0.0155124	-0.12625	-0.146279	-0.0144332	-0.0173144	-0.137951	-0.0735262
Hcfc1	-0.198943	-0.21276	-0.167003	-0.106856	-0.12205	-0.0372217	-0.212226	-0.16003	-0.0866479	-0.130933	-0.0989006
Irak1	-0.17019	-0.186904	-0.256916	-0.261045	-0.104245	-0.444688	0.0675741	-0.139212	-0.109756	-0.189542	-0.0486624
Mecp2	-0.190304	-0.176773	-0.162255	-0.145721	-0.0795099	-0.105999	-0.15604	-0.128622	-0.0912185	-0.113723	-0.0919988
Flna	-0.243643	-0.269565	-0.264652	-0.213647	-0.185146	-0.14037	-0.215658	-0.192023	-0.125628	-0.227426	-0.162942
Emd	-0.177625	-0.288818	-0.100694	-0.371579	-0.30963	-0.0528256	0.320513	-0.257775	-0.10625	-0.0860732	-0.00429646
Rpl10	-0.129398	-0.159205	-0.141114	-0.12685	0.0930314	-0.012441	-0.0454545	-0.0474793	-0.150565	-0.111692	0.0383836
Dnase1l1	-0.174419	-0.3	-0.231579	-0.483688	0.00121729	-0.125	-0.0666667	-0.227621	0.0681818	-0.112795	-0.327122
Taz	-0.1855	-0.204465	-0.148307	-0.243469	0.132282	-0.19802	0.00233587	-0.168149	0.101357	-0.19487	-0.0954236
Atp6ap1	-0.0644903	-0.069757	-0.0940379	0.0356455	-0.0503812	-0.130601	-0.0385599	-0.0107921	0.0450461	-0.122355	-0.0688902
Gdi1	-0.245471	-0.221777	-0.248313	-0.358043	-0.0584821	-0.0664032	-0.101064	-0.196236	-0.158472	-0.251533	-0.0501725
Fam50a	-0.144608	-0.18596	-0.178638	-0.164021	-0.203107	-0.336652	0.123581	-0.0618105	-0.100952	-0.159754	0.026914
Plxna3	-0.271986	-0.260349	-0.333678	-0.31747	-0.044898	-0.0824058	-0.373626	-0.146799	-0.134433	-0.288127	-0.0706763
Fam3a	-0.133356	-0.217706	-0.0519481	0.0716628	-0.14331	-0.531915	-0.171429	-0.148685	-0.156493	-0.100629	0.142647
Ikbkg	-0.139326	-0.159127	-0.188982	-0.192244	-0.087745	-0.160349	-0.261711	-0.136814	-0.0934661	-0.109303	-0.114846
G6pdx	-0.283227	-0.217005	-0.180904	-0.0337722	-0.0836025	-0.0965909	-0.113512	-0.198856	-0.0981311	-0.178713	-0.164806
Gab3	-0.268269	-0.101943	-0.37987	-0.0702107	-0.0507215	0.0720941	-0.327739	-0.2589	-0.25791	-0.181373	-0.0822222
Dkc1	-0.0257694	-0.0632348	-0.0974843	-0.0381442	0.00895847	-0.0471066	-0.105038	-0.0414118	-0.0183906	-0.0709101	0.012613
Mpp1	-0.137182	-0.0901455	-0.193583	-0.0300759	-0.0234014	-0.0316442	-0.309958	-0.103492	-0.0337088	-0.104437	-0.097657
F8	-0.0685642	-0.0715204	-0.136056	-0.117326	-0.0848706	-0.0962593	-0.275236	-0.103941	-0.128042	-0.172589	-0.105759
Fundc2	-0.0830836	-0.104293	-0.171477	-0.0369091	-0.0285441	-0.222342	-0.0539785	-0.129452	-0.0459056	-0.18667	0.0522388
Mtcp1	-0.171075	-0.162843	-0.14544	-0.124981	-0.153935	-0.122556	-0.203678	-0.101316	-0.00668498	-0.0871295	0.00698925
Brcc3	-0.0622451	-0.128864	-0.119391	-0.110219	-0.0750778	-0.0754805	-0.204607	-0.0937137	-0.0536933	-0.126971	-0.0559143
Vbp1	-0.0971834	-0.172569	-0.136378	-0.104696	-0.0568772	-0.164865	-0.16103	-0.104027	-0.0638651	-0.147442	-0.07733
4933407K13Rik	-0.177	-0.230127	-0.210018	-0.156296	-0.127193	-0.0696822	-0.0495379	-0.28093	-0.152442	-0.21746	-0.0712023
Pls3	-0.270039	-0.357228	-0.333066	-0.327958	-0.230044	-0.340901	-0.442688	-0.314971	-0.265921	-0.256435	-0.183419
Mir669m-2	-0.191106	-0.165782	-0.210929	-0.0689522	-0.164912	0.208333	-0.720588	-0.101449	-0.0598291	-0.274585	-0.21123
Tbl1x	-0.286431	-0.360503	-0.333037	-0.242046	-0.169791	-0.182135	-0.280812	-0.266242	-0.272104	-0.286281	-0.15981
Prkx	-0.169187	-0.22	-0.150918	-0.220582	-0.0298303	-0.117241	0.0142164	-0.231335	-0.223996	-0.130178	-0.0751064
Prrg1	-0.265617	-0.320213	-0.28187	-0.23227	-0.1736	-0.147566	-0.379825	-0.244534	-0.191124	-0.285239	-0.124414
Mageb16	-0.264866	-0.364753	-0.268562	-0.210262	-0.0407647	-0.128821	-0.15657	-0.192033	-0.121267	-0.125156	-0.171721
Tmem47	-0.166851	-0.207195	-0.254071	-0.148933	-0.0826409	-0.0697583	-0.238759	-0.16691	-0.142713	-0.237312	-0.0963381
Dmd	-0.361445	-0.359136	-0.369236	-0.302565	-0.215712	-0.208856	-0.367623	-0.295905	-0.28921	-0.32449	-0.216042
Tab3	-0.210376	-0.272867	-0.257772	-0.252229	-0.163056	-0.149528	-0.270552	-0.235597	-0.187129	-0.238858	-0.102757
Gyk	-0.297256	-0.371533	-0.326145	-0.280315	-0.173651	-0.188709	-0.348084	-0.232837	-0.209829	-0.290715	-0.200141
Nr0b1	-0.215116	-0.20639	-0.340159	-0.16285	-0.184086	-0.0584664	-0.338901	-0.281772	-0.297399	-0.271539	-0.147407
Il1rapl1	-0.0543346	-0.0492926	-0.0210704	-0.142857	0.0530095	-0.0126263	-0.397222	0.0333333	0.0171429	-0.190476	-0.0766667
Pola1	-0.193637	-0.245992	-0.229594	-0.14492	-0.103224	-0.111116	-0.259675	-0.133658	-0.0950649	-0.162474	-0.0714235
Pcyt1b	-0.286182	-0.366571	-0.323493	-0.273893	-0.140579	-0.281906	-0.364929	-0.265138	-0.169564	-0.273325	-0.214357
Pdk3	-0.326681	-0.36112	-0.362901	-0.227988	-0.153715	-0.159368	-0.381665	-0.262572	-0.180555	-0.27761	-0.153688
AU015836	-0.250641	-0.297049	-0.316017	-0.166104	-0.221934	-0.248739	-0.254121	-0.224401	-0.193603	-0.141576	-0.132401
Zfx	-0.226177	-0.233302	-0.244093	-0.188222	-0.147638	-0.162397	-0.225427	-0.150097	-0.125481	-0.204564	-0.0486073
Eif2s3x	-0.0576069	-0.084606	-0.0994941	-0.0598533	-0.0392948	-0.159292	-0.100512	-0.0506351	-0.0569976	-0.0795752	-0.0320898
Klhl15	-0.26876	-0.388721	-0.343751	-0.257265	-0.194166	-0.223481	-0.366897	-0.227954	-0.141652	-0.214709	-0.21453
Apoo	-0.155277	-0.221769	-0.258519	-0.0869258	-0.130148	-0.074613	-0.254091	-0.161111	-0.0382768	-0.094859	-0.098691
Maged1	-0.313342	-0.295083	-0.205187	-0.405556	0.0675439	-0.0292048	-0.280412	-0.335051	-0.25124	-0.317797	-0.152411
Gspt2	-0.238901	-0.199017	-0.348485	0.0391705	0.00954907	-0.317368	-0.266501	-0.134965	-0.129539	-0.116429	-0.144457
Spin4	-0.156201	-0.471795	-0.244147	-0.00966184	-0.184127	-0.21798	-0.26393	-0.215749	-0.0294118	0.11471	-0.122172
Arhgef9	-0.316867	-0.468571	-0.386655	-0.223595	-0.252306	-0.273272	-0.348054	-0.285101	-0.166234	-0.429832	-0.254559
Amer1	-0.199903	-0.349226	-0.252209	-0.289421	-0.201269	-0.194604	-0.246032	-0.186699	-0.168384	-0.205751	-0.0695943
Zc4h2	-0.379023	-0.0891266	-0.0666912	-0.305663	0.229231	-0.357488	-0.109705	-0.178205	-0.158519	-0.30518	-0.0938416
Zc3h12b	-0.236605	-0.328376	-0.356173	-0.183348	-0.246803	-0.113552	-0.344067	-0.240347	-0.197753	-0.329451	-0.0911131
Las1l	-0.225393	-0.204515	-0.21196	-0.151769	-0.0208085	0.0368111	-0.158212	-0.0812277	-0.0516987	-0.15847	-0.103107
Msn	-0.313499	-0.299624	-0.333459	-0.235018	-0.176527	-0.206252	-0.319895	-0.288157	-0.260543	-0.292575	-0.176845
Heph	-0.233859	-0.284286	-0.245951	-0.261839	-0.428615	-0.21732	-0.519231	-0.258644	-0.0605244	-0.454801	-0.151261
Eda2r	-0.115968	-0.13423	-0.126684	-0.0752329	-0.0237922	-0.0686653	-0.102148	-0.0578363	-0.0691912	-0.0844855	-0.0368426
Ar	-0.433132	-0.316347	-0.315382	-0.24697	-0.149625	-0.255914	-0.0784946	-0.367724	-0.23869	-0.323153	-0.138889
Ophn1	-0.313166	-0.335692	-0.308819	-0.184429	-0.216627	-0.246287	-0.369219	-0.197204	-0.19813	-0.22179	-0.162512
Yipf6	-0.154451	-0.138869	-0.135571	-0.0863967	-0.0655018	-0.0967272	-0.163971	-0.0793621	-0.0739333	-0.0790765	-0.0517602
Stard8	-0.278787	-0.225192	-0.278209	-0.261994	-0.289672	-0.254828	-0.318849	-0.275546	-0.221425	-0.238461	-0.204272
Tmem28	-0.367517	-0.327552	-0.385482	-0.259223	-0.0801698	-0.27451	-0.277778	-0.386685	-0.135659	-0.45122	-0.228571
Eda	-0.269635	-0.305043	-0.315228	-0.212182	-0.180397	-0.276105	-0.311808	-0.223854	-0.225225	-0.258567	-0.19478
Awat2	-0.122989	-0.279459	-0.165248	-0.168152	-0.0628655	-0.0766667	-0.446473	-0.173611	-0.27621	-0.160449	-0.0640045
Igbp1	-0.0689729	-0.146131	-0.164576	-0.0891747	-0.0259702	-0.144239	-0.226862	-0.137285	-0.0494021	-0.13202	0.0113206
Pdzd11	-0.210938	-0.343364	-0.268421	-0.181965	-0.204248	0.012605	-0.260606	-0.257905	-0.31626	-0.128314	-0.027456
Kif4	-0.230951	-0.278017	-0.24469	-0.179661	-0.095554	-0.168606	-0.285053	-0.169773	-0.139718	-0.224823	-0.120299
Dlg3	-0.376396	-0.382241	-0.414499	-0.206997	-0.183364	-0.30204	-0.220493	-0.276058	-0.231153	-0.222015	-0.200539
Tex11	-0.311326	-0.334665	-0.461261	-0.279606	-0.226898	-0.273377	-0.0333987	-0.191304	-0.113774	-0.317471	-0.274447
Slc7a3	-0.342075	-0.345857	-0.319359	-0.19531	-0.0807615	-0.182302	-0.255323	-0.178929	-0.180975	-0.161882	-0.127619
Snx12	-0.191836	-0.225511	-0.239957	-0.112459	-0.117217	-0.0809216	-0.153377	-0.162481	-0.104568	-0.158627	-0.083564
Foxo4	-0.213329	-0.177135	-0.372549	0.133333	0.0505051	-0.638889	-0.0892857	-0.0903272	-0.171429	-0.106667	-0.162791
Med12	-0.290643	-0.228916	-0.261707	-0.216735	-0.227642	-0.212204	-0.336735	-0.203848	-0.162342	-0.130435	-0.119685
Zmym3	-0.289433	-0.313141	-0.354757	-0.208341	-0.227424	-0.445375	-0.275362	-0.275752	-0.275802	-0.190743	-0.128822
Nono	-0.207591	-0.249526	-0.218923	-0.144549	-0.0748682	-0.121473	-0.0980358	-0.184136	-0.102047	-0.129511	-0.0914464
Itgb1bp2	-0.237992	-0.319545	-0.340004	-0.255932	-0.111651	-0.296854	-0.323333	-0.281303	-0.169235	-0.176684	-0.196679
Taf1	-0.0798991	-0.08238	-0.0432217	-0.0155276	-0.0692849	-0.0519978	-0.133983	-0.0155982	-0.0148884	-0.0714062	-0.0275719
Ogt	-0.101704	-0.136453	-0.133689	-0.0960828	-0.0226892	-0.0350995	-0.104649	-0.0830621	-0.055373	-0.0819354	-0.0589922
Nhsl2	-0.402274	-0.413039	-0.402159	-0.355113	-0.271854	-0.309945	-0.549525	-0.347827	-0.300754	-0.352793	-0.335616
Pin4	-0.134243	-0.110517	-0.144423	0.0326484	-0.195084	0.0487179	-0.245556	-0.0749104	0.107937	-0.00866798	-0.0811359
Ercc6l	-0.0908347	-0.183433	-0.261793	-0.239287	-0.151173	0.103116	-0.282068	-0.152119	-0.0438434	-0.144354	-0.0913509
Rps4x	-0.178053	-0.156808	-0.13119	-0.154781	-0.0857338	-0.0171027	-0.0890797	-0.119961	0.0136257	-0.148313	-0.0796626
Hdac8	-0.261212	-0.288111	-0.288421	-0.147012	-0.139482	-0.137126	-0.177486	-0.157189	-0.19193	-0.202115	-0.185258
Phka1	-0.302084	-0.388729	-0.398772	-0.225652	-0.237934	-0.307432	-0.370149	-0.259449	-0.271613	-0.310706	-0.270384
Nap1l2	-0.0913771	-0.198231	-0.246575	-0.175224	0.138851	0.03125	-0.112434	-0.090411	-0.176296	-0.183442	-0.0248049
4930519F16Rik	-0.206535	-0.16422	-0.196691	-0.10959	-0.0136992	-0.182071	-0.179411	-0.125078	-0.163119	-0.122164	-0.0705037
Chic1	-0.209092	-0.23683	-0.249135	-0.140456	-0.113157	-0.143567	-0.317249	-0.164103	-0.0808211	-0.144143	-0.144136
Tsix	-0.346867	-0.414045	-0.340138	-0.155322	-0.164853	-0.128716	-0.374962	-0.324073	-0.171407	-0.336508	-0.175488
