# Supplementary material for: m6A and the NEXT complex direct Xist RNA turnover and X-inactivation dynamics
Source: Nat Struct Mol Biol. 2025 Sep 9;32(11):2242–51. doi: 10.1038/s41594-025-01663-w (PMC12618237; doi:10.1038/s41594-025-01663-w)
Supplement: Supplementary file 8 — Statistical source data. [file 41594_2025_1663_MOESM8_ESM.xlsx]

## Sheet: fig2a
	Xist_RPM
C7H8_Rep1	296.94
C7H8_Rep2	320.69
C7H8_Dox24h_Rep1	2306.91
C7H8_Dox24h_Rep2	2775.31
C7H8_dTAG26h	187.376
C7H8_dTAG2h_dTAGDox24h	2962.25
G4	211.685
G4_dTAG	484.241
G4_Dox	2039.03
G4_dTAGDox	4495.54
H1	325.422
H1_dTAG	532.283
H1_Dox	2132.07
H1_dTAGDox	4763.17
C3	117.781
C3_dTAG	256.069
C3_Dox	4189.44
C3_dTAGDox	4549.65
H5	202.675
H5_dTAG	286.952
H5_Dox	2906.15
H5_dTAGDox	6600.8

## Sheet: fig2b
		rep1	rep2	average
	D395A_1F	123.383	79.1904	101.287
	D395A_1F_dTAG26h	189.161	90.4575	139.809
	D395A_1F_Dox24h	5729.26	2785.57	4257.42
	D395A_1F_dTAG2h_dTAGDox24h	8947.59	4475.97	6711.78
	WT_P2B3	151.902	360.067	255.984
	WT_P2B3_dTAG26h	192.536	382.636	287.586
	WT_P2B3_Dox24h	2531.43	5479.12	4005.28
	WT_P2B3_dTAG2h_dTAGDox24h	3012.07	5241.24	4126.66

## Sheet: fig2d
wt expansion turnover	mettl3-dT expansion turnover	wt steady-state turnover	mettl3-dT steady-state turnover
47	113	8	61
44	42	8	54
83	78	12	65
102	15	13	42
25	44	24	417
38	101	6	105
64	121	12	65
218	158	11	62
34	96	14	35
58	165	4	51
54	55	11	52
146	54	10	14
123	67	14	24
111	57	13	72
25	252	6	105
11	68	6	40
53	136	32	18
34	195	36	7
19	108	14	33
32	127	36	9
31	195	66	31
64	75	99	149
18	283	114	185
55	202	74	54
64	138	53	70
40	71	26	68
32	161	25	39
32	155	146	16
38	123	5	169
101	125	90	161
161	140	51	68
111	265	51	45
106	95	6	30
87	221	88	21
97	191	100	40
133	110	32	42
113	409	34	77
156	57	39	106
117	71	365	146
102	142	90	146
143	58	58	115
267	31	49	71
101	104	30	195
82	138	51	175
182	223	111	200
227	71	67	58
150	191	82	47
151	96	36	18
81	66	54	41
37	195	34	29
70	417	14	41
213	127	23	28
126	293	70	32
114	62	17	21
168	195	21	121
116	74	48	46
25	126	45	52
87	51	77	32
110	71	9	32
151	95	47	60
51	100	16	27
215	83	12	40
204	308	12	119
93	109	66	38
118	35	192	38
126	98	40	23
68	74	19	64
105	251	117	28
106	50	24	164
15	139	42	297
72	50	25	546
137	72	36	53
141	114	66	125
4	64	60	67
12	166	6	122
16	176	37	133
51	344	27	62
73	46	60	98
80	197	122	53
30	177	26	136
6	438	45	94
83	198	209	37
21	293	52	45
9	189	235	154
33	173	98	40
12	272	269	92
10	103	179	32
25	132	223	42
71	214	222	137
126	145	150	327
29	282	16	40
25	66	68	22
33	278	73	52
34	100	89	53
41	307	139	89
42	115	200	82
14	77	126	75
21	59	132	65
72	315	48	24
64	235	149	11
34	120	395	43
79	70	283	27
56	104	109	31
124	107	133	26
77	48	89	40
126	59	96	30
133	187	23	191
87	50	38	59
53	242	29	101
120	148	4	24
181	175	2	36
38	220	31	9
82	127	39	127
51	489	42	99
86	159	46	47
63	509	51	70
71	250	48	194
33	409	9	77
12	226	97	93
30	168	10	28
51	339	20	77
49	368	18	21
11	389	24	118
6		35	57
88		75	285
34		7	49
40		31	95
27		92	73
64		76
24		35
14		25
25		61
29		23
28		59
4		23
4		24
26		27
89		15
202		26
56		42
262		12
33		33
56		42
38		12
337		25
111		62
244		32
160		47
522		19
86		65
63		143
331		139
137		181
457		40
145		81
60		229
174		154
61		39
35		116
217		195
59		98
		194
		263
		22
		95
		56
		102
		78
		93
		77
		175
		59
		115
		59
		113
		51
		61
		32
		74
		33
		75
		115
		13
		31
		212
		97
		139
		261
		18
		78
		51
		94
		110
		120
		46
		188
		25
		44
		30
		25
		39
		29
		59
		40
		8
		127
		35
		52
		23
		34
		72
		37
		33
		19
		9
		15
		28
		10
		19

## Sheet: fig2e
wt expansion turnover matched times	mettl3-dT expansion turnover matched times	wt steady-state turnover matched times	mettl3-dT steady-state turnover matched times
74.972	181.359	125.949	166.491
92.875	39.141	65.236	137.92
72.687	193.84	37.56	155.768
143.237	20.616	231.663	548.048
276.528	23.59	240.669	777.068
47.152	147.267	53.739	330.947
28.25	173.061	197.887	8.443
149.879	180.943	95.857	97.175
402.337	193.749	123.764	50.41
46.782	328.753	35.292	67.954
71.076	116.123	153.986	64.253
27.522	92.192	83.487	269.464
316.347	61.314	275.771	85.71
103.291	112.222	81.547	84.325
213.703	334.865	57.732	46.041
24.721	104.138	19.175	284.049
35.617	93.749	83.293	91.1
146.121	357.664	167.932	34.532
66.263	86.947	58.216	23.328
80.616	251.256	67.293	82.369
53.31	189.037	136.464	24.852
79.368	120.842	128.393	81.697
77.6	189.085	207.83	405.982
37.529	225.94	195.047	702.306
332.482	301.047	97.331	173.371
101.667	455.32	104.467	375.311
92.744	182.599	44.867	292.343
108.171	165.405	529.913	168.046
100.02	484.103	194.117	21.21
103.802	381.773	95.792	88.757
94.871	337.052	65.357	191.117
355.834	416.999	45.519	85.636
107.674	152.946	17.919	100.991
269.624	138.36	99.378	80.732
342.136	292.576	176.949	27.515
107.492	107.828	59.687	152.601
83.446	311.446	258.434	66.201
141.969	128.871	91.089	75.998
53.965	60.183	259.999	119.623
105.015	187.845	126.598	200.579
153.695	392.648	122.803	257.798
126.423	254.041	144.999	103.237
38.407	407.515	14.27	312.414
125.655	142.983	99.046	152.75
181.366	128.74	100.423	97.919
44.252	289.342	272.631	498.576
79.313	123.412	51.335	47.815
81.818	270.747	110.065	47.816
45.349	104.726	87.647	45.629
85.29	213.793	89.004	318.904
83.209	213.395	36.691	65.495
180.823	228.732	88.073	54.548
51.157	159.924	173.815	76.186
60.527	391.988	87.592	295.469
49.96	143.962	33.96	51.696
182.747	655.59	295.131	268.494
50.382	100.961	51.47	112.893
240.612	309.539	125.024	92.032
236.093	86.615	142.103	76.143
583.475	81.656	60.706	161.759
78.166	119.652	52.427	88.731
56.661	90.637	145.292	83.24
268.177	80.58	58.182	115.194
222.679	696.224	65.811	41.272
145.064	72.205	91.221	63.766
114.711	224.555	89.356	174.646
303.979	134.658	33.835	154.588
292.851	275.454	246.633	259.345
111.742	380.249	173.747	11.582
116.998	223.279	59.476	189.233
137.143	69.896	62.937	236.463
194.045	76.215	139.353	382.209
240.155	83.592	105.353	71.651
50.76	159.631	58.869	232.245
28.106	58.031	97.54	71.208
152.229	227.418	65.715	138.657
	230.782	74.86	401.181
	345.879	59.255	382.953
	389.897	35.457	175.396
	277.995	94.2	76.901
	188.946	91.258	142.236
	360.776	10.202	206.334
	244.862		126.686
	226.018		222.753
	183.727		317.658
			110.465
			199.786
