# Supplementary material for: m6A and the NEXT complex direct Xist RNA turnover and X-inactivation dynamics
Source: Nat Struct Mol Biol. 2025 Sep 9;32(11):2242–51. doi: 10.1038/s41594-025-01663-w (PMC12618237; doi:10.1038/s41594-025-01663-w)
Supplement: Supplementary file 9 — Statistical source data. [file 41594_2025_1663_MOESM9_ESM.xlsx]

## Sheet: Figure 3c
Minutes	WT Expansion
60	77.2038	46.3223	33.6889	37.9001	36.4964	22.4593	11.2296	181.078	143.178	42.1112	115.104	94.0483	78.6075	145.985	129.141	88.4335	65.9742	172.656	144.582	120.719	82.8186	221.786	101.067	110.893	196.519
80	39.3038	23.863	67.3779	124.93	71.589	133.352	58.9556	138.967	0	50.5334	151.6	119.315	47.726	61.7631	25.2667	26.6704	68.7816	78.6075	70.1853	144.582	78.6075
100	2.80741	29.4778	4.21112	25.2667	0	16.8445	0	0	0	14.0371	7.01853	0	21.0556	21.0556	4.21112	0	0	5.61482	18.2482	11.2296	14.0371	2.80741	1.40371	0
120	0	0	43.5149	5.61482	12.6334	0	0	0	0	0	0	68.7816	145.985	136.159	0	0	0	175.463	2.80741	0	0	0	0	0
140	0	0	0	0	0	0	0	0	0	0	0	0	0	0	0	0	0	0	0	0
160	0	0	0	0	0	0	0	0	0	0	0	0	0	0	0	0	0	0	0	0	0	0	0	0
180
200
220
Minutes	WT Steady State
60	97.0149	25.3731	137.313	62.6866	46.2687	17.9104	34.3284	89.5522	4.47761	100	46.2687	46.2687	8.95522	31.3433	128.358	43.2836	23.8806	31.3433	413.433	19.403	183.582	125.373	276.119	297.015	64.1791	117.91	11.9403	17.9104	101.493	176.119	279.104	165.672	267.164	85.0746	397.015	226.866	207.463	225.373	83.5821	392.537	101.493	194.03	26.8657	29.8507	26.8657	70.1493	70.1493	68.6567	53.7313
80
100
120	11.9403	11.9403	4.47761	29.8507	114.925	37.3134	17.9104	5.97015	35.8209	31.3433	28.3582	34.3284	86.5672	65.6716	7.46269	44.7761	32.8358	13.4328	95.5224	4.47761	58.209	273.134	43.2836	204.478	125.373	382.09	250.746	302.985	289.552	138.806	10.4478	73.1343	105.97	128.358	186.567	264.179	174.627	146.269	53.7313	168.657	531.343	211.94	134.328	85.0746	107.463	88.0597	32.8358	38.806	25.3731
140
160
180	35.8209	10.4478	79.1045	19.403	8.95522	86.5672	23.8806	46.2687	29.8507	23.8806	2.98507	16.4179	37.3134	23.8806	7.46269	25.3731	59.7015	13.4328	28.3582	71.6418	41.791	53.7313	20.8955	22.3881	195.522	164.179	162.687	46.2687	97.0149	273.134	11.9403	19.403	161.194	205.97	88.0597	235.821	314.925	17.9104	114.925	77.6119	122.388	58.209	123.881	32.8358	241.791	70.1493	137.313	73.1343
200	58.209	0	0	0	64.1791	0	0	68.6567	5.97015	29.8507	210.448	0	128.358	131.343	0	13.4328	1.49254	10.4478	4.47761	61.194	50.7463	74.6269
220	0	0	0	0	0	0	0	0	0	0	0	0	0	0	0	0	0	0	0	0	0	0	0
Minutes	Mettl3_dT Expansion
60	97.2734	139.425	50.2579	227.782	141.857	97.2734	55.9322	112.675	74.5763	99.7052	94.8416	108.622	204.274	60.7959	117.539	61.6065	67.2808	151.584	30.8032	56.7428	111.054	38.0987
80
100	21.0759	77.0081	89.1673	158.88	55.9322	106.19	64.8489	27.5608	102.948	188.062	58.364	134.562	35.6669	98.8946	11.3486	39.72	27.5608	40.5306	71.3338	51.8791	54.311
120
140	196.979	55.9322	18.6441	14.591	55.1216	12.1592	40.5306	80.2506	28.3714	14.591	72.1444	51.8791	76.1975	77.8187	208.327	22.6971	123.213	81.8718	161.312	75.3869	169.418	134.562
160
180	86.7354	152.395	14.591	92.4097	92.4097	55.1216	162.933	53.5004	86.7354	34.0457	107.811	31.6139	59.1746	43.773	175.903	150.774	69.7126	51.8791	70.5232
200
220	53.5004	24.3183	38.9094	57.5534	32.4245	172.66	14.591	55.9322	34.8563	36.4775	141.046	31.6139	263.449	114.296	231.835	141.857	111.054	161.312	29.182	207.517
Minutes	Mettl3_dT Steady State
60	47.6987	61.8317	55.6485	33.5658	12.3663	134.263	140.446	52.1153	38.8656	15.8996	18.5495	27.3826	36.2157	63.5983	86.5644	126.313	112.18	72.4314	58.2985	141.33	136.913	172.245	45.9321	39.749
80
100	12.3663	35.3324	21.1994	34.4491	23.8494	28.2659	17.6662	103.347	40.6323	45.9321	27.3826	28.2659	52.9986	23.8494	31.7992	33.5658	32.6825	20.3161	56.5318	100.697
120
140	16.7829	129.847	244.677	412.506	46.8154	110.414	56.5318	102.464	115.714	52.9986	86.5644	43.2822	115.714	68.8982	32.6825	37.099	128.08	29.1492	69.7815
160
180	25.616	27.3826	91.8642	278.243	10.5997	12.3663	45.9321	46.8154	77.7313	63.5983	59.1818	52.9986	19.4328	8.8331	37.099	22.9661	27.3826	22.9661	35.3324	25.616	153.696	40.6323
200
220	78.6146	16.7829	30.0325	7.06648	110.414	87.4477	25.616	56.5318	143.096	59.1818	72.4314	24.7327	43.2822	13.2497	98.0474	32.6825	226.127	36.2157	81.2645	64.4816
[truncated: 17 more columns]

## Sheet: Figure 3e
Wt 10-20	Mettl3-dT 10-20	Wt 30-40	Mettl3-dT 30-40	Wt 50-60	Mettl3-dT 50-60
22	23	8	0	66	15
12	6	18	19	60	0
15	26	47	3	90	131
21	12	20	4	87	48
15	60	5	6	40	20
11	156	95	6	30	5
50	0	31	14	30	10
22	0	24	5	2	19
4	2	54	16	23	1
0	31	2	17	20	0
75	4	45	0	21	37
44	16	4	2	21	6
4	29	14	21	21	4
41	0	42	4	23	4
13	3	57	0	25	5
93	13	49	18	5	2
18	6	43	8	29	3
26	9	2	1	63	2
34	3	20	1	7	18
12	7	39	26	7	47
32	9	29	2	13	1
8	9	118	1	7	0
83	5	46		47	4
8	1	27		34	18
76	8	19		59	137
22	2	43		45	8
6	24	5
	17	22
