# Supplementary material for: m6A and the NEXT complex direct Xist RNA turnover and X-inactivation dynamics
Source: Nat Struct Mol Biol. 2025 Sep 9;32(11):2242–51. doi: 10.1038/s41594-025-01663-w (PMC12618237; doi:10.1038/s41594-025-01663-w)
Supplement: Supplementary file 11 — Statistical source data. [file 41594_2025_1663_MOESM11_ESM.xlsx]

## Sheet: fig4d
Geneid	chrs	start	stop	strand	Length	BglHalo_NoDox1	BglHalo_NoDox2	BglHalo_Dox1	BglHalo_Dox2	Y9F	Y9F_dTAG	Y9F_Dox	Y9F_dTAG_Dox	Y12H	Y12H_dTAG	Y12H_Dox	Y12H_dTAG_Dox	Z4F	Z4F_dTAG	Z4F_Dox	Z4F_dTAG_Dox	Z12H	Z12H_dTAG	Z12H_Dox	Z12H_dTAG_Dox	FKBP12_PCGF35_Ctrl_NoDox_Rep1	FKBP12_PCGF35_dTAG_NoDox_Rep1	FKBP12_PCGF35_Ctrl_Dox24h_Rep1	FKBP12_PCGF35_dTAG_Dox24h_Rep1	FKBP12_PCGF35_Ctrl_NoDox_Rep2	FKBP12_PCGF35_dTAG_NoDox_Rep2	FKBP12_PCGF35_Ctrl_Dox24h_Rep2	FKBP12_PCGF35_dTAG_Dox24h_Rep2
Nudt11	chrX	6047506	6054751	+	7246	0.584906	0.595745	0.510638	0.457143	0.5	0.584906	0.433333	0.416667	0.384615	0.512821	0.363636	0.517241	0.5	0.375	0.333333	0.333333	0.558824	0.466667	0.391304	0.214286	0.526316	0.5	0.4	0.433333	0.517241	0.684211	0.407407	0.571429
AU022751	chrX	6081217	6083420	-	2204	0.433962	0.45	0.291667	0.405405	0.413793	0.487179	0.190476	0.228571	0.625	0.4	0.365854	0.346154	0.342857	0.475	0.40625	0.0638298	0.225806	0.203704	0.322581	0.228571	0.517241	0.285714	0.322581	0.75	0.428571	0.185185	0.25	0.5
Shroom4	chrX	6400144	6633717	+	233574	0.475369	0.499422	0.290181	0.335415	0.53155	0.526827	0.290948	0.380503	0.510035	0.495892	0.297222	0.377336	0.530166	0.477641	0.27875	0.140565	0.505273	0.460597	0.327259	0.206459	0.509259	0.517129	0.374131	0.440832	0.489338	0.533613	0.357274	0.412967
Clcn5	chrX	7158411	7319358	-	160948	0.478465	0.440909	0.216041	0.24861	0.438014	0.426966	0.181322	0.241474	0.425926	0.438031	0.190246	0.233766	0.446247	0.397342	0.181264	0.0780781	0.449315	0.418591	0.219398	0.0910834	0.45953	0.454642	0.289744	0.359797	0.442431	0.458738	0.245504	0.334604
2010204K13Rik	chrX	7411816	7422988	-	11173	0.329032	0.366667	0.0714286	0.133333	0.462428	0.482456	0.137931	0.298851	0.422414	0.496454	0.191489	0.253165	0.524194	0.38806	0.186047	0.037037	0.405594	0.476744	0.2	0.107143	0.485294	0.5	0.3125	0.325581	0.463415	0.491071	0.298507	0.269231
Ppp1r3f	chrX	7558561	7574281	-	15721	0.484615	0.557292	0.38009	0.432624	0.48	0.433735	0.337838	0.287671	0.385542	0.605263	0.425287	0.338028	0.505495	0.483871	0.294118	0.129032	0.45977	0.492308	0.266667	0.189189	0.419048	0.544828	0.442308	0.518519	0.448598	0.496296	0.359375	0.402299
Ccdc22	chrX	7593808	7605420	-	11613	0.513793	0.584158	0.434783	0.436019	0.531056	0.558923	0.334975	0.377163	0.45935	0.508306	0.331933	0.337963	0.561753	0.593548	0.37551	0.235772	0.523438	0.568306	0.321739	0.196429	0.52381	0.486166	0.459627	0.418605	0.590476	0.560669	0.443038	0.507463
Prickle3	chrX	7657378	7668186	+	10809	0.466165	0.54	0.242424	0.179487	0.541667	0.386364	0.177419	0.257143	0.536585	0.568182	0.327869	0.388889	0.518519	0.555556	0.224138	0	0.54717	0.392157	0.272727	0.1	0.434783	0.34	0.2	0.3125	0.459016	0.396226	0.225	0.242424
Plp2	chrX	7668115	7671278	-	3164	0.532995	0.461538	0.245455	0.390909	0.542169	0.516129	0.342593	0.384615	0.511364	0.571429	0.288288	0.398058	0.561404	0.552239	0.37037	0.181818	0.436893	0.442623	0.362069	0.217391	0.489691	0.570552	0.406667	0.445946	0.507692	0.526718	0.37415	0.45679
Gpkow	chrX	7697133	7710259	+	13127	0.453725	0.425121	0.252381	0.230519	0.429022	0.444444	0.21645	0.271777	0.485714	0.47079	0.259887	0.301587	0.461187	0.422619	0.239852	0.145985	0.464052	0.451754	0.214286	0.174603	0.431472	0.444954	0.279661	0.360656	0.436464	0.478689	0.315436	0.313333
Wdr45	chrX	7722219	7728201	+	5983	0.601881	0.523052	0.376238	0.300725	0.503883	0.539604	0.305	0.349727	0.527311	0.543453	0.293478	0.32996	0.524096	0.498221	0.307427	0.0965251	0.511876	0.497012	0.338235	0.133663	0.581498	0.564302	0.341246	0.428571	0.560694	0.592955	0.417219	0.42623
Ccdc120	chrX	7731713	7741324	-	9612	0.580952	0.480519	0.191781	0.202899	0.442177	0.488722	0.307692	0.373737	0.590361	0.51938	0.244681	0.390244	0.504505	0.584906	0.205479	0.189189	0.534091	0.567568	0.359375	0.125	0.516854	0.484848	0.418182	0.289474	0.561798	0.491379	0.254902	0.339623
Tfe3	chrX	7762660	7775202	+	12543	0.54	0.549451	0.272727	0.323467	0.556008	0.566879	0.32107	0.412429	0.536986	0.597872	0.341902	0.405751	0.571429	0.561475	0.31768	0.18125	0.519582	0.466387	0.316327	0.153846	0.545741	0.5125	0.29108	0.417085	0.510029	0.525424	0.34629	0.365
Gripap1	chrX	7789992	7820567	+	30576	0.495495	0.493528	0.258065	0.329759	0.526178	0.511628	0.29918	0.308442	0.538462	0.501155	0.305128	0.348837	0.521739	0.506494	0.279743	0.0969697	0.515075	0.505882	0.340517	0.127907	0.502092	0.46875	0.298343	0.33526	0.468354	0.493404	0.265306	0.336134
Kcnd1	chrX	7823842	7836503	+	12662	0.467153	0.43949	0.211111	0.243902	0.510638	0.38	0.241379	0.28	0.55102	0.470588	0.289855	0.305085	0.4	0.306452	0.166667	0.119048	0.492537	0.482759	0.276596	0.1875	0.542857	0.6	0.241379	0.405405	0.44898	0.484211	0.27451	0.435897
Otud5	chrX	7841830	7876626	+	34797	0.51087	0.519545	0.367206	0.35	0.516129	0.496075	0.370588	0.319797	0.5008	0.51816	0.312661	0.359253	0.499318	0.465812	0.303077	0.176715	0.489415	0.481481	0.323471	0.197952	0.467849	0.529981	0.404494	0.41358	0.514914	0.50931	0.366599	0.413462
Pim2	chrX	7878305	7883432	+	5128	0.413793	0.485294	0.210526	0.25	0.455556	0.55	0.155172	0.326923	0.60274	0.386364	0.211765	0.262295	0.512195	0.490566	0.184615	0.155556	0.492754	0.4	0.333333	0.235294	0.458333	0.3	0.257143	0.318182	0.46875	0.553191	0.276596	0.285714
Slc35a2	chrX	7884243	7894492	+	10250	0.401961	0.581633	0.308824	0.356164	0.482759	0.492537	0.237288	0.368421	0.54321	0.543103	0.211268	0.219512	0.547945	0.513889	0.3125	0.06	0.535211	0.481013	0.311111	0.125	0.369231	0.5	0.265306	0.488372	0.566038	0.494505	0.333333	0.25
Pqbp1	chrX	7894518	7899269	-	4752	0.375	0.465517	0.282051	0.189189	0.365079	0.56	0.380952	0.285714	0.372549	0.362319	0.253333	0.451613	0.473684	0.566667	0.373333	0.147059	0.441176	0.54717	0.302326	0.24	0.491228	0.45098	0.235294	0.487805	0.588235	0.529412	0.44898	0.409091
Timm17b	chrX	7899397	7907652	+	8256	0.49635	0.421053	0.359223	0.431818	0.469697	0.415094	0.375	0.405405	0.542857	0.488372	0.465517	0.324324	0.648148	0.447368	0.283333	0.15625	0.473684	0.490196	0.314286	0.333333	0.413333	0.444444	0.575	0.454545	0.40625	0.516484	0.27451	0.377358
Eras	chrX	7924275	7928607	-	4333	0.428571	0.296296	0.047619	0.16129	0.438596	0.298246	0.304348	0.345455	0.416667	0.4375	0.253968	0.288462	0.368421	0.2	0.116279	0.0697674	0.357143	0.366667	0.388889	0.0909091	0.276923	0.35	0.352941	0.390244	0.405405	0.413043	0.121212	0.25
Hdac6	chrX	7930121	7947889	-	17769	0.468966	0.463317	0.253347	0.287753	0.421371	0.403034	0.251664	0.292386	0.405405	0.417747	0.251599	0.291925	0.438119	0.394393	0.268625	0.105882	0.430846	0.389809	0.280303	0.121827	0.456311	0.418704	0.296671	0.333333	0.419924	0.46856	0.275385	0.339254
Glod5	chrX	8004200	8018492	-	14293	0.341463	0.266667	0.225	0.197183	0.316456	0.350877	0.0967742	0.232558	0.352941	0.303571	0.179775	0.210526	0.347222	0.338462	0.202532	0.0560748	0.428571	0.290909	0.0769231	0.104167	0.358491	0.366667	0.2	0.240741	0.290323	0.328947	0.139535	0.097561
Suv39h1	chrX	8061170	8074760	-	13591	0.521401	0.560606	0.495763	0.496403	0.57047	0.534161	0.487603	0.534759	0.540984	0.50625	0.435583	0.543046	0.474138	0.572727	0.481203	0.504545	0.524138	0.573099	0.547619	0.505882	0.458333	0.516484	0.537313	0.487805	0.463768	0.535032	0.512987	0.58871
Wdr13	chrX	8123300	8132847	-	9559	0.545455	0.552147	0.446281	0.417266	0.518868	0.57377	0.424242	0.458065	0.592593	0.579167	0.451977	0.5	0.547771	0.475728	0.374233	0.221053	0.541667	0.535032	0.45082	0.3	0.482353	0.516129	0.414286	0.5	0.548673	0.603448	0.450549	0.544118
Rbm3	chrX	8138974	8145802	-	6829	0.533561	0.528517	0.403014	0.431295	0.546383	0.518272	0.459397	0.463929	0.545144	0.563011	0.448345	0.498313	0.537247	0.507913	0.437429	0.321324	0.534323	0.519961	0.464286	0.297767	0.515661	0.524948	0.459309	0.500209	0.514962	0.528264	0.451	0.490591
Tbc1d25	chrX	8154471	8176181	-	21711	0.433663	0.430285	0.290761	0.25	0.377737	0.386005	0.23991	0.33264	0.375375	0.418944	0.267925	0.309055	0.395626	0.379397	0.272097	0.156673	0.40748	0.366379	0.295285	0.113074	0.410169	0.407855	0.340909	0.366438	0.418251	0.459677	0.366667	0.361345
Ebp	chrX	8185330	8193512	-	8183	0.281081	0.270408	0.188119	0.262136	0.362637	0.337838	0.217054	0.195312	0.290323	0.339506	0.163121	0.209302	0.366412	0.347826	0.185841	0.0916667	0.316547	0.302521	0.196078	0.0735294	0.375	0.383459	0.275362	0.32	0.325926	0.248322	0.125	0.320513
Porcn	chrX	8193849	8206525	-	12677	0.375	0.505882	0.125	0.221053	0.437173	0.498753	0.238938	0.311321	0.477401	0.461707	0.285714	0.347962	0.528497	0.476974	0.274238	0.0953846	0.468023	0.418367	0.284553	0.151515	0.526316	0.467532	0.282609	0.376147	0.5	0.448052	0.136364	0.285714
Ftsj1	chrX	8238667	8252406	-	13740	0.47561	0.55	0.375	0.488	0.601036	0.658683	0.385621	0.515152	0.571429	0.5625	0.414474	0.556338	0.568182	0.580882	0.405229	0.247191	0.502762	0.574324	0.438596	0.25	0.5	0.571429	0.485149	0.514286	0.466019	0.553719	0.540541	0.444444
Lancl3	chrX	9199972	9268085	+	68114	0.2	0.219814	0.0458015	0.0872727	0.242991	0.313953	0.0722222	0.169591	0.187135	0.201005	0.0952381	0.135714	0.166667	0.193717	0.0728745	0.0433333	0.174051	0.186301	0.0898438	0.0798319	0.246479	0.242424	0.143885	0.230769	0.179012	0.210526	0.145833	0.172414
Xk	chrX	9272783	9313245	+	40463	0.538627	0.597938	0.474394	0.460208	0.478964	0.531507	0.328063	0.409884	0.512027	0.495951	0.428169	0.474777	0.532508	0.533333	0.386792	0.33945	0.49453	0.50365	0.462585	0.375	0.497706	0.48105	0.432343	0.510549	0.542056	0.543307	0.493113	0.476534
Cybb	chrX	9435253	9469324	-	34072	0.594595	0.468085	0.566667	0.321429	0.757576	0.627907	0.3	0.714286	0.489362	0.833333	0.289474	0.677419	0.428571	0.4	0.391304	0.347826	0.3	0.774194	0.454545	0.615385	0.567568	0.551724	0.391304	0.684211	0.37037	0.639344	0.521739	0.214286
Dynlt3	chrX	9654269	9662983	-	8715	0.836512	0.868293	0.788571	0.826087	0.834225	0.884848	0.761538	0.764706	0.826816	0.883333	0.821918	0.821656	0.815126	0.822222	0.760274	0.773333	0.817204	0.825	0.827338	0.775281	0.910751	0.877598	0.879177	0.840637	0.829213	0.856287	0.838074	0.847953
Sytl5	chrX	9885620	9998864	+	113245	0.460123	0.431655	0.292308	0.246032	0.462963	0.426752	0.244681	0.264151	0.478723	0.411111	0.240741	0.28	0.385965	0.435484	0.208333	0.142857	0.352941	0.495413	0.356164	0.14	0.395062	0.333333	0.333333	0.35	0.368852	0.412214	0.261905	0.305556
Rpgr	chrX	10158215	10216453	-	58581	0.444131	0.4418	0.379135	0.404092	0.409728	0.428202	0.33825	0.356215	0.398396	0.382091	0.317231	0.374767	0.389277	0.39881	0.32086	0.323636	0.403736	0.38953	0.35102	0.302609	0.430124	0.431762	0.420613	0.444816	0.483068	0.458806	0.412607	0.427681
Tspan7	chrX	10485115	10596604	+	111490	0.54092	0.545732	0.413509	0.430739	0.514891	0.5621	0.358684	0.397527	0.542093	0.577901	0.358608	0.408663	0.544108	0.554152	0.330789	0.250277	0.543392	0.592968	0.374002	0.304825	0.548323	0.544304	0.456009	0.459426	0.531707	0.543136	0.44697	0.518487
Bcor	chrX	12036737	12160355	-	123619	0.448148	0.451369	0.224242	0.223881	0.517241	0.535121	0.302144	0.397605	0.48932	0.486855	0.270622	0.336722	0.486161	0.460289	0.231018	0.195076	0.468787	0.498466	0.239919	0.189474	0.511041	0.524927	0.348936	0.354086	0.410569	0.481799	0.346535	0.322727
Atp6ap2	chrX	12587758	12617051	+	29294	0.515107	0.511111	0.387195	0.432071	0.463492	0.501205	0.323907	0.3891	0.474534	0.478464	0.344051	0.387234	0.501046	0.468553	0.37457	0.231595	0.489322	0.460526	0.379032	0.278049	0.52415	0.497059	0.442561	0.461009	0.516005	0.505933	0.441997	0.469522
1810030O07Rik	chrX	12654883	12673546	-	18664	0.594828	0.567376	0.440678	0.456057	0.619253	0.605422	0.386037	0.443798	0.571885	0.616751	0.470588	0.50501	0.598347	0.608955	0.455408	0.245455	0.634807	0.587669	0.466216	0.362445	0.62533	0.611738	0.559459	0.557823	0.565	0.61597	0.482639	0.510903
Med14	chrX	12675370	12761973	-	86604	0.524066	0.503325	0.343386	0.350414	0.52092	0.512702	0.297674	0.33722	0.519046	0.523562	0.304208	0.373099	0.520657	0.492798	0.276343	0.132638	0.534047	0.510976	0.341463	0.207463	0.517843	0.530067	0.377293	0.46334	0.529558	0.494929	0.379765	0.437175
Gm14634	chrX	12762277	12821492	+	59216	0.416667	0.525424	0.28	0.307692	0.512195	0.591837	0.384615	0.338028	0.604651	0.532544	0.27673	0.354839	0.549296	0.413793	0.259542	0.166667	0.481752	0.54955	0.305263	0.246753	0.416667	0.422222	0.4	0.46875	0.617021	0.542169	0.333333	0.46875
5730405O15Rik	chrX	13042014	13045295	+	3282	0.469945	0.46789	0.207547	0.287671	0.597403	0.492958	0.134328	0.22973	0.477612	0.464789	0.22807	0.416667	0.521127	0.401639	0.161765	0.0608696	0.558559	0.428571	0.202899	0.09375	0.492308	0.475728	0.337209	0.371429	0.57377	0.5	0.29771	0.302326
Usp9x	chrX	13071497	13173327	+	101831	0.520501	0.529698	0.357094	0.361349	0.517032	0.5045	0.315734	0.356649	0.525126	0.51146	0.327682	0.369463	0.535616	0.499461	0.313953	0.132593	0.538029	0.508543	0.342337	0.166057	0.530034	0.527748	0.380801	0.451204	0.517163	0.521424	0.371536	0.43915
Ddx3x	chrX	13281021	13293983	+	12963	0.502052	0.50768	0.350929	0.345824	0.521773	0.484704	0.383842	0.428318	0.498088	0.49572	0.38846	0.39724	0.511149	0.47662	0.384615	0.316436	0.488061	0.47707	0.431748	0.33986	0.515123	0.515592	0.40472	0.449501	0.505674	0.518419	0.423941	0.442105
Cask	chrX	13517080	13846556	-	329477	0.458582	0.461538	0.312649	0.352553	0.473108	0.478865	0.267396	0.326	0.492188	0.473304	0.29346	0.319167	0.481525	0.462932	0.281111	0.180723	0.455972	0.457121	0.323114	0.213229	0.475603	0.491379	0.35703	0.4295	0.474342	0.485809	0.368449	0.426694
Maoa	chrX	16619697	16687812	+	68116	0.524614	0.514286	0.371125	0.382452	0.551185	0.533913	0.357051	0.413032	0.528593	0.562653	0.386521	0.414194	0.563072	0.522283	0.354798	0.235869	0.529809	0.511007	0.377049	0.235226	0.521739	0.538075	0.41	0.450609	0.508361	0.534235	0.385827	0.441514
Efhc2	chrX	17132048	17319368	-	187321	0.795455	0.792453	0.835165	0.682927	0.837838	0.818985	0.759494	0.742958	0.803213	0.785141	0.757143	0.705224	0.872549	0.827957	0.679012	0.710526	0.860465	0.836134	0.730159	0.731959	0.79375	0.836364	0.818966	0.797619	0.916084	0.868085	0.902098	0.844262
Fundc1	chrX	17556568	17572297	-	15730	0.530899	0.589744	0.539033	0.460733	0.655462	0.55814	0.469945	0.551111	0.661479	0.618519	0.490775	0.5	0.649533	0.593583	0.441489	0.582031	0.633758	0.640306	0.525862	0.546448	0.619048	0.60221	0.528571	0.490196	0.580189	0.674923	0.528302	0.531746
Kdm6a	chrX	18162666	18279358	+	116693	0.553254	0.557877	0.52597	0.527001	0.556844	0.572052	0.522856	0.548409	0.542497	0.563818	0.516924	0.539698	0.554641	0.543953	0.522588	0.493822	0.548599	0.528698	0.522189	0.492167	0.554692	0.553182	0.530151	0.541603	0.548323	0.552963	0.537116	0.550859
Chst7	chrX	20059569	20097520	+	37952	0.411429	0.457364	0.267974	0.264706	0.379032	0.430769	0.230769	0.266667	0.416667	0.503704	0.171053	0.259259	0.420455	0.381579	0.253012	0.204819	0.422414	0.414894	0.22	0.266667	0.410959	0.614035	0.382353	0.44	0.415929	0.505376	0.221311	0.373333
Slc9a7	chrX	20105754	20291764	-	186011	0.382669	0.426929	0.171521	0.208854	0.463054	0.40991	0.170058	0.248588	0.429972	0.460499	0.202142	0.205928	0.434679	0.436255	0.187415	0.0842788	0.435058	0.397558	0.214418	0.123839	0.480084	0.494403	0.296629	0.361169	0.523114	0.508591	0.266041	0.375828
Rp2h	chrX	20364480	20400858	+	41174	0.519802	0.541262	0.313369	0.357294	0.554017	0.510856	0.340517	0.370184	0.514019	0.493521	0.384913	0.358491	0.540541	0.528708	0.308511	0.221649	0.502538	0.5	0.377778	0.175627	0.534805	0.548159	0.353604	0.439024	0.526992	0.568884	0.347651	0.466216
Jade3	chrX	20425687	20519939	+	94253	0.580269	0.594771	0.352586	0.37182	0.580858	0.57746	0.306803	0.3716	0.597299	0.565537	0.332183	0.37962	0.605891	0.56072	0.324578	0.138607	0.579413	0.575824	0.349522	0.219632	0.60095	0.567525	0.360279	0.470772	0.578888	0.598743	0.394613	0.509667
Ndufb11	chrX	20615325	20617564	-	2240	0.475862	0.441441	0.432749	0.361702	0.425287	0.419355	0.217949	0.329268	0.369231	0.507937	0.315789	0.37037	0.518519	0.425	0.303571	0.140351	0.5	0.310345	0.175	0.333333	0.466667	0.458015	0.342105	0.440678	0.495575	0.494737	0.347826	0.490566
Rbm10	chrX	20617502	20650905	+	33404	0.502431	0.526237	0.385659	0.36381	0.442882	0.478261	0.303529	0.357143	0.504274	0.491582	0.346087	0.365269	0.51773	0.503067	0.349112	0.171582	0.462329	0.483627	0.340153	0.173333	0.50519	0.498721	0.384615	0.425373	0.515759	0.524648	0.401316	0.438662
Uba1	chrX	20658301	20683179	+	24879	0.568047	0.536232	0.449407	0.405093	0.55082	0.524965	0.425056	0.41989	0.550308	0.5625	0.381224	0.462128	0.564472	0.487603	0.382586	0.279703	0.52	0.522307	0.436937	0.247723	0.525641	0.508665	0.445707	0.477165	0.51717	0.551775	0.451348	0.470588
Cdk16	chrX	20688492	20699877	+	11386	0.492126	0.511905	0.380435	0.300792	0.512334	0.467949	0.335697	0.39486	0.498906	0.494208	0.327044	0.366925	0.492126	0.468531	0.345212	0.106195	0.524618	0.414868	0.300912	0.162651	0.595331	0.504399	0.35426	0.52	0.501742	0.502941	0.359813	0.424084
Usp11	chrX	20703908	20720539	+	16632	0.514662	0.508718	0.294423	0.283471	0.467986	0.459128	0.204878	0.288824	0.477239	0.467801	0.228336	0.292645	0.459873	0.433803	0.207171	0.0830946	0.498127	0.485356	0.268571	0.104603	0.520958	0.45073	0.311947	0.400545	0.475463	0.506187	0.293706	0.390323
Araf	chrX	20848542	20852905	+	11980	0.516592	0.532269	0.423197	0.435512	0.512357	0.48505	0.390326	0.39207	0.486759	0.481086	0.362332	0.403226	0.513312	0.486224	0.403333	0.307388	0.49811	0.491667	0.353805	0.293011	0.477778	0.490354	0.423828	0.476293	0.549618	0.488889	0.413866	0.506361
Syn1	chrX	20860510	20920918	-	60409	0.599222	0.571197	0.361446	0.377892	0.608133	0.543278	0.333333	0.432203	0.551653	0.57236	0.323144	0.415909	0.585246	0.56338	0.322196	0.151376	0.575636	0.538588	0.348837	0.172662	0.683544	0.57868	0.461538	0.485507	0.543689	0.600707	0.404959	0.47619
Cfp	chrX	20925534	20931524	-	5991	0.404938	0.389058	0.238971	0.206897	0.370656	0.358423	0.180645	0.269767	0.370192	0.376344	0.178744	0.222222	0.424528	0.272727	0.233645	0.107692	0.445993	0.387879	0.118881	0.177419	0.434783	0.398773	0.19802	0.268817	0.4	0.350785	0.236641	0.243697
Elk1	chrX	20933394	20950608	-	17215	0.425461	0.44385	0.304569	0.25	0.474419	0.488834	0.289941	0.3375	0.464286	0.492337	0.261146	0.341333	0.489655	0.396491	0.282878	0.131148	0.471028	0.452926	0.253644	0.201493	0.444444	0.491468	0.38172	0.392045	0.543284	0.4613	0.371747	0.402597
Uxt	chrX	20951664	20961978	-	10315	0.55922	0.56	0.360341	0.355634	0.556452	0.530499	0.368421	0.413567	0.522901	0.540458	0.360614	0.428571	0.575309	0.565737	0.326816	0.194444	0.52911	0.497585	0.37971	0.194631	0.472772	0.552058	0.40413	0.462451	0.524851	0.534247	0.406103	0.427083
A230072C01Rik	chrX	20961675	20987349	+	25675	0.42053	0.506135	0.266116	0.318538	0.536458	0.508507	0.302452	0.32574	0.497154	0.528271	0.257778	0.321622	0.549123	0.47449	0.278017	0.0991379	0.499291	0.516605	0.270492	0.106383	0.578947	0.540698	0.367521	0.413043	0.48285	0.470138	0.282828	0.37276
Zfp182	chrX	21026183	21062038	-	35856	0.514664	0.535569	0.408746	0.445584	0.558282	0.573187	0.406022	0.51755	0.56727	0.593051	0.433818	0.462315	0.573848	0.541176	0.43026	0.348697	0.558298	0.526593	0.456942	0.363762	0.537488	0.536692	0.433286	0.47487	0.519563	0.539789	0.419725	0.474128
Zfp300	chrX	21079149	21089229	-	10081	0.545455	0.383333	0.25	0.363636	0.469136	0.535354	0.142857	0.348837	0.460674	0.39604	0.26	0.259259	0.428571	0.488372	0.257143	0.047619	0.416667	0.396825	0.170732	0.153846	0.493333	0.414634	0.204082	0.333333	0.352941	0.509804	0.176471	0.473684
Gm6938	chrX	21312209	21334727	-	22519	0.783898	0.827362	0.613139	0.721519	0.772487	0.827751	0.715517	0.694268	0.767296	0.847926	0.686441	0.638158	0.82659	0.771429	0.567376	0.483607	0.835052	0.845133	0.58156	0.435897	0.794702	0.787129	0.724138	0.820896	0.76875	0.766497	0.639344	0.658915
Klhl13	chrX	23219270	23285428	-	145813	0.293026	0.322815	0.21673	0.240765	0.285428	0.293267	0.176915	0.21162	0.307707	0.303413	0.193814	0.214376	0.28436	0.310314	0.181262	0.159919	0.338174	0.368005	0.225671	0.212592	0.326046	0.308706	0.235343	0.268113	0.307859	0.321205	0.234156	0.254896
Wdr44	chrX	23693116	23806001	+	112886	0.54902	0.6875	0.387097	0.428571	0.468085	0.60396	0.425	0.55814	0.586957	0.460177	0.507463	0.481013	0.5625	0.513514	0.456522	0.514706	0.42	0.518987	0.5	0.407407	0.631579	0.62963	0.588235	0.565217	0.705882	0.521739	0.48	0.52381
Dock11	chrX	35888831	36076562	+	187732	0.572289	0.454545	0.375796	0.345133	0.452703	0.476744	0.364341	0.368421	0.434109	0.550802	0.261538	0.391304	0.472603	0.5375	0.333333	0.266667	0.595376	0.453125	0.408696	0.274194	0.574627	0.574627	0.357798	0.385542	0.523077	0.523077	0.478992	0.326087
Il13ra1	chrX	36112138	36171261	+	59124	0.607143	0.4375	0.318182	0.272727	0.644068	0.545455	0.21875	0.26087	0.648148	0.584416	0.244898	0.3	0.522727	0.526316	0.166667	0.130435	0.551282	0.54	0.219512	0.142857	0.65	0.555556	0.25	0.5625	0.575	0.333333	0.351351	0.333333
Lonrf3	chrX	36328408	36366856	+	38449	0.54386	0.5	0.269841	0.243902	0.426966	0.421875	0.176471	0.145161	0.535211	0.60241	0.319149	0.2	0.58	0.465116	0.2	0.326087	0.449438	0.508772	0.162791	0.111111	0.474576	0.418182	0.396226	0.510638	0.513514	0.5	0.333333	0.342105
Pgrmc1	chrX	36598224	36606079	+	7856	0.52381	0.682927	0.153846	0.5	0.423077	0.483333	0.37037	0.302326	0.482143	0.45977	0.1875	0.345455	0.415094	0.515152	0.214286	0.290323	0.410959	0.346939	0.46875	0.235294	0.567568	0.491525	0.290323	0.481481	0.645161	0.575	0.25	0.235294
Akap17b	chrX	36608182	36645414	-	37233	0.529661	0.471631	0.305994	0.268293	0.516129	0.493243	0.262887	0.316017	0.505017	0.520767	0.30531	0.30531	0.542373	0.440252	0.274419	0.148649	0.507645	0.481481	0.237288	0.122222	0.459627	0.4375	0.353333	0.418919	0.483516	0.442308	0.322917	0.377193
Slc25a5	chrX	36795651	36798806	+	3156	0.463312	0.47099	0.461538	0.581481	0.286374	0.222571	0.1875	0.223975	0.13834	0.15444	0.146154	0.232804	0.229358	0.146853	0.221757	0.194631	0.132075	0.133333	0.192308	0.181818	0.393829	0.39548	0.394102	0.373494	0.358524	0.281319	0.395303	0.333333
C330007P06Rik	chrX	36848543	36864246	-	15704	1	1	1	1	0.997494	0.996416	1	1	1	0.997076	1	1	1	1	1	1	1	1	0.994975	1	1	0.997167	1	1	1	1	1	0.994949
Ube2a	chrX	36874365	36884220	+	9856	1	1	1	1	1	1	1	1	1	1	1	1	1	1	1	1	1	1	1	0.933333	1	1	1	1	1	1	1	1
Upf3b	chrX	37091833	37110322	-	18490	0.53972	0.5075	0.404255	0.413919	0.60119	0.549419	0.355263	0.443182	0.503704	0.540793	0.375	0.453571	0.54698	0.512346	0.425287	0.255952	0.559028	0.488372	0.423963	0.248	0.604027	0.537736	0.471014	0.460432	0.548936	0.570122	0.426009	0.453416
Nkap	chrX	37126762	37150746	+	23985	0.541304	0.520256	0.454839	0.396067	0.552941	0.506596	0.460177	0.480488	0.554017	0.510067	0.459799	0.488439	0.549763	0.517375	0.458689	0.355049	0.556322	0.556818	0.44964	0.365269	0.442667	0.510264	0.464539	0.503876	0.520505	0.507937	0.47619	0.521951
Rhox3g	chrX	37623430	37628139	-	4710	0.3	0.277778	0.4375	0.571429	0.708333	0.705882	0.772727	0.727273	0.647059	0.611111	0.615385	0.777778	0.5	0.454545	0.65	0.735294	0.6	0.454545	0.636364	0.666667	0.6	0.642857	1	0.636364	0.909091	0.6875	0.85	0.777778
Rhox5	chrX	37754607	37808878	+	54272	0.484848	0.404348	0.204082	0.211429	0.414918	0.399433	0.190939	0.208232	0.422096	0.413699	0.168571	0.246795	0.376384	0.47205	0.161404	0.0592593	0.42126	0.378641	0.186869	0.0731707	0.48996	0.44289	0.229249	0.298643	0.430556	0.4525	0.296137	0.33871
Rhox6	chrX	37827054	37829857	+	2804	0.311111	0.411765	0.0681818	0.0384615	0.328571	0.294118	0.0285714	0.139535	0.423077	0.255814	0.0645161	0.166667	0.30303	0.190476	0	0.047619	0.291667	0.35	0.12	0.111111	0.294737	0.280702	0.192982	0.170732	0.227273	0.129032	0.114943	0.224138
Lamp2	chrX	38401356	38456460	-	55105	0.514035	0.490301	0.295669	0.311853	0.481414	0.471698	0.22953	0.294956	0.484461	0.474747	0.236984	0.309035	0.47812	0.442167	0.217437	0.13128	0.47752	0.472098	0.268571	0.134177	0.457602	0.436391	0.29291	0.408644	0.49965	0.494127	0.314908	0.374384
Cul4b	chrX	38531620	38576196	-	44577	0.502513	0.541667	0.219512	0.157895	0.45122	0.41791	0.113208	0.349206	0.42029	0.440476	0.216216	0.257576	0.421875	0.341463	0.163934	0.09375	0.515152	0.338028	0.155172	0.0882353	0.516484	0.564706	0.267606	0.392157	0.41	0.373984	0.306122	0.3125
Gria3	chrX	41401300	41678601	+	277302	0.477477	0.51	0.208333	0.169231	0.494253	0.455285	0.205128	0.26087	0.5	0.480519	0.158537	0.175676	0.443299	0.406977	0.142857	0.139535	0.52439	0.449541	0.183673	0.2	0.404762	0.428571	0.322581	0.407407	0.470588	0.433735	0.3	0.44
Thoc2	chrX	41794993	41911901	-	116909	0.495935	0.43956	0.274194	0.315436	0.441176	0.548571	0.272727	0.373333	0.41844	0.502415	0.258503	0.339744	0.48227	0.474227	0.230769	0.108696	0.502646	0.416	0.214286	0.133333	0.482456	0.512	0.303922	0.470588	0.577982	0.514286	0.321429	0.424242
Xiap	chrX	42067835	42109664	+	41830	0.47654	0.540956	0.278586	0.259887	0.533333	0.540173	0.208738	0.294379	0.519231	0.515371	0.249153	0.297177	0.544348	0.466667	0.222973	0.115854	0.530726	0.432862	0.264501	0.151515	0.491525	0.512774	0.258486	0.396226	0.525641	0.517601	0.307512	0.395887
Stag2	chrX	42149411	42277186	+	127776	0.534626	0.465863	0.302521	0.304348	0.536325	0.551308	0.2249	0.303406	0.522193	0.517857	0.208494	0.226667	0.497326	0.467213	0.183908	0.129534	0.485222	0.545455	0.212121	0.191667	0.502058	0.510791	0.244344	0.389744	0.507289	0.484	0.310127	0.402844
Smarca1	chrX	47809369	47892552	-	83184	0.519231	0.517857	0.0909091	0.0344828	0.62069	0.485294	0.151515	0.131579	0.566667	0.528571	0	0.025	0.5	0.428571	0.1	0.0714286	0.552941	0.368421	0.195122	0	0.52	0.56	0.0384615	0.0555556	0.535714	0.679245	0.266667	0.25
Ocrl	chrX	47912455	47965866	+	53412	0.429064	0.440592	0.211891	0.2113	0.427911	0.446458	0.194849	0.218274	0.420263	0.443484	0.204953	0.226794	0.435874	0.456522	0.2	0.112164	0.432881	0.429742	0.20578	0.117493	0.437762	0.454653	0.258359	0.32126	0.411392	0.410239	0.244831	0.293269
Xpnpep2	chrX	48108724	48136981	+	28258	0.449275	0.550336	0.105263	0.25	0.434783	0.506173	0.106383	0.180556	0.40625	0.561644	0.112676	0.215385	0.52	0.385714	0.179104	0.028169	0.509615	0.507937	0.2	0.0952381	0.568966	0.578313	0.142857	0.380952	0.571429	0.62963	0.28	0.125
Zdhhc9	chrX	48171970	48208702	-	36733	0.61375	0.62446	0.488	0.457213	0.608466	0.596977	0.342742	0.413105	0.646875	0.6	0.335979	0.434174	0.603352	0.605634	0.403448	0.252033	0.594315	0.56875	0.352	0.251534	0.633333	0.624161	0.452261	0.557447	0.608586	0.609709	0.501393	0.544474
Utp14a	chrX	48256933	48282449	+	25517	0.607143	0.628285	0.523056	0.514867	0.633526	0.592038	0.487733	0.486737	0.641709	0.594687	0.495602	0.49646	0.631485	0.605714	0.479519	0.429767	0.618879	0.609806	0.500184	0.455902	0.630939	0.642142	0.530961	0.584064	0.617067	0.631361	0.544379	0.560617
Bcorl1	chrX	48341357	48406728	+	65372	0.603369	0.604819	0.387692	0.337838	0.701422	0.591837	0.380282	0.446809	0.678756	0.604	0.312102	0.485294	0.606796	0.6375	0.368794	0.193548	0.598361	0.586498	0.333333	0.253333	0.658537	0.658228	0.438849	0.56	0.633065	0.692568	0.473934	0.588889
Elf4	chrX	48411048	48463132	-	52085	0.571205	0.569182	0.222222	0.197995	0.539773	0.623853	0.222222	0.320755	0.648352	0.556122	0.229814	0.298387	0.584699	0.630137	0.210884	0.107843	0.572414	0.590674	0.177215	0.120482	0.606061	0.652174	0.306452	0.398374	0.554502	0.612583	0.315476	0.450382
Aifm1	chrX	48474943	48513563	-	38621	0.552834	0.549971	0.278351	0.290429	0.542895	0.55826	0.257803	0.32268	0.538278	0.529634	0.263566	0.340426	0.554531	0.53923	0.258929	0.16835	0.557237	0.53759	0.262794	0.207101	0.56592	0.550785	0.355	0.434783	0.569386	0.546921	0.3375	0.422131
Zfp280c	chrX	48541625	48594452	-	52828	0.589219	0.575736	0.241477	0.280292	0.582996	0.562681	0.202643	0.271399	0.588598	0.581538	0.202733	0.275287	0.606299	0.540084	0.220056	0.103139	0.592275	0.557394	0.222039	0.128099	0.614887	0.608653	0.321691	0.450549	0.606796	0.588556	0.332727	0.384491
Slc25a14	chrX	48623577	48662298	+	38722	0.545455	0.505017	0.323232	0.305556	0.528249	0.476998	0.267281	0.308411	0.49422	0.503968	0.253846	0.309028	0.542424	0.455598	0.24424	0.151832	0.516883	0.532609	0.191489	0.288136	0.553672	0.602804	0.327869	0.472441	0.497835	0.523691	0.384181	0.373333
Rbmx2	chrX	48695003	48710719	+	15717	0.731861	0.768627	0.538071	0.464	0.701195	0.713178	0.496894	0.526946	0.726141	0.736842	0.464968	0.624161	0.686099	0.664384	0.516779	0.434783	0.776536	0.702128	0.528455	0.541667	0.584507	0.543147	0.455882	0.532609	0.632558	0.716279	0.493151	0.606061
Enox2	chrX	49009706	49288242	-	278537	0.501064	0.49895	0.29086	0.321325	0.513597	0.504919	0.305117	0.315134	0.505589	0.507072	0.29252	0.327924	0.509619	0.522954	0.289779	0.243971	0.521331	0.508951	0.302326	0.252617	0.504274	0.513928	0.340125	0.431546	0.504652	0.514551	0.313516	0.405111
Firre	chrX	50555743	50635258	-	79516	0.631099	0.625682	0.235792	0.223387	0.644492	0.644924	0.196685	0.219414	0.640022	0.639206	0.178686	0.212622	0.62266	0.587937	0.187996	0.174603	0.64497	0.58207	0.219342	0.200458	0.594164	0.592346	0.278764	0.323216	0.579746	0.58635	0.296076	0.346379
2610018G03Rik	chrX	50841435	50891850	+	50416	0.459259	0.425325	0.113281	0.141176	0.480122	0.449721	0.126214	0.189189	0.485816	0.44375	0.12973	0.156069	0.381295	0.320513	0.168478	0.0917431	0.444828	0.379121	0.165354	0.106667	0.45098	0.45935	0.205128	0.378205	0.424318	0.410714	0.231373	0.365759
Hs6st2	chrX	51386636	51681602	-	294967	0.485549	0.527299	0.109626	0.174648	0.51346	0.517658	0.117137	0.183811	0.469178	0.494253	0.119565	0.180905	0.4677	0.48	0.108911	0.0814917	0.46797	0.471107	0.192982	0.100515	0.461874	0.512586	0.277946	0.336538	0.5	0.531804	0.204969	0.262195
Usp26	chrX	51753958	51801233	-	47276	0.414054	0.393523	0.270024	0.238997	0.376093	0.406961	0.19147	0.235477	0.373083	0.402392	0.207283	0.257079	0.394648	0.375094	0.19468	0.117057	0.375801	0.369508	0.199397	0.155533	0.399023	0.421809	0.247346	0.330317	0.411855	0.436166	0.289611	0.35865
1700080O16Rik	chrX	51968694	51972772	-	4079	0.15748	0.126316	0.029703	0.04	0.136364	0.210526	0.0666667	0.03125	0.206897	0.264706	0	0.0810811	0.324324	0.0526316	0	0	0.254237	0.235294	0	0	0.135135	0.192982	0.0714286	0.130435	0.119565	0.135593	0.0769231	0.0925926
Gpc4	chrX	52053017	52164923	-	111907	0.434876	0.371648	0.103542	0.0878307	0.470941	0.451757	0.102787	0.153214	0.439725	0.440895	0.122423	0.150643	0.437335	0.414361	0.110484	0.0566388	0.445294	0.419095	0.119831	0.0681818	0.452564	0.460793	0.134409	0.237209	0.446203	0.44752	0.134933	0.193846
Gpc3	chrX	52272426	52613974	-	341549	0.516073	0.483149	0.215619	0.209482	0.48247	0.481125	0.147519	0.177251	0.472429	0.47773	0.14765	0.190076	0.475821	0.4614	0.152631	0.0697498	0.479863	0.464265	0.16115	0.0964392	0.49874	0.492891	0.240669	0.33665	0.513671	0.495706	0.280821	0.370956
Kis2	chrX	52742562	52744593	-	2032	0.4125	0.395833	0.0531915	0.047619	0.337662	0.34375	0.028169	0.0875	0.226562	0.267176	0.0638298	0.0606061	0.356436	0.345455	0.0126582	0.0210526	0.383838	0.390805	0.0571429	0.09375	0.363636	0.443478	0.103896	0.1875	0.362963	0.445614	0.144737	0.111111
Phf6	chrX	52912213	52956961	+	44749	0.422587	0.461119	0.20882	0.186613	0.475183	0.462963	0.173759	0.239389	0.468992	0.478419	0.164256	0.271687	0.487991	0.445407	0.1743	0.147959	0.474326	0.447964	0.194978	0.192308	0.410323	0.452261	0.275482	0.309963	0.435926	0.458052	0.269485	0.356568
Hprt	chrX	52988077	53021660	+	33584	0.540704	0.538972	0.408098	0.368	0.51904	0.51101	0.292092	0.354955	0.519409	0.552258	0.295929	0.364334	0.545624	0.519578	0.288256	0.216123	0.53991	0.533736	0.326343	0.237333	0.576159	0.555402	0.432482	0.484848	0.543605	0.562817	0.434745	0.50225
C430049B03Rik	chrX	53053111	53057190	-	4080	0.617647	0.75	0.478261	0.227273	0.72093	0.736641	0.557692	0.5	0.763975	0.748031	0.384615	0.483333	0.669492	0.684492	0.375	0.363636	0.77907	0.699454	0.510204	0.369863	0.774834	0.736842	0.5	0.590164	0.709302	0.672897	0.65625	0.586207
Fam122b	chrX	53243414	53269805	-	26392	0.557904	0.599364	0.279605	0.242902	0.581272	0.564465	0.159664	0.223958	0.560327	0.539051	0.162069	0.182965	0.578411	0.520913	0.165919	0.0977444	0.5875	0.5	0.179039	0.114583	0.569106	0.616162	0.274882	0.357542	0.556982	0.621547	0.324885	0.414986
Mospd1	chrX	53344593	53370559	-	25967	0.493857	0.473171	0.280335	0.192308	0.563025	0.488722	0.141304	0.267606	0.547009	0.509677	0.195876	0.236364	0.507812	0.457627	0.181818	0.170732	0.522059	0.520408	0.218391	0.206897	0.535211	0.486667	0.243478	0.462687	0.553957	0.580508	0.284314	0.438889
AW822252	chrX	53696921	53716578	-	19658	0.402778	0.333333	0.115385	0.111111	0.5	0.333333	0.129032	0.235294	0.467742	0.301587	0.0930233	0.185185	0.417582	0.360656	0.152174	0.0277778	0.414634	0.410959	0.0769231	0.25	0.606061	0.555556	0.210526	0.125	0.409091	0.44898	0.214286	0.272727
1700013H16Rik	chrX	53742900	53757831	-	14932	0.2125	0.129412	0.078125	0.039604	0.12	0.128099	0.0346821	0.038961	0.132841	0.160237	0.025974	0.0327869	0.147727	0.130435	0.0408163	0.0222222	0.221649	0.133005	0.0514706	0	0.207547	0.166667	0.0872483	0.0458716	0.244444	0.238095	0.0674847	0.119658
Zfp449	chrX	56346399	56365674	+	19276	0.520468	0.484615	0.478571	0.546667	0.559633	0.532258	0.436364	0.371134	0.46729	0.548611	0.347222	0.413793	0.595238	0.59322	0.434783	0.206349	0.465909	0.550562	0.36	0.181818	0.626374	0.515152	0.25	0.395349	0.525974	0.508065	0.446429	0.45
6330419J24Rik	chrX	56374585	56378470	+	3886	0.485714	0.551402	0.393939	0.462687	0.544444	0.596491	0.4	0.39	0.490909	0.522222	0.285714	0.442308	0.644068	0.533333	0.270833	0.309524	0.508475	0.566667	0.333333	0.434783	0.585859	0.528926	0.318841	0.490909	0.513043	0.404255	0.445946	0.568966
Ddx26b	chrX	56454838	56507843	+	53006	0.512748	0.523325	0.304681	0.335917	0.486309	0.462877	0.209571	0.268204	0.482188	0.476908	0.208447	0.248939	0.508997	0.457883	0.230769	0.146067	0.505584	0.463649	0.232759	0.189802	0.505519	0.464491	0.317016	0.420635	0.514737	0.51559	0.317576	0.428951
Mmgt1	chrX	56585511	56597919	-	12409	0.473461	0.480556	0.337868	0.300781	0.491319	0.48513	0.377672	0.350101	0.503521	0.489891	0.320796	0.359296	0.468672	0.437956	0.326316	0.264615	0.490725	0.4814	0.391667	0.336634	0.511029	0.521382	0.354023	0.427273	0.444643	0.47812	0.390041	0.430052
Slc9a6	chrX	56609834	56664230	+	54397	0.505155	0.478166	0.327198	0.321678	0.519427	0.535156	0.269231	0.283654	0.5181	0.503367	0.250597	0.310705	0.551247	0.515748	0.225904	0.181208	0.52588	0.480676	0.256757	0.18239	0.518817	0.528474	0.368263	0.49505	0.506944	0.571429	0.337875	0.444767
Fhl1	chrX	56731760	56793346	+	61587	0.51375	0.507066	0.213667	0.216374	0.531381	0.5565	0.195266	0.239595	0.568083	0.515856	0.154171	0.22315	0.558007	0.496662	0.181724	0.097867	0.523909	0.499531	0.22293	0.146226	0.537079	0.586597	0.301966	0.375389	0.531397	0.554217	0.279156	0.40942
Mtap7d3	chrX	56797952	56822325	-	24374	0.210526	0.281536	0.0486618	0.0529101	0.305046	0.293279	0.0878788	0.0906516	0.37574	0.330454	0.0670554	0.0797546	0.32133	0.318627	0.0512821	0.0394089	0.377049	0.319328	0.0662983	0.0172414	0.283105	0.350575	0.11039	0.228261	0.249249	0.318339	0.0808824	0.0836653
Htatsf1	chrX	57053569	57067182	+	13614	0.609551	0.631944	0.44486	0.477848	0.561662	0.564987	0.328032	0.377473	0.556204	0.551129	0.368519	0.342268	0.569177	0.597826	0.322772	0.287671	0.58309	0.554783	0.391924	0.320442	0.534923	0.59375	0.430357	0.494407	0.578554	0.573585	0.472622	0.539286
Arhgef6	chrX	57231484	57338729	-	107246	0.335526	0.349462	0.11811	0.178862	0.4	0.415094	0.154762	0.25	0.377953	0.468085	0.10687	0.175439	0.446602	0.305556	0.183673	0.0628931	0.290323	0.382775	0.127451	0.0857143	0.380952	0.412698	0.183673	0.269231	0.472973	0.545455	0.2	0.277778
Rbmx	chrX	57383347	57393036	-	9690	0.51046	0.472222	0.216769	0.217241	0.484411	0.502849	0.164482	0.252922	0.504007	0.497588	0.214617	0.262931	0.526377	0.44	0.202721	0.104348	0.513282	0.478992	0.202597	0.117994	0.543704	0.523694	0.293132	0.391121	0.494396	0.518195	0.259375	0.433043
Gm364	chrX	57409148	57488771	+	79624	0.430451	0.41716	0.15625	0.208469	0.38785	0.422969	0.124204	0.15812	0.40821	0.412346	0.142395	0.201331	0.412894	0.393617	0.110629	0.0494382	0.394969	0.410354	0.156069	0.0985401	0.401554	0.422111	0.21374	0.297071	0.409594	0.431017	0.19242	0.265176
Zic3	chrX	58030627	58036630	+	6004	0.584507	0.478495	0.173913	0.275862	0.583815	0.498039	0.229167	0.333333	0.571429	0.614173	0.234568	0.244094	0.541667	0.57265	0.1	0.0957447	0.528169	0.487952	0.216667	0.14	0.455285	0.493976	0.184615	0.262295	0.526718	0.561224	0.274725	0.246377
Fgf13	chrX	59062145	59166088	-	523428	0.524655	0.466466	0.218337	0.190083	0.437269	0.438095	0.161668	0.171413	0.442572	0.434955	0.139932	0.186667	0.439266	0.367953	0.144803	0.0794444	0.441064	0.357162	0.142475	0.0843913	0.468407	0.462302	0.229651	0.332112	0.527104	0.48816	0.280584	0.364238
Mcf2	chrX	60055955	60147700	-	123135	0.487919	0.469267	0.199241	0.186528	0.501098	0.498423	0.190214	0.202328	0.481558	0.473976	0.166963	0.18393	0.48812	0.411968	0.167673	0.0807382	0.476361	0.421669	0.179375	0.0912281	0.504762	0.494375	0.23715	0.286925	0.46321	0.500718	0.231313	0.327974
Atp11c	chrX	60223289	60403981	-	180693	0.513999	0.48716	0.30951	0.320148	0.509113	0.499747	0.276992	0.300674	0.512739	0.497134	0.266667	0.309516	0.488904	0.502598	0.27137	0.227578	0.510897	0.505587	0.294653	0.262217	0.524895	0.497078	0.350193	0.407603	0.519202	0.5	0.364238	0.432558
Gm10474	chrX	68667513	68678399	-	10887	0.520833	0.447368	0.264706	0.133333	0.596774	0.494949	0.08	0.367347	0.5	0.492063	0.289474	0.434783	0.511628	0.568182	0.294118	0.315789	0.625	0.457831	0.176471	0.2	0.634146	0.5	0.357143	0.571429	0.632653	0.459459	0.233333	0.318182
Fmr1	chrX	68678540	68717961	+	39422	0.50604	0.464688	0.346677	0.345178	0.504768	0.506915	0.304207	0.345574	0.485818	0.484979	0.298023	0.346587	0.489394	0.46085	0.278646	0.264337	0.472175	0.459881	0.319721	0.303905	0.481439	0.477626	0.379108	0.44695	0.483208	0.522692	0.37909	0.429637
Fmr1nb	chrX	68761838	68804560	+	42723	0.523249	0.539148	0.29378	0.310174	0.502822	0.525501	0.241888	0.260623	0.515251	0.509485	0.23319	0.286879	0.5189	0.511478	0.217275	0.180108	0.507042	0.487423	0.230503	0.175695	0.568158	0.545616	0.308735	0.400929	0.540264	0.548544	0.312903	0.421233
Aff2	chrX	69360330	69868037	+	507708	0.441489	0.508264	0.198582	0.240741	0.499187	0.494413	0.193333	0.294118	0.472015	0.454438	0.216292	0.304598	0.554113	0.481481	0.255892	0.226619	0.494834	0.462751	0.237458	0.211454	0.492188	0.443182	0.311475	0.497854	0.552083	0.498708	0.314516	0.417391
Ids	chrX	70343069	70365085	-	22017	0.498542	0.447439	0.307692	0.27881	0.433333	0.428094	0.209945	0.273859	0.5	0.461538	0.227891	0.288	0.429658	0.402985	0.25431	0.166667	0.421053	0.459893	0.260417	0.155556	0.433673	0.434903	0.301961	0.308989	0.42915	0.440678	0.335025	0.38565
1110012L19Rik	chrX	70385912	70389416	+	3505	0.532468	0.548387	0.320755	0.181818	0.452381	0.454545	0.227273	0.181818	0.416667	0.416667	0.217391	0.384615	0.45	0.272727	0.148148	0.1	0.458333	0.545455	0.166667	0.333333	0.53125	0.432432	0.2	0.363636	0.413043	0.5	0.263158	0.354839
BC023829	chrX	70460055	70477043	-	16989	0.480663	0.410853	0.254098	0.232558	0.380282	0.407407	0.125	0.265625	0.436364	0.543307	0.130435	0.320896	0.486957	0.5	0.195876	0.181818	0.458333	0.423913	0.134146	0.113208	0.5	0.437908	0.27381	0.237288	0.481132	0.464286	0.325	0.380282
Mtm1	chrX	71210766	71315295	+	104530	0.491234	0.474605	0.266557	0.263659	0.468836	0.459139	0.199836	0.264577	0.472683	0.472419	0.199313	0.251558	0.483208	0.440594	0.230047	0.129936	0.483825	0.457865	0.219247	0.140917	0.4478	0.449654	0.290534	0.345833	0.484365	0.464567	0.29911	0.38631
Mtmr1	chrX	71364759	71419196	+	54438	0.491098	0.485019	0.267974	0.284375	0.512941	0.511628	0.242553	0.292162	0.482916	0.469484	0.245524	0.307882	0.512315	0.456274	0.288889	0.216327	0.511971	0.502688	0.270968	0.203125	0.490196	0.504167	0.365591	0.414201	0.470309	0.477477	0.35443	0.458065
Cd99l2	chrX	71420059	71492849	-	72791	0.532468	0.530576	0.185714	0.207207	0.607143	0.616197	0.19171	0.229947	0.56229	0.597403	0.19917	0.176829	0.624625	0.6	0.106838	0.152838	0.615836	0.584718	0.285714	0.106061	0.550661	0.599398	0.265	0.352381	0.520833	0.597303	0.188073	0.35249
Hmgb3	chrX	71555992	71560654	+	4663	0.519231	0.521127	0.230769	0.396552	0.446667	0.395425	0.169675	0.269663	0.469136	0.431818	0.179054	0.274725	0.454545	0.38961	0.179372	0.207843	0.464435	0.377193	0.194175	0.201493	0.448	0.478689	0.315385	0.337963	0.434783	0.481132	0.299625	0.360731
Vma21	chrX	71816079	71824706	+	8628	0.417722	0.504132	0.319767	0.366337	0.427948	0.418919	0.268293	0.299401	0.466346	0.471545	0.27551	0.289941	0.467033	0.387097	0.302469	0.283582	0.458015	0.437811	0.331126	0.229885	0.440367	0.452471	0.3	0.377358	0.481865	0.475336	0.34104	0.393333
Prrg3	chrX	71963020	71972728	+	9709	0.514286	0.448718	0.116279	0.235294	0.647059	0.604651	0.434783	0.153846	0.56	0.416667	0.238095	0.210526	0.529412	0.3125	0.173913	0.310345	0.4	0.4	0.333333	0.230769	0.527778	0.578947	0.391304	0.533333	0.557377	0.60274	0.315789	0.358491
Gabre	chrX	72257431	72274721	-	17291	0.468619	0.450549	0.286822	0.258427	0.532258	0.596154	0.241379	0.212121	0.521739	0.508772	0.116279	0.28	0.5	0.515152	0.107143	0.263158	0.5625	0.348837	0.216216	0.225806	0.571429	0.444444	0.254237	0.28	0.556122	0.541284	0.245763	0.381443
Gabra3	chrX	72432675	72656246	-	223572	0.702703	0.626506	0.15625	0.236842	0.565217	0.554745	0.0793651	0.194805	0.552632	0.612676	0.0769231	0.166667	0.647059	0.54955	0.0724638	0.118421	0.597701	0.552941	0.15625	0.153846	0.695652	0.56	0.368421	0.3	0.703125	0.611111	0.352941	0.307692
Nsdhl	chrX	72918520	72958528	+	40009	0.505283	0.505695	0.364599	0.311072	0.445323	0.493958	0.275591	0.288802	0.469697	0.480432	0.249284	0.28692	0.486212	0.5054	0.235099	0.218935	0.477839	0.513131	0.259843	0.21028	0.487273	0.474695	0.294737	0.374286	0.483649	0.435897	0.375	0.376569
Zfp185	chrX	72987338	73031543	+	44206	0.516934	0.475507	0.241433	0.285922	0.518438	0.490677	0.2393	0.295349	0.511429	0.532362	0.234076	0.264666	0.510801	0.493177	0.200301	0.104854	0.533724	0.466463	0.250497	0.134228	0.479139	0.510983	0.344942	0.417699	0.516043	0.470103	0.31203	0.40481
Pnma5	chrX	73033980	73037103	-	3124	0.648649	0.624384	0.503055	0.494118	0.537118	0.544162	0.318702	0.392958	0.533947	0.544456	0.277778	0.427844	0.544489	0.498141	0.315346	0.212062	0.517045	0.466574	0.373272	0.235294	0.632385	0.597039	0.486111	0.566038	0.621315	0.659292	0.504348	0.605825
Xlr4a	chrX	73074344	73082507	-	8164	0.733333	0.777778	0.714286	0.566667	0.844444	0.761062	0.575758	0.597222	0.763889	0.830508	0.584906	0.648148	0.767123	0.833333	0.489796	0.418605	0.788889	0.742424	0.666667	0.666667	0.808333	0.737705	0.613333	0.610169	0.816	0.786207	0.65625	0.803571
Xlr3a	chrX	73086292	73097095	-	10804	0.643678	0.584795	0.407895	0.404432	0.509244	0.559177	0.278746	0.335731	0.576336	0.618037	0.30914	0.37931	0.481172	0.511416	0.294294	0.133929	0.564767	0.511628	0.265306	0.204082	0.579832	0.587888	0.478972	0.552778	0.644906	0.623083	0.490015	0.572263
Xlr5a	chrX	73107634	73117702	-	10069	0.642857	0.375	0.583333	0.347826	0.541667	0.557692	0.4	0.309524	0.576923	0.507042	0.138889	0.227273	0.413043	0.533333	0.166667	0	0.428571	0.652174	0.333333	0.125	0.361702	0.651163	0.347826	0.571429	0.368421	0.421053	0.391304	0.384615
Xlr3b	chrX	73192178	73202930	+	10753	0.640199	0.64539	0.55157	0.471631	0.60597	0.601542	0.537736	0.533101	0.612676	0.639257	0.438662	0.472527	0.618474	0.692982	0.482609	0.440476	0.595331	0.575419	0.461538	0.45122	0.678191	0.646789	0.638554	0.648649	0.666102	0.657834	0.658019	0.641827
Xlr4b	chrX	73214364	73222453	+	8090	0.694737	0.52	0.482143	0.525424	0.597701	0.586957	0.351852	0.458716	0.557692	0.590062	0.352273	0.432432	0.685714	0.52381	0.444444	0.338983	0.603604	0.696203	0.367347	0.393939	0.655172	0.621762	0.526316	0.577586	0.625	0.641304	0.512605	0.642857
Xlr3c	chrX	73254539	73265390	-	10852	0.543478	0.453608	0.327869	0.467742	0.455696	0.509804	0.27907	0.17284	0.308824	0.336283	0.2	0.266667	0.355932	0.233333	0.14	0.134615	0.415385	0.411765	0.225806	0.35	0.519231	0.475177	0.315217	0.306667	0.503448	0.505226	0.382114	0.428571
Zfp275	chrX	73342619	73359080	+	16462	0.467095	0.485577	0.320628	0.292887	0.456186	0.449889	0.255474	0.25	0.483776	0.501139	0.255474	0.275081	0.489097	0.44	0.233962	0.207048	0.502674	0.375527	0.254386	0.193548	0.482036	0.497585	0.354167	0.400722	0.465164	0.565657	0.380631	0.426829
Haus7	chrX	73437314	73459029	-	21716	0.498728	0.479751	0.38	0.370536	0.493023	0.486486	0.327957	0.396226	0.485714	0.49	0.385321	0.410714	0.48	0.48913	0.294118	0.333333	0.455497	0.49359	0.376812	0.402299	0.432692	0.525926	0.482759	0.46988	0.52514	0.487603	0.424051	0.482759
Dusp9	chrX	73639440	73643514	+	4075	0.533333	0.542857	0.392857	0.325	0.507692	0.375	0.375	0.269231	0.333333	0.483871	0.0714286	0.277778	0.394737	0.642857	0.176471	0.269231	0.578947	0.210526	0.181818	0.315789	0.541667	0.407767	0.33871	0.472727	0.5	0.487179	0.3125	0.351351
Slc6a8	chrX	73673132	73682500	+	9369	0.56639	0.5842	0.314554	0.375	0.635542	0.567485	0.328767	0.386831	0.602041	0.581761	0.304598	0.38806	0.639485	0.554745	0.30303	0.163793	0.622807	0.490291	0.390909	0.25	0.608541	0.582583	0.384146	0.444444	0.599338	0.623762	0.470899	0.506024
Bcap31	chrX	73686182	73716175	-	29994	0.53578	0.52944	0.260736	0.279188	0.499422	0.531991	0.289788	0.32398	0.498376	0.506932	0.276042	0.315032	0.514605	0.497274	0.264521	0.144208	0.53112	0.488854	0.267052	0.153226	0.490928	0.545377	0.343791	0.426934	0.522124	0.528238	0.297609	0.418919
Abcd1	chrX	73716596	73738287	+	21692	0.560976	0.563158	0.326316	0.367347	0.546512	0.58209	0.340909	0.344086	0.514706	0.541401	0.234375	0.321429	0.4875	0.442623	0.25	0.142857	0.589474	0.47619	0.224138	0.107143	0.556962	0.466667	0.244898	0.521739	0.563107	0.57931	0.325	0.32
Idh3g	chrX	73778962	73786897	-	7936	0.504584	0.523761	0.397005	0.422086	0.504401	0.504181	0.417376	0.434199	0.51971	0.5	0.415704	0.435318	0.51526	0.497937	0.414421	0.327392	0.528642	0.479303	0.417594	0.34375	0.485143	0.506956	0.428735	0.446512	0.481951	0.491651	0.47037	0.445873
Ssr4	chrX	73787027	73790828	+	3802	0.489362	0.539095	0.383929	0.440909	0.509036	0.501577	0.432773	0.403614	0.551724	0.545455	0.415873	0.423529	0.522449	0.493151	0.391892	0.358974	0.521898	0.504237	0.410959	0.413043	0.506329	0.521739	0.463303	0.482517	0.462963	0.521739	0.42515	0.447205
Pdzd4	chrX	73793356	73824969	-	31614	0.604121	0.572508	0.245714	0.279608	0.553092	0.522807	0.215606	0.283929	0.554983	0.534144	0.230088	0.289817	0.573244	0.534038	0.207495	0.0880121	0.549286	0.52834	0.24124	0.102493	0.57305	0.528671	0.338235	0.465839	0.583607	0.570922	0.273177	0.42517
L1cam	chrX	73853779	73880834	-	27056	0.581395	0.428571	0.166667	0.1	0.47619	0.62963	0.212121	0.173913	0.608696	0.666667	0.173077	0.209302	0.52	0.428571	0.162162	0.0227273	0.6875	0.433333	0.235294	0.208333	0.444444	0.458333	0.228571	0.333333	0.352941	0.484375	0.155556	0.189189
Arhgap4	chrX	73894351	73911298	-	16948	0.567961	0.536697	0.197674	0.217391	0.603604	0.529412	0.271429	0.310811	0.583333	0.536842	0.22549	0.351351	0.543689	0.510638	0.25	0.128571	0.510417	0.443038	0.194805	0.153846	0.612903	0.581967	0.256098	0.383838	0.5	0.457831	0.265957	0.43617
Naa10	chrX	73916869	73921944	-	5076	0.553191	0.509524	0.30719	0.375415	0.541371	0.5	0.297935	0.418182	0.574534	0.57037	0.338983	0.406452	0.533512	0.578035	0.328267	0.273859	0.523114	0.511364	0.391489	0.184	0.599156	0.562044	0.497436	0.453988	0.579646	0.502841	0.402985	0.486111
Renbp	chrX	73922120	73930850	-	8731	0.498452	0.483568	0.337766	0.379167	0.501538	0.546392	0.307263	0.346491	0.490272	0.520408	0.276596	0.298643	0.561224	0.413333	0.321918	0.166667	0.5125	0.503125	0.299435	0.154762	0.539171	0.536082	0.396739	0.5	0.508021	0.547231	0.337209	0.4
Hcfc1	chrX	73942791	73966357	-	23567	0.492239	0.490012	0.274528	0.313609	0.476339	0.454494	0.27846	0.306134	0.485679	0.466298	0.291426	0.314205	0.493421	0.479008	0.275109	0.193449	0.480597	0.467753	0.308511	0.21131	0.503089	0.496188	0.335389	0.404171	0.462326	0.471299	0.321505	0.363636
Irak1	chrX	74013913	74023921	-	10009	0.497908	0.502857	0.263889	0.346847	0.513761	0.5	0.325893	0.373041	0.520599	0.533333	0.312253	0.325758	0.532258	0.477987	0.310345	0.163522	0.48318	0.517442	0.290123	0.184466	0.523316	0.600985	0.388235	0.429825	0.513966	0.510917	0.307018	0.443396
Mecp2	chrX	74026823	74085636	-	58814	0.50373	0.498529	0.29891	0.344758	0.52225	0.499692	0.3106	0.345247	0.522548	0.475944	0.286797	0.338722	0.486084	0.473792	0.275556	0.211849	0.498995	0.470919	0.308989	0.202817	0.495633	0.503401	0.391139	0.427471	0.493216	0.491803	0.355476	0.414751
Flna	chrX	74223460	74246534	-	23075	0.513446	0.519223	0.24208	0.237805	0.510508	0.524145	0.228571	0.269216	0.519715	0.536974	0.23309	0.282245	0.505288	0.47973	0.228594	0.140676	0.524254	0.482014	0.237374	0.159386	0.517278	0.535046	0.269122	0.390122	0.500431	0.545639	0.263791	0.331868
Emd	chrX	74254686	74257893	+	3208	0.51938	0.454545	0.402778	0.339623	0.471429	0.534884	0.333333	0.432432	0.568966	0.613333	0.261905	0.36	0.586207	0.53125	0.352941	0.173913	0.557143	0.416667	0.354839	0.266667	0.48	0.544444	0.518519	0.404762	0.52809	0.467532	0.404255	0.238095
Rpl10	chrX	74270815	74273135	+	2321	0.630435	0.628392	0.565217	0.543544	0.596	0.57788	0.462379	0.510791	0.624661	0.577277	0.462042	0.503827	0.586957	0.526316	0.422156	0.324723	0.584803	0.583333	0.46633	0.354467	0.620755	0.586263	0.492401	0.554201	0.615696	0.647119	0.532129	0.534731
Taz	chrX	74282717	74290151	+	7435	0.54417	0.551724	0.359116	0.347826	0.588542	0.613333	0.373832	0.474074	0.629412	0.630769	0.317829	0.470085	0.598425	0.519608	0.365079	0.240385	0.565517	0.587879	0.395349	0.22	0.625806	0.60221	0.456	0.54321	0.658065	0.602679	0.466667	0.428571
Atp6ap1	chrX	74297096	74304721	+	7626	0.167614	0.198556	0.156716	0.112426	0.234375	0.233728	0.10917	0.165138	0.220532	0.19697	0.111111	0.125654	0.236842	0.183333	0.11588	0.0838323	0.199275	0.216495	0.150289	0.114943	0.168421	0.178947	0.163043	0.125	0.192308	0.233766	0.15	0.161677
Gdi1	chrX	74305011	74311867	+	6857	0.523191	0.514212	0.291803	0.261411	0.526316	0.536697	0.274854	0.41954	0.527397	0.50838	0.303738	0.344156	0.533058	0.483146	0.295775	0.135338	0.527027	0.517483	0.248062	0.169231	0.539474	0.513514	0.379487	0.417266	0.491803	0.557377	0.363636	0.346847
Fam50a	chrX	74313032	74320149	+	7118	0.4375	0.439189	0.34188	0.278351	0.467742	0.457831	0.3125	0.329412	0.483146	0.495935	0.269231	0.3125	0.515789	0.477273	0.215686	0.0545455	0.481132	0.5	0.309091	0.171429	0.455285	0.431818	0.26506	0.311475	0.486486	0.42963	0.297619	0.411765
Plxna3	chrX	74329065	74344689	+	15625	0.56	0.504378	0.206573	0.255973	0.54717	0.512367	0.228571	0.209877	0.426136	0.503165	0.188119	0.25	0.52809	0.383459	0.186722	0.0222222	0.471861	0.413043	0.275591	0.0746269	0.471698	0.51312	0.262887	0.388235	0.536585	0.492308	0.313559	0.372549
Fam3a	chrX	74384719	74393139	-	8421	0.56701	0.571429	0.302326	0.459016	0.458333	0.365385	0.2	0.37931	0.71875	0.589286	0.342857	0.263158	0.472222	0.393939	0.170732	0.2	0.653846	0.35	0.333333	0.285714	0.266667	0.409091	0.375	0.25	0.52	0.358491	0.290323	0.391304
Ikbkg	chrX	74393290	74453778	+	60489	0.450408	0.483827	0.336493	0.317797	0.448555	0.462779	0.265774	0.290476	0.495549	0.450122	0.244541	0.280528	0.489083	0.45339	0.276896	0.168959	0.493523	0.424963	0.271739	0.225166	0.510246	0.447635	0.35101	0.416667	0.516224	0.463283	0.344322	0.403766
G6pdx	chrX	74409485	74429161	-	19677	0.471074	0.48951	0.277108	0.329193	0.536122	0.525926	0.273333	0.301205	0.506977	0.496032	0.262887	0.355556	0.511111	0.477064	0.247423	0.138158	0.482906	0.5625	0.304688	0.238095	0.526316	0.494681	0.296	0.480769	0.48	0.593496	0.279279	0.444444
Gab3	chrX	74988544	75084905	-	96362	0.650794	0.485207	0.4375	0.360465	0.623762	0.466667	0.33871	0.281553	0.469388	0.5	0.316456	0.340206	0.561404	0.506667	0.275	0.222222	0.559322	0.660377	0.465753	0.238095	0.607143	0.583333	0.472222	0.457143	0.714286	0.5	0.510204	0.47619
Dkc1	chrX	75095853	75109776	+	13924	0.40184	0.408475	0.347153	0.339458	0.412145	0.351364	0.317773	0.309395	0.386898	0.367347	0.327354	0.3358	0.4	0.413824	0.317538	0.291593	0.411887	0.363533	0.314159	0.263889	0.362427	0.368175	0.312751	0.325397	0.33061	0.381568	0.32041	0.350774
Mpp1	chrX	75109732	75130949	-	21218	0.552316	0.543367	0.386059	0.355932	0.502868	0.50647	0.315789	0.399625	0.52795	0.538222	0.280992	0.397661	0.515439	0.487879	0.301235	0.261845	0.513208	0.505071	0.301333	0.236842	0.527508	0.572944	0.436	0.4689	0.570667	0.528487	0.370031	0.515679
F8	chrX	75172714	75380041	-	207328	0.613924	0.591474	0.477876	0.405573	0.494105	0.521356	0.308042	0.370335	0.52376	0.502323	0.300505	0.382413	0.501053	0.516539	0.286331	0.25	0.514851	0.520868	0.329073	0.293303	0.573816	0.578189	0.419672	0.44964	0.581197	0.583497	0.577465	0.574803
Fundc2	chrX	75382398	75397158	+	14761	0.545918	0.42132	0.381579	0.365854	0.465306	0.565056	0.357143	0.40404	0.498008	0.486111	0.335106	0.415888	0.47561	0.503497	0.289941	0.247191	0.5	0.438819	0.312102	0.307692	0.48	0.564972	0.402597	0.485149	0.522167	0.5	0.463855	0.546763
Mtcp1	chrX	75404846	75416543	-	11698	0.527523	0.550661	0.395028	0.342466	0.503906	0.504132	0.360215	0.41543	0.501832	0.467742	0.341232	0.356846	0.526829	0.536232	0.383721	0.225806	0.44856	0.471545	0.360759	0.242424	0.430894	0.608696	0.398438	0.47191	0.539286	0.463215	0.453901	0.471366
Brcc3	chrX	75416627	75455701	+	39075	0.517609	0.508011	0.393227	0.415991	0.479339	0.50389	0.376656	0.401676	0.480796	0.474108	0.402778	0.407102	0.496593	0.483755	0.3808	0.308495	0.48592	0.489889	0.376047	0.3325	0.528822	0.516023	0.430233	0.467422	0.48018	0.498392	0.413502	0.415899
Vbp1	chrX	75514296	75534946	+	20651	0.494615	0.491722	0.399831	0.402062	0.549649	0.535382	0.355526	0.409048	0.54195	0.532853	0.389499	0.438875	0.536082	0.530242	0.371105	0.30303	0.524309	0.542245	0.423684	0.301508	0.510549	0.534025	0.437756	0.450947	0.499546	0.530381	0.448942	0.469178
4933407K13Rik	chrX	75725457	75764699	-	39243	0.537374	0.503975	0.293286	0.30914	0.464567	0.405405	0.276978	0.265517	0.44713	0.442529	0.213296	0.261044	0.5	0.488688	0.257396	0.258706	0.459459	0.494915	0.251046	0.364341	0.428571	0.425	0.306011	0.292517	0.414449	0.526515	0.336634	0.396104
Pls3	chrX	75785653	75874574	-	89518	0.493522	0.425606	0.10998	0.124113	0.444279	0.348609	0.0740741	0.096463	0.401284	0.40625	0.0613333	0.112245	0.439024	0.416667	0.0985507	0.0634146	0.400651	0.363636	0.121094	0.0655738	0.448578	0.44186	0.1	0.178571	0.418838	0.43828	0.130719	0.189873
Mir669m-2	chrX	77164402	77475936	-	311535	0.682353	0.605634	0.5625	0.4	0.666667	0.724138	0.3125	0.611111	0.8	0.68	0.533333	0.692308	0.71875	0.666667	0.32	0.368421	0.633333	0.6	0.36	0.294118	0.590909	0.619048	0.5	0.75	0.628571	0.567568	0.535714	0.5
Tbl1x	chrX	77511226	77660265	+	149040	0.533886	0.520423	0.213962	0.21353	0.529402	0.501246	0.163118	0.205025	0.524292	0.501065	0.159903	0.190824	0.530918	0.513113	0.158851	0.140007	0.531367	0.51596	0.168473	0.154795	0.52503	0.520676	0.22839	0.258136	0.50732	0.511322	0.216511	0.283738
Prkx	chrX	77762029	77795960	-	33932	0.546392	0.543333	0.383562	0.381166	0.442675	0.489051	0.245509	0.330233	0.477912	0.471154	0.322581	0.302222	0.52766	0.443038	0.290816	0.283237	0.442907	0.480769	0.348066	0.294643	0.557692	0.49537	0.393939	0.409524	0.511848	0.464135	0.357576	0.417808
Prrg1	chrX	78449609	78583805	-	134289	0.521117	0.517031	0.263693	0.274038	0.481163	0.510686	0.223256	0.227618	0.498879	0.490803	0.183698	0.21718	0.499353	0.490141	0.177347	0.157676	0.483333	0.455224	0.226786	0.131474	0.530559	0.538961	0.30031	0.318919	0.534017	0.544461	0.290034	0.424033
Gm8787	chrX	79330512	79358068	-	27557	0.542857	0.477273	0.236364	0.326087	0.410256	0.488095	0.142857	0.21875	0.516854	0.486957	0.142857	0.206897	0.413333	0.265306	0	0.105263	0.451613	0.408602	0.203704	0.185185	0.577778	0.533333	0.217391	0.285714	0.516667	0.5	0.266667	0.354167
Gm7173	chrX	79482567	79517285	-	34719	0.488889	0.538462	0.21875	0.196721	0.438017	0.464789	0.105882	0.185185	0.401869	0.387097	0.130435	0.108696	0.346939	0.359375	0.125	0.2	0.425743	0.370787	0.107143	0.0888889	0.414634	0.475728	0.183099	0.205128	0.481481	0.413223	0.141176	0.296875
Mageb16	chrX	79623230	79671435	-	48206	0.854809	0.820652	0.617801	0.639344	0.75	0.703259	0.422535	0.441379	0.772643	0.771978	0.477733	0.473485	0.767402	0.746518	0.441948	0.352459	0.793153	0.727434	0.508772	0.337349	0.764706	0.75641	0.512048	0.602837	0.847887	0.787879	0.738372	0.792453
Tmem47	chrX	81070643	81097875	+	27233	0.58156	0.565789	0.460563	0.39206	0.561453	0.515521	0.347676	0.352288	0.519345	0.5	0.359008	0.34593	0.53037	0.551653	0.341424	0.381024	0.531943	0.53495	0.359223	0.361757	0.575693	0.630027	0.4375	0.468165	0.555195	0.543192	0.461929	0.461538
Dmd	chrX	82948869	85205050	+	2256182	0.473163	0.460185	0.121094	0.148813	0.430618	0.429295	0.0938498	0.127217	0.417236	0.44979	0.0860906	0.120486	0.443673	0.399811	0.0920914	0.0643133	0.436273	0.405263	0.0935115	0.0747218	0.454818	0.434387	0.14221	0.2249	0.446823	0.435635	0.150203	0.236126
Tab3	chrX	85574021	85634469	+	60449	0.555783	0.553855	0.360566	0.312354	0.532524	0.511454	0.225095	0.295494	0.53323	0.518334	0.216299	0.289231	0.541207	0.511716	0.238594	0.165913	0.527482	0.512017	0.253903	0.178657	0.528437	0.511278	0.319432	0.360041	0.539971	0.555	0.349227	0.392313
Gyk	chrX	85701936	85776819	-	74884	0.703669	0.66628	0.39283	0.356147	0.578778	0.557829	0.209802	0.268034	0.581016	0.553931	0.208215	0.258684	0.592281	0.588287	0.22293	0.159453	0.612086	0.568318	0.251419	0.177741	0.630149	0.6049	0.342105	0.451748	0.662026	0.637526	0.432292	0.494392
Nr0b1	chrX	86191774	86195944	+	4171	0.429752	0.28934	0.0707071	0.0714286	0.380531	0.350242	0.0778098	0.171504	0.349754	0.373737	0.0638298	0.0818182	0.360269	0.284974	0.0418118	0.0306748	0.372208	0.352217	0.0619469	0.0709459	0.354232	0.405333	0.115493	0.166667	0.44586	0.384236	0.112319	0.212766
Pola1	chrX	93304765	93632155	-	327391	0.552366	0.54066	0.355986	0.365409	0.536443	0.523083	0.320682	0.354525	0.528147	0.525502	0.320425	0.361542	0.540186	0.515863	0.315335	0.208502	0.539997	0.514143	0.331636	0.239324	0.538462	0.532122	0.363776	0.443107	0.520262	0.523704	0.367556	0.440018
Pcyt1b	chrX	93654862	93749948	+	95087	0.480403	0.449327	0.173913	0.179739	0.53928	0.513001	0.173554	0.246696	0.525194	0.50406	0.165072	0.244121	0.556202	0.456522	0.1471	0.0458839	0.530478	0.488647	0.176259	0.0868545	0.512887	0.539286	0.242424	0.333333	0.519231	0.531139	0.20922	0.32948
Pdk3	chrX	93764615	93832095	-	67481	0.499212	0.513458	0.224852	0.240654	0.497274	0.494098	0.174482	0.214565	0.523155	0.5107	0.160799	0.220308	0.504804	0.488712	0.185417	0.0832158	0.535754	0.472625	0.191365	0.102616	0.507073	0.565217	0.27261	0.341429	0.507348	0.510811	0.263006	0.364614
AU015836	chrX	93968655	93975470	+	6816	0.272727	0.359551	0.047619	0.109091	0.351648	0.333333	0.0344828	0.116279	0.333333	0.365079	0.102564	0.214286	0.365079	0.433333	0.0243902	0	0.257143	0.333333	0.142857	0	0.295455	0.25974	0.121951	0.0689655	0.261538	0.430556	0.0634921	0.170213
Zfx	chrX	94074630	94123407	-	48778	0.597101	0.572312	0.395089	0.377407	0.630631	0.608156	0.390221	0.421864	0.619109	0.616116	0.3967	0.407376	0.60376	0.557143	0.347752	0.338369	0.606686	0.598174	0.371946	0.339434	0.671674	0.620482	0.462396	0.473258	0.628599	0.609665	0.462222	0.500705
Eif2s3x	chrX	94188708	94212651	-	23944	0.473856	0.468328	0.380774	0.400531	0.467267	0.489761	0.402724	0.41073	0.469824	0.490506	0.394622	0.447318	0.494986	0.506061	0.378378	0.354049	0.464373	0.460929	0.368311	0.320151	0.479491	0.462513	0.394947	0.402235	0.456416	0.475564	0.397576	0.435897
Klhl15	chrX	94234929	94255968	+	38587	0.52861	0.510891	0.262605	0.249027	0.508137	0.483453	0.137584	0.199552	0.487666	0.525031	0.123153	0.207143	0.502627	0.526316	0.181185	0.0771812	0.526611	0.467412	0.151429	0.0909091	0.479893	0.515588	0.264706	0.350746	0.55694	0.532286	0.245823	0.354515
Apoo	chrX	94367109	94417092	+	49984	0.498783	0.5375	0.30662	0.386935	0.494737	0.490196	0.29878	0.315534	0.507576	0.53012	0.296154	0.390947	0.55036	0.511111	0.315271	0.301775	0.518248	0.474654	0.298611	0.217391	0.513889	0.554348	0.348684	0.514493	0.515284	0.504854	0.305556	0.440217
Maged1	chrX	94535473	94542074	-	6602	0.518033	0.544304	0.257485	0.242236	0.546392	0.464286	0.193548	0.19	0.5	0.609929	0.157303	0.25	0.488722	0.443038	0.228261	0.104651	0.478528	0.50495	0.243902	0.131579	0.446429	0.567901	0.27	0.4125	0.566265	0.549488	0.3	0.325926
Gspt2	chrX	94636068	94638561	+	2494	0.428571	0.483871	0.219178	0.259259	0.393162	0.492754	0.289474	0.233766	0.416667	0.413636	0.233333	0.325926	0.5	0.409091	0.293478	0.190476	0.46789	0.529412	0.3	0.317073	0.536585	0.391304	0.346939	0.433333	0.440476	0.342466	0.216216	0.357143
Spin4	chrX	95022506	95026682	-	4177	0.475	0.461538	0.151515	0.421053	0.423077	0.390805	0.153846	0.242857	0.555556	0.545455	0.16129	0.128205	0.722222	0.5	0.15	0	0.371429	0.55	0.178571	0.2	0.575758	0.583333	0.333333	0.4375	0.491228	0.477612	0.266667	0.340909
Arhgef9	chrX	95048934	95166539	-	117606	0.550459	0.386792	0.107527	0.1	0.463768	0.515021	0.136752	0.168067	0.432927	0.439516	0.182692	0.177083	0.447059	0.524823	0.0714286	0.0833333	0.45	0.495	0.109589	0.294118	0.539474	0.568421	0.33871	0.375	0.48913	0.503448	0.222222	0.404255
Amer1	chrX	95420313	95444840	-	24528	0.519594	0.476575	0.244845	0.216312	0.48	0.541139	0.236453	0.327957	0.560976	0.533141	0.26378	0.319767	0.55205	0.459716	0.246862	0.156425	0.544615	0.473077	0.207317	0.212766	0.472678	0.504831	0.334677	0.43617	0.48062	0.508314	0.307958	0.412955
Zc4h2	chrX	95639193	95658509	-	19317	0.430556	0.390625	0.166667	0.183673	0.426471	0.566667	0.259259	0.309859	0.571429	0.385417	0.267857	0.327869	0.395833	0.571429	0.176471	0.25641	0.438596	0.512195	0.222222	0.12	0.452381	0.408163	0.3	0.423077	0.534483	0.569231	0.205128	0.45
Zc3h12b	chrX	95711677	95927970	+	216294	0.541033	0.583751	0.195286	0.250608	0.591652	0.558317	0.280669	0.292007	0.573835	0.54986	0.242921	0.257764	0.585859	0.580679	0.259117	0.223602	0.576079	0.580499	0.274436	0.302326	0.595745	0.596939	0.331818	0.480159	0.558025	0.602985	0.339901	0.345972
Las1l	chrX	95935312	95956974	-	21663	0.38655	0.354568	0.237354	0.223176	0.43054	0.442029	0.271318	0.264241	0.411315	0.435762	0.225256	0.265267	0.35277	0.361656	0.205975	0.180915	0.373724	0.409677	0.245989	0.27193	0.386047	0.40648	0.307018	0.343324	0.423488	0.418331	0.307047	0.346369
Msn	chrX	96096044	96168553	+	72510	0.59018	0.53085	0.178203	0.20911	0.508566	0.51742	0.123675	0.212544	0.510309	0.508025	0.161616	0.224969	0.509554	0.440459	0.174231	0.116046	0.501066	0.453401	0.158513	0.146982	0.516039	0.504121	0.209713	0.342437	0.497738	0.541624	0.207289	0.334764
Heph	chrX	96455435	96574484	+	119050	0.383333	0.333333	0.0857143	0	0.243902	0.367347	0.0425532	0.0340909	0.34375	0.362903	0.016129	0.0735294	0.345238	0.214286	0.0571429	0	0.3125	0.27381	0.0508475	0	0.407407	0.369565	0.0645161	0.121212	0.424242	0.309524	0.0555556	0.181818
Eda2r	chrX	97333840	97377209	-	43370	0.49637	0.474163	0.405221	0.393569	0.453739	0.452256	0.336897	0.365837	0.480384	0.468654	0.344342	0.375995	0.456899	0.488404	0.355444	0.315503	0.481006	0.466198	0.338449	0.333696	0.462626	0.465456	0.346886	0.398543	0.483389	0.490196	0.388671	0.429962
Ar	chrX	98149749	98317147	+	167399	0.487705	0.462963	0.175	0.230769	0.416667	0.405018	0.116071	0.145038	0.470238	0.326599	0.0630631	0.170732	0.418919	0.507463	0.108108	0.12605	0.449367	0.351515	0.0967742	0.175439	0.453125	0.422535	0.09375	0.188679	0.432432	0.412791	0.173469	0.253333
Ophn1	chrX	98557514	98890985	-	333472	0.490786	0.496904	0.205281	0.244265	0.51015	0.495775	0.155979	0.183042	0.514861	0.45873	0.191214	0.219677	0.501908	0.494695	0.181429	0.117391	0.465167	0.475255	0.170992	0.147541	0.51289	0.546512	0.265176	0.358131	0.514739	0.501527	0.282092	0.344
Yipf6	chrX	98937780	98949020	+	11241	0.538126	0.541451	0.366337	0.384615	0.502387	0.5	0.293564	0.331042	0.487685	0.473171	0.31339	0.365057	0.483501	0.527697	0.302181	0.293774	0.476077	0.482484	0.322242	0.327922	0.518568	0.489335	0.424695	0.453649	0.485934	0.555354	0.43232	0.449016
Stard8	chrX	99042580	99074728	+	32149	0.320675	0.313901	0.0417537	0.0476718	0.341656	0.351314	0.00557103	0.0522979	0.311337	0.348225	0.0227704	0.0705009	0.313953	0.265252	0.0287253	0.0181818	0.298571	0.296875	0.0426667	0.0282258	0.295165	0.310195	0.055336	0.135338	0.366486	0.302069	0.059761	0.0954861
Eda	chrX	99975605	100400760	+	425156	0.454901	0.47733	0.157642	0.2058	0.464645	0.4631	0.143275	0.192803	0.476987	0.487419	0.156853	0.197907	0.474501	0.459033	0.153705	0.116493	0.474468	0.453473	0.161557	0.147508	0.469758	0.467602	0.229283	0.30276	0.46216	0.478855	0.238884	0.326707
Awat2	chrX	100402221	100412587	-	40497	0.546584	0.534979	0.294872	0.223776	0.328125	0.416185	0.108434	0.216216	0.434783	0.384615	0.130435	0.215827	0.50365	0.349398	0.223301	0.0897436	0.398305	0.357143	0.184615	0.111111	0.43038	0.415584	0.25	0.314815	0.4625	0.49763	0.170213	0.323077
Igbp1	chrX	100494290	100516125	+	21836	0.512848	0.535354	0.368766	0.440799	0.487872	0.47721	0.324148	0.321799	0.50641	0.496403	0.339181	0.354421	0.496542	0.491423	0.331865	0.247475	0.513761	0.48	0.308068	0.28169	0.476676	0.508021	0.408219	0.436275	0.495007	0.507105	0.360983	0.452381
Pdzd11	chrX	100622905	100625907	-	3003	0.46087	0.515625	0.172414	0.263158	0.46281	0.458015	0.178082	0.142857	0.45098	0.4	0.173333	0.121622	0.44086	0.364865	0.209877	0.0618557	0.445545	0.299065	0.205479	0.0526316	0.421687	0.421569	0.25	0.288889	0.494845	0.574713	0.263889	0.295082
Kif4	chrX	100626064	100727271	+	101208	0.494518	0.490995	0.271071	0.274051	0.511811	0.510186	0.243781	0.278589	0.511582	0.516272	0.223911	0.266744	0.505288	0.463673	0.228775	0.140823	0.519443	0.456887	0.228632	0.148649	0.509312	0.53274	0.302778	0.41369	0.49268	0.501525	0.334598	0.413404
Dlg3	chrX	100767721	100818410	+	50690	0.51216	0.543831	0.178947	0.252252	0.613559	0.585938	0.117647	0.208738	0.546816	0.523944	0.147601	0.267281	0.553506	0.519481	0.139013	0.081761	0.582278	0.493274	0.20625	0.045977	0.502857	0.584906	0.316239	0.40411	0.595611	0.587822	0.1893	0.337719
Tex11	chrX	100838647	101059639	-	220993	0.485934	0.436059	0.103586	0.115016	0.434137	0.364151	0.0809859	0.129834	0.454733	0.408935	0.0994764	0.173797	0.457965	0.434251	0.0963173	0.0414365	0.429519	0.446125	0.0960961	0.0434783	0.456897	0.453826	0.116732	0.266393	0.464744	0.481908	0.131313	0.261261
Slc7a3	chrX	101079220	101085352	-	6133	0.505682	0.515454	0.103139	0.18626	0.46736	0.474785	0.178994	0.202247	0.458065	0.494822	0.16756	0.201821	0.520368	0.443366	0.162983	0.0962441	0.481613	0.415301	0.159539	0.116197	0.467467	0.510121	0.226368	0.30229	0.482853	0.506506	0.159494	0.193211
Snx12	chrX	101097785	101222563	-	124779	0.523506	0.51665	0.263241	0.268626	0.498679	0.537608	0.269484	0.382222	0.507184	0.51855	0.290462	0.354111	0.50519	0.457806	0.276276	0.177388	0.510167	0.473623	0.261815	0.185376	0.565262	0.535044	0.401845	0.411598	0.533282	0.51236	0.332989	0.387931
Foxo4	chrX	101254527	101260873	+	6347	0.513889	0.507692	0.297872	0.176471	0.388889	0.411765	0.0344828	0.137931	0.541667	0.5	0.121212	0.291667	0.285714	0.391304	0.0769231	0.030303	0.363636	0.444444	0.176471	0.142857	0.485714	0.609756	0.225806	0.4	0.415094	0.5	0.428571	0.428571
Med12	chrX	101274090	101298934	+	24845	0.483376	0.513924	0.201389	0.22807	0.494624	0.5	0.144068	0.198675	0.47482	0.422222	0.146667	0.238806	0.497487	0.454545	0.118644	0.0943396	0.502262	0.4	0.166667	0.101124	0.451389	0.532663	0.375	0.333333	0.469697	0.545098	0.246753	0.348315
Zmym3	chrX	101404383	101420222	-	16303	0.55642	0.521866	0.164706	0.205645	0.628049	0.491713	0.185714	0.2	0.513333	0.492147	0.168478	0.156716	0.540107	0.50495	0.15847	0.0854701	0.577869	0.563636	0.149606	0.0963855	0.52451	0.501931	0.20979	0.316129	0.507576	0.484099	0.195122	0.184783
Nono	chrX	101429650	101448593	+	18944	0.594139	0.545455	0.38303	0.317241	0.557191	0.595381	0.315335	0.380192	0.609347	0.564349	0.337884	0.368222	0.578727	0.521127	0.327416	0.246947	0.583333	0.556044	0.343112	0.306849	0.586619	0.616123	0.447761	0.450607	0.610256	0.569386	0.383178	0.4238
Itgb1bp2	chrX	101449108	101453541	+	4434	0.489362	0.484211	0.111765	0.191083	0.53125	0.517442	0.138686	0.184	0.531599	0.453782	0.134146	0.226027	0.442623	0.470968	0.0792683	0.0610687	0.485893	0.427481	0.136126	0.125	0.564103	0.569231	0.22293	0.326667	0.482955	0.482143	0.159722	0.270492
Taf1	chrX	101532734	101601789	+	69056	0.383721	0.396552	0.302905	0.330033	0.39348	0.401447	0.310013	0.35548	0.38777	0.389948	0.314664	0.332771	0.385521	0.388435	0.314396	0.26465	0.380788	0.388865	0.313604	0.270511	0.427051	0.413436	0.380145	0.381008	0.388274	0.426768	0.322673	0.359756
Ogt	chrX	101640050	101684351	+	44302	0.507689	0.503403	0.393644	0.398228	0.478514	0.457327	0.338122	0.356517	0.479383	0.461433	0.334329	0.35434	0.484279	0.470864	0.351254	0.271592	0.469229	0.449835	0.334637	0.261128	0.497292	0.485038	0.393275	0.430323	0.495761	0.481603	0.396364	0.423926
Nhsl2	chrX	101849384	102092055	+	242672	0.447596	0.435919	0.0646766	0.0551724	0.474695	0.506329	0.0471014	0.0666667	0.451807	0.454034	0.0567164	0.0486726	0.471223	0.375271	0.0529801	0.0401146	0.519074	0.452781	0.0388693	0.0381944	0.453287	0.472727	0.100529	0.204878	0.416216	0.497585	0.0654206	0.149533
Pin4	chrX	102119464	102127673	+	8210	0.566434	0.603659	0.454545	0.533333	0.610811	0.626437	0.423423	0.511811	0.615385	0.574194	0.541284	0.391892	0.547619	0.522388	0.407407	0.366864	0.568047	0.596939	0.438776	0.385965	0.568966	0.595745	0.523077	0.512821	0.6	0.625954	0.444444	0.545455
Ercc6l	chrX	102142819	102157091	-	14273	0.578454	0.594828	0.425676	0.357977	0.51567	0.508955	0.297959	0.337634	0.577617	0.516239	0.3083	0.376045	0.534562	0.472222	0.299145	0.244186	0.514286	0.465969	0.356725	0.19	0.527607	0.539326	0.390071	0.439306	0.534819	0.543243	0.394191	0.381132
Rps4x	chrX	102184942	102188371	-	3430	0.46398	0.470458	0.343907	0.350564	0.504034	0.495222	0.302276	0.335046	0.494569	0.488984	0.304878	0.337097	0.494595	0.4608	0.305623	0.248141	0.483257	0.479817	0.321643	0.269175	0.496077	0.491239	0.376471	0.375587	0.493369	0.522715	0.370722	0.377231
Hdac8	chrX	102284639	102505148	-	220510	0.533642	0.547955	0.262548	0.316707	0.569444	0.552089	0.323529	0.312953	0.570801	0.56447	0.308446	0.343246	0.575727	0.544012	0.318037	0.268947	0.572689	0.55676	0.327327	0.288858	0.548951	0.542696	0.417572	0.486434	0.535714	0.545149	0.301102	0.446105
Phka1	chrX	102513974	102644246	-	130273	0.533188	0.467456	0.149132	0.17679	0.493768	0.455939	0.124138	0.140216	0.503553	0.470874	0.136536	0.139706	0.48768	0.468013	0.123308	0.100683	0.481629	0.484479	0.14794	0.117479	0.513433	0.474713	0.25947	0.308989	0.497621	0.500999	0.206538	0.343075
Nap1l2	chrX	103184058	103186664	-	2607	0.25	0.238636	0.037037	0	0.202899	0.302326	0.0909091	0.0263158	0.243902	0.172414	0.0576923	0.0454545	0.245614	0.176471	0.0714286	0.0111111	0.289157	0.16	0.0434783	0.0175439	0.137255	0.232143	0.0625	0.176471	0.366667	0.264368	0.125	0.08
4930519F16Rik	chrX	103232280	103256606	-	24327	0.321792	0.331866	0.128114	0.108417	0.339789	0.281761	0.108108	0.127036	0.3207	0.307374	0.0901639	0.112135	0.339759	0.283817	0.101891	0.0826087	0.382635	0.304498	0.117566	0.0963415	0.284133	0.303266	0.140306	0.114155	0.319613	0.283596	0.162162	0.198381
Chic1	chrX	103356475	103396118	+	39644	0.485915	0.513551	0.227917	0.256774	0.466068	0.495847	0.208885	0.236577	0.50807	0.496771	0.207633	0.247961	0.476601	0.461408	0.222397	0.201668	0.479178	0.435453	0.225279	0.21116	0.532403	0.535363	0.337571	0.40675	0.511091	0.486866	0.303571	0.340852
Tsx	chrX	103414466	103424583	+	10118	0.690909	0.68254	0.111111	0.0645161	0.611111	0.470588	0.0909091	0.16129	0.657895	0.365079	0.0810811	0.0833333	0.648649	0.47619	0.075	0.12766	0.536585	0.606061	0.16129	0.166667	0.631579	0.6	0.230769	0.272727	0.566038	0.691176	0.131579	0.333333
Tsix	chrX	103431516	103484957	+	53442	0.499639	0.521361	0.229783	0.198797	0.492081	0.499741	0.143732	0.159777	0.494079	0.485447	0.142398	0.160878	0.514317	0.538967	0.163435	0.250374	0.507415	0.506466	0.152517	0.248079	0.528074	0.515181	0.184917	0.218905	0.508686	0.511128	0.24861	0.262832

## Sheet: fig4e
		rep1	rep2	average
	Y9FY12H	79.2508	95.1893	87.2201
	Y9FY12H_dTAG	185.726	165.089	175.407
	Y9FY12H_Dox	2043.39	2607.62	2325.51
	Y9FY12H_dTAGDox	1926.75	2144.41	2035.58
	PCGF35	76.7883	46.8817	61.835
	PCGF35_dTAG	135.793	104.672	120.232
	PCGF35_Dox	3125.34	2715.37	2920.36
	PCGF35_dTAGDox	3815.59	2705.41	3260.5
