# Supplementary material for: m6A and the NEXT complex direct Xist RNA turnover and X-inactivation dynamics
Source: Nat Struct Mol Biol. 2025 Sep 9;32(11):2242–51. doi: 10.1038/s41594-025-01663-w (PMC12618237; doi:10.1038/s41594-025-01663-w)
Supplement: Supplementary file 13 — Statistical source data. [file 41594_2025_1663_MOESM13_ESM.xlsx]

## Sheet: fig5c
Geneid	chrs	start	stop	strand	Length	Z4F	Z4F_dTAG	Z4F_Dox	Z4F_dTAG_Dox	Z12H	Z12H_dTAG	Z12H_Dox	Z12H_dTAG_Dox
Nudt11	chrX	6047506	6054751	+	7246	0.5	0.375	0.333333	0.333333	0.558824	0.466667	0.391304	0.214286
AU022751	chrX	6081217	6083420	-	2204	0.342857	0.475	0.40625	0.0638298	0.225806	0.203704	0.322581	0.228571
Shroom4	chrX	6400144	6633717	+	233574	0.530166	0.477641	0.27875	0.140565	0.505273	0.460597	0.327259	0.206459
Dgkk	chrX	6873483	6948363	+	74881	0.583333	0.375	0.24	0.173913	0.563636	0.553191	0.26087	0.238095
Clcn5	chrX	7158411	7319358	-	160948	0.446247	0.397342	0.181264	0.0780781	0.449315	0.418591	0.219398	0.0910834
2010204K13Rik	chrX	7411816	7422988	-	11173	0.524194	0.38806	0.186047	0.037037	0.405594	0.476744	0.2	0.107143
Ppp1r3f	chrX	7558561	7574281	-	15721	0.505495	0.483871	0.294118	0.129032	0.45977	0.492308	0.266667	0.189189
Ccdc22	chrX	7593808	7605420	-	11613	0.561753	0.593548	0.37551	0.235772	0.523438	0.568306	0.321739	0.196429
Prickle3	chrX	7657378	7668186	+	10809	0.518519	0.555556	0.224138	0	0.54717	0.392157	0.272727	0.1
Plp2	chrX	7668115	7671278	-	3164	0.561404	0.552239	0.37037	0.181818	0.436893	0.442623	0.362069	0.217391
Gpkow	chrX	7697133	7710259	+	13127	0.461187	0.422619	0.239852	0.145985	0.464052	0.451754	0.214286	0.174603
Wdr45	chrX	7722219	7728201	+	5983	0.524096	0.498221	0.307427	0.0965251	0.511876	0.497012	0.338235	0.133663
Ccdc120	chrX	7731713	7741324	-	9612	0.504505	0.584906	0.205479	0.189189	0.534091	0.567568	0.359375	0.125
Tfe3	chrX	7762660	7775202	+	12543	0.571429	0.561475	0.31768	0.18125	0.519582	0.466387	0.316327	0.153846
Gripap1	chrX	7789992	7820567	+	30576	0.521739	0.506494	0.279743	0.0969697	0.515075	0.505882	0.340517	0.127907
Kcnd1	chrX	7823842	7836503	+	12662	0.4	0.306452	0.166667	0.119048	0.492537	0.482759	0.276596	0.1875
Otud5	chrX	7841830	7876626	+	34797	0.499318	0.465812	0.303077	0.176715	0.489415	0.481481	0.323471	0.197952
Pim2	chrX	7878305	7883432	+	5128	0.512195	0.490566	0.184615	0.155556	0.492754	0.4	0.333333	0.235294
Slc35a2	chrX	7884243	7894492	+	10250	0.547945	0.513889	0.3125	0.06	0.535211	0.481013	0.311111	0.125
Pqbp1	chrX	7894518	7899269	-	4752	0.473684	0.566667	0.373333	0.147059	0.441176	0.54717	0.302326	0.24
Timm17b	chrX	7899397	7907652	+	8256	0.648148	0.447368	0.283333	0.15625	0.473684	0.490196	0.314286	0.333333
Eras	chrX	7924275	7928607	-	4333	0.368421	0.2	0.116279	0.0697674	0.357143	0.366667	0.388889	0.0909091
Hdac6	chrX	7930121	7947889	-	17769	0.438119	0.394393	0.268625	0.105882	0.430846	0.389809	0.280303	0.121827
Glod5	chrX	8004200	8018492	-	14293	0.347222	0.338462	0.202532	0.0560748	0.428571	0.290909	0.0769231	0.104167
Suv39h1	chrX	8061170	8074760	-	13591	0.474138	0.572727	0.481203	0.504545	0.524138	0.573099	0.547619	0.505882
Wdr13	chrX	8123300	8132847	-	9559	0.547771	0.475728	0.374233	0.221053	0.541667	0.535032	0.45082	0.3
Rbm3	chrX	8138974	8145802	-	6829	0.537247	0.507913	0.437429	0.321324	0.534323	0.519961	0.464286	0.297767
Tbc1d25	chrX	8154471	8176181	-	21711	0.395626	0.379397	0.272097	0.156673	0.40748	0.366379	0.295285	0.113074
Ebp	chrX	8185330	8193512	-	8183	0.366412	0.347826	0.185841	0.0916667	0.316547	0.302521	0.196078	0.0735294
Porcn	chrX	8193849	8206525	-	12677	0.528497	0.476974	0.274238	0.0953846	0.468023	0.418367	0.284553	0.151515
Ftsj1	chrX	8238667	8252406	-	13740	0.568182	0.580882	0.405229	0.247191	0.502762	0.574324	0.438596	0.25
Lancl3	chrX	9199972	9268085	+	68114	0.166667	0.193717	0.0728745	0.0433333	0.174051	0.186301	0.0898438	0.0798319
Xk	chrX	9272783	9313245	+	40463	0.532508	0.533333	0.386792	0.33945	0.49453	0.50365	0.462585	0.375
Cybb	chrX	9435253	9469324	-	34072	0.428571	0.4	0.391304	0.347826	0.3	0.774194	0.454545	0.615385
Dynlt3	chrX	9654269	9662983	-	8715	0.815126	0.822222	0.760274	0.773333	0.817204	0.825	0.827338	0.775281
Sytl5	chrX	9885620	9998864	+	113245	0.385965	0.435484	0.208333	0.142857	0.352941	0.495413	0.356164	0.14
Rpgr	chrX	10158215	10216453	-	58581	0.389277	0.39881	0.32086	0.323636	0.403736	0.38953	0.35102	0.302609
Tspan7	chrX	10485115	10596604	+	111490	0.544108	0.554152	0.330789	0.250277	0.543392	0.592968	0.374002	0.304825
Bcor	chrX	12036737	12160355	-	123619	0.486161	0.460289	0.231018	0.195076	0.468787	0.498466	0.239919	0.189474
Atp6ap2	chrX	12587758	12617051	+	29294	0.501046	0.468553	0.37457	0.231595	0.489322	0.460526	0.379032	0.278049
1810030O07Rik	chrX	12654883	12673546	-	18664	0.598347	0.608955	0.455408	0.245455	0.634807	0.587669	0.466216	0.362445
Med14	chrX	12675370	12761973	-	86604	0.520657	0.492798	0.276343	0.132638	0.534047	0.510976	0.341463	0.207463
Gm14634	chrX	12762277	12821492	+	59216	0.549296	0.413793	0.259542	0.166667	0.481752	0.54955	0.305263	0.246753
5730405O15Rik	chrX	13042014	13045295	+	3282	0.521127	0.401639	0.161765	0.0608696	0.558559	0.428571	0.202899	0.09375
Usp9x	chrX	13071497	13173327	+	101831	0.535616	0.499461	0.313953	0.132593	0.538029	0.508543	0.342337	0.166057
Ddx3x	chrX	13281021	13293983	+	12963	0.511149	0.47662	0.384615	0.316436	0.488061	0.47707	0.431748	0.33986
Cask	chrX	13517080	13846556	-	329477	0.481525	0.462932	0.281111	0.180723	0.455972	0.457121	0.323114	0.213229
Maoa	chrX	16619697	16687812	+	68116	0.563072	0.522283	0.354798	0.235869	0.529809	0.511007	0.377049	0.235226
Efhc2	chrX	17132048	17319368	-	187321	0.872549	0.827957	0.679012	0.710526	0.860465	0.836134	0.730159	0.731959
Fundc1	chrX	17556568	17572297	-	15730	0.649533	0.593583	0.441489	0.582031	0.633758	0.640306	0.525862	0.546448
Kdm6a	chrX	18162666	18279358	+	116693	0.554641	0.543953	0.522588	0.493822	0.548599	0.528698	0.522189	0.492167
Chst7	chrX	20059569	20097520	+	37952	0.420455	0.381579	0.253012	0.204819	0.422414	0.414894	0.22	0.266667
Slc9a7	chrX	20105754	20291764	-	186011	0.434679	0.436255	0.187415	0.0842788	0.435058	0.397558	0.214418	0.123839
Rp2h	chrX	20364480	20400858	+	41174	0.540541	0.528708	0.308511	0.221649	0.502538	0.5	0.377778	0.175627
Jade3	chrX	20425687	20519939	+	94253	0.605891	0.56072	0.324578	0.138607	0.579413	0.575824	0.349522	0.219632
Ndufb11	chrX	20615325	20617564	-	2240	0.518519	0.425	0.303571	0.140351	0.5	0.310345	0.175	0.333333
Rbm10	chrX	20617502	20650905	+	33404	0.51773	0.503067	0.349112	0.171582	0.462329	0.483627	0.340153	0.173333
Uba1	chrX	20658301	20683179	+	24879	0.564472	0.487603	0.382586	0.279703	0.52	0.522307	0.436937	0.247723
Cdk16	chrX	20688492	20699877	+	11386	0.492126	0.468531	0.345212	0.106195	0.524618	0.414868	0.300912	0.162651
Usp11	chrX	20703908	20720539	+	16632	0.459873	0.433803	0.207171	0.0830946	0.498127	0.485356	0.268571	0.104603
Araf	chrX	20848542	20852905	+	11980	0.513312	0.486224	0.403333	0.307388	0.49811	0.491667	0.353805	0.293011
Syn1	chrX	20860510	20920918	-	60409	0.585246	0.56338	0.322196	0.151376	0.575636	0.538588	0.348837	0.172662
Cfp	chrX	20925534	20931524	-	5991	0.424528	0.272727	0.233645	0.107692	0.445993	0.387879	0.118881	0.177419
Elk1	chrX	20933394	20950608	-	17215	0.489655	0.396491	0.282878	0.131148	0.471028	0.452926	0.253644	0.201493
Uxt	chrX	20951664	20961978	-	10315	0.575309	0.565737	0.326816	0.194444	0.52911	0.497585	0.37971	0.194631
A230072C01Rik	chrX	20961675	20987349	+	25675	0.549123	0.47449	0.278017	0.0991379	0.499291	0.516605	0.270492	0.106383
Zfp182	chrX	21026183	21062038	-	35856	0.573848	0.541176	0.43026	0.348697	0.558298	0.526593	0.456942	0.363762
Zfp300	chrX	21079149	21089229	-	10081	0.428571	0.488372	0.257143	0.047619	0.416667	0.396825	0.170732	0.153846
Gm6938	chrX	21312209	21334727	-	22519	0.82659	0.771429	0.567376	0.483607	0.835052	0.845133	0.58156	0.435897
Gm5124	chrX	21360864	21364624	+	3761	0.461538	0.5	0.275862	0.142857	0.423077	0.32	0.3125	0.0769231
Klhl13	chrX	23219270	23285428	-	145813	0.28436	0.310314	0.181262	0.159919	0.338174	0.368005	0.225671	0.212592
Wdr44	chrX	23693116	23806001	+	112886	0.5625	0.513514	0.456522	0.514706	0.42	0.518987	0.5	0.407407
Dock11	chrX	35888831	36076562	+	187732	0.472603	0.5375	0.333333	0.266667	0.595376	0.453125	0.408696	0.274194
Il13ra1	chrX	36112138	36171261	+	59124	0.522727	0.526316	0.166667	0.130435	0.551282	0.54	0.219512	0.142857
Lonrf3	chrX	36328408	36366856	+	38449	0.58	0.465116	0.2	0.326087	0.449438	0.508772	0.162791	0.111111
Pgrmc1	chrX	36598224	36606079	+	7856	0.415094	0.515152	0.214286	0.290323	0.410959	0.346939	0.46875	0.235294
Akap17b	chrX	36608182	36645414	-	37233	0.542373	0.440252	0.274419	0.148649	0.507645	0.481481	0.237288	0.122222
Slc25a5	chrX	36795651	36798806	+	3156	0.229358	0.146853	0.221757	0.194631	0.132075	0.133333	0.192308	0.181818
C330007P06Rik	chrX	36848543	36864246	-	15704	1	1	1	1	1	1	0.994975	1
Ube2a	chrX	36874365	36884220	+	9856	1	1	1	1	1	1	1	0.933333
Upf3b	chrX	37091833	37110322	-	18490	0.54698	0.512346	0.425287	0.255952	0.559028	0.488372	0.423963	0.248
Nkap	chrX	37126762	37150746	+	23985	0.549763	0.517375	0.458689	0.355049	0.556322	0.556818	0.44964	0.365269
Rhox3g	chrX	37623430	37628139	-	4710	0.5	0.454545	0.65	0.735294	0.6	0.454545	0.636364	0.666667
Rhox5	chrX	37754607	37808878	+	54272	0.376384	0.47205	0.161404	0.0592593	0.42126	0.378641	0.186869	0.0731707
Rhox6	chrX	37827054	37829857	+	2804	0.30303	0.190476	0	0.047619	0.291667	0.35	0.12	0.111111
Lamp2	chrX	38401356	38456460	-	55105	0.47812	0.442167	0.217437	0.13128	0.47752	0.472098	0.268571	0.134177
Cul4b	chrX	38531620	38576196	-	44577	0.421875	0.341463	0.163934	0.09375	0.515152	0.338028	0.155172	0.0882353
Gria3	chrX	41401300	41678601	+	277302	0.443299	0.406977	0.142857	0.139535	0.52439	0.449541	0.183673	0.2
Thoc2	chrX	41794993	41911901	-	116909	0.48227	0.474227	0.230769	0.108696	0.502646	0.416	0.214286	0.133333
Xiap	chrX	42067835	42109664	+	41830	0.544348	0.466667	0.222973	0.115854	0.530726	0.432862	0.264501	0.151515
Stag2	chrX	42149411	42277186	+	127776	0.497326	0.467213	0.183908	0.129534	0.485222	0.545455	0.212121	0.191667
Smarca1	chrX	47809369	47892552	-	83184	0.5	0.428571	0.1	0.0714286	0.552941	0.368421	0.195122	0
Ocrl	chrX	47912455	47965866	+	53412	0.435874	0.456522	0.2	0.112164	0.432881	0.429742	0.20578	0.117493
Xpnpep2	chrX	48108724	48136981	+	28258	0.52	0.385714	0.179104	0.028169	0.509615	0.507937	0.2	0.0952381
Zdhhc9	chrX	48171970	48208702	-	36733	0.603352	0.605634	0.403448	0.252033	0.594315	0.56875	0.352	0.251534
Utp14a	chrX	48256933	48282449	+	25517	0.631485	0.605714	0.479519	0.429767	0.618879	0.609806	0.500184	0.455902
Bcorl1	chrX	48341357	48406728	+	65372	0.606796	0.6375	0.368794	0.193548	0.598361	0.586498	0.333333	0.253333
Elf4	chrX	48411048	48463132	-	52085	0.584699	0.630137	0.210884	0.107843	0.572414	0.590674	0.177215	0.120482
Aifm1	chrX	48474943	48513563	-	38621	0.554531	0.53923	0.258929	0.16835	0.557237	0.53759	0.262794	0.207101
Zfp280c	chrX	48541625	48594452	-	52828	0.606299	0.540084	0.220056	0.103139	0.592275	0.557394	0.222039	0.128099
Slc25a14	chrX	48623577	48662298	+	38722	0.542424	0.455598	0.24424	0.151832	0.516883	0.532609	0.191489	0.288136
Rbmx2	chrX	48695003	48710719	+	15717	0.686099	0.664384	0.516779	0.434783	0.776536	0.702128	0.528455	0.541667
Enox2	chrX	49009706	49288242	-	278537	0.509619	0.522954	0.289779	0.243971	0.521331	0.508951	0.302326	0.252617
Firre	chrX	50555743	50635258	-	79516	0.62266	0.587937	0.187996	0.174603	0.64497	0.58207	0.219342	0.200458
2610018G03Rik	chrX	50841435	50891850	+	50416	0.381295	0.320513	0.168478	0.0917431	0.444828	0.379121	0.165354	0.106667
Hs6st2	chrX	51386636	51681602	-	294967	0.4677	0.48	0.108911	0.0814917	0.46797	0.471107	0.192982	0.100515
Usp26	chrX	51753958	51801233	-	47276	0.394648	0.375094	0.19468	0.117057	0.375801	0.369508	0.199397	0.155533
1700080O16Rik	chrX	51968694	51972772	-	4079	0.324324	0.0526316	0	0	0.254237	0.235294	0	0
Gpc4	chrX	52053017	52164923	-	111907	0.437335	0.414361	0.110484	0.0566388	0.445294	0.419095	0.119831	0.0681818
Gpc3	chrX	52272426	52613974	-	341549	0.475821	0.4614	0.152631	0.0697498	0.479863	0.464265	0.16115	0.0964392
Kis2	chrX	52742562	52744593	-	2032	0.356436	0.345455	0.0126582	0.0210526	0.383838	0.390805	0.0571429	0.09375
Phf6	chrX	52912213	52956961	+	44749	0.487991	0.445407	0.1743	0.147959	0.474326	0.447964	0.194978	0.192308
Hprt	chrX	52988077	53021660	+	33584	0.545624	0.519578	0.288256	0.216123	0.53991	0.533736	0.326343	0.237333
C430049B03Rik	chrX	53053111	53057190	-	4080	0.669492	0.684492	0.375	0.363636	0.77907	0.699454	0.510204	0.369863
Fam122b	chrX	53243414	53269805	-	26392	0.578411	0.520913	0.165919	0.0977444	0.5875	0.5	0.179039	0.114583
Mospd1	chrX	53344593	53370559	-	25967	0.507812	0.457627	0.181818	0.170732	0.522059	0.520408	0.218391	0.206897
AW822252	chrX	53696921	53716578	-	19658	0.417582	0.360656	0.152174	0.0277778	0.414634	0.410959	0.0769231	0.25
1700013H16Rik	chrX	53742900	53757831	-	14932	0.147727	0.130435	0.0408163	0.0222222	0.221649	0.133005	0.0514706	0
Zfp449	chrX	56346399	56365674	+	19276	0.595238	0.59322	0.434783	0.206349	0.465909	0.550562	0.36	0.181818
6330419J24Rik	chrX	56374585	56378470	+	3886	0.644068	0.533333	0.270833	0.309524	0.508475	0.566667	0.333333	0.434783
Ddx26b	chrX	56454838	56507843	+	53006	0.508997	0.457883	0.230769	0.146067	0.505584	0.463649	0.232759	0.189802
Mmgt1	chrX	56585511	56597919	-	12409	0.468672	0.437956	0.326316	0.264615	0.490725	0.4814	0.391667	0.336634
Slc9a6	chrX	56609834	56664230	+	54397	0.551247	0.515748	0.225904	0.181208	0.52588	0.480676	0.256757	0.18239
Fhl1	chrX	56731760	56793346	+	61587	0.558007	0.496662	0.181724	0.097867	0.523909	0.499531	0.22293	0.146226
Mtap7d3	chrX	56797952	56822325	-	24374	0.32133	0.318627	0.0512821	0.0394089	0.377049	0.319328	0.0662983	0.0172414
Htatsf1	chrX	57053569	57067182	+	13614	0.569177	0.597826	0.322772	0.287671	0.58309	0.554783	0.391924	0.320442
Arhgef6	chrX	57231484	57338729	-	107246	0.446602	0.305556	0.183673	0.0628931	0.290323	0.382775	0.127451	0.0857143
Rbmx	chrX	57383347	57393036	-	9690	0.526377	0.44	0.202721	0.104348	0.513282	0.478992	0.202597	0.117994
Gm364	chrX	57409148	57488771	+	79624	0.412894	0.393617	0.110629	0.0494382	0.394969	0.410354	0.156069	0.0985401
Zic3	chrX	58030627	58036630	+	6004	0.541667	0.57265	0.1	0.0957447	0.528169	0.487952	0.216667	0.14
Fgf13	chrX	59062145	59166088	-	523428	0.439266	0.367953	0.144803	0.0794444	0.441064	0.357162	0.142475	0.0843913
Mcf2	chrX	60055955	60147700	-	123135	0.48812	0.411968	0.167673	0.0807382	0.476361	0.421669	0.179375	0.0912281
Atp11c	chrX	60223289	60403981	-	180693	0.488904	0.502598	0.27137	0.227578	0.510897	0.505587	0.294653	0.262217
Gm10474	chrX	68667513	68678399	-	10887	0.511628	0.568182	0.294118	0.315789	0.625	0.457831	0.176471	0.2
Fmr1	chrX	68678540	68717961	+	39422	0.489394	0.46085	0.278646	0.264337	0.472175	0.459881	0.319721	0.303905
Fmr1nb	chrX	68761838	68804560	+	42723	0.5189	0.511478	0.217275	0.180108	0.507042	0.487423	0.230503	0.175695
Aff2	chrX	69360330	69868037	+	507708	0.554113	0.481481	0.255892	0.226619	0.494834	0.462751	0.237458	0.211454
Ids	chrX	70343069	70365085	-	22017	0.429658	0.402985	0.25431	0.166667	0.421053	0.459893	0.260417	0.155556
1110012L19Rik	chrX	70385912	70389416	+	3505	0.45	0.272727	0.148148	0.1	0.458333	0.545455	0.166667	0.333333
BC023829	chrX	70460055	70477043	-	16989	0.486957	0.5	0.195876	0.181818	0.458333	0.423913	0.134146	0.113208
Mamld1	chrX	71050255	71154717	+	104463	0.408163	0.5	0.08	0.0833333	0.271186	0.428571	0.15625	0.047619
Mtm1	chrX	71210766	71315295	+	104530	0.483208	0.440594	0.230047	0.129936	0.483825	0.457865	0.219247	0.140917
Mtmr1	chrX	71364759	71419196	+	54438	0.512315	0.456274	0.288889	0.216327	0.511971	0.502688	0.270968	0.203125
Cd99l2	chrX	71420059	71492849	-	72791	0.624625	0.6	0.106838	0.152838	0.615836	0.584718	0.285714	0.106061
Hmgb3	chrX	71555992	71560654	+	4663	0.454545	0.38961	0.179372	0.207843	0.464435	0.377193	0.194175	0.201493
Vma21	chrX	71816079	71824706	+	8628	0.467033	0.387097	0.302469	0.283582	0.458015	0.437811	0.331126	0.229885
Prrg3	chrX	71963020	71972728	+	9709	0.529412	0.3125	0.173913	0.310345	0.4	0.4	0.333333	0.230769
Gabre	chrX	72257431	72274721	-	17291	0.5	0.515152	0.107143	0.263158	0.5625	0.348837	0.216216	0.225806
Gabra3	chrX	72432675	72656246	-	223572	0.647059	0.54955	0.0724638	0.118421	0.597701	0.552941	0.15625	0.153846
Nsdhl	chrX	72918520	72958528	+	40009	0.486212	0.5054	0.235099	0.218935	0.477839	0.513131	0.259843	0.21028
Zfp185	chrX	72987338	73031543	+	44206	0.510801	0.493177	0.200301	0.104854	0.533724	0.466463	0.250497	0.134228
Pnma5	chrX	73033980	73037103	-	3124	0.544489	0.498141	0.315346	0.212062	0.517045	0.466574	0.373272	0.235294
Xlr4a	chrX	73074344	73082507	-	8164	0.767123	0.833333	0.489796	0.418605	0.788889	0.742424	0.666667	0.666667
Xlr3a	chrX	73086292	73097095	-	10804	0.481172	0.511416	0.294294	0.133929	0.564767	0.511628	0.265306	0.204082
Xlr5a	chrX	73107634	73117702	-	10069	0.413043	0.533333	0.166667	0	0.428571	0.652174	0.333333	0.125
Xlr3b	chrX	73192178	73202930	+	10753	0.618474	0.692982	0.482609	0.440476	0.595331	0.575419	0.461538	0.45122
Xlr4b	chrX	73214364	73222453	+	8090	0.685714	0.52381	0.444444	0.338983	0.603604	0.696203	0.367347	0.393939
Xlr3c	chrX	73254539	73265390	-	10852	0.355932	0.233333	0.14	0.134615	0.415385	0.411765	0.225806	0.35
Zfp275	chrX	73342619	73359080	+	16462	0.489097	0.44	0.233962	0.207048	0.502674	0.375527	0.254386	0.193548
Haus7	chrX	73437314	73459029	-	21716	0.48	0.48913	0.294118	0.333333	0.455497	0.49359	0.376812	0.402299
Dusp9	chrX	73639440	73643514	+	4075	0.394737	0.642857	0.176471	0.269231	0.578947	0.210526	0.181818	0.315789
Slc6a8	chrX	73673132	73682500	+	9369	0.639485	0.554745	0.30303	0.163793	0.622807	0.490291	0.390909	0.25
Bcap31	chrX	73686182	73716175	-	29994	0.514605	0.497274	0.264521	0.144208	0.53112	0.488854	0.267052	0.153226
Abcd1	chrX	73716596	73738287	+	21692	0.4875	0.442623	0.25	0.142857	0.589474	0.47619	0.224138	0.107143
Idh3g	chrX	73778962	73786897	-	7936	0.51526	0.497937	0.414421	0.327392	0.528642	0.479303	0.417594	0.34375
Ssr4	chrX	73787027	73790828	+	3802	0.522449	0.493151	0.391892	0.358974	0.521898	0.504237	0.410959	0.413043
Pdzd4	chrX	73793356	73824969	-	31614	0.573244	0.534038	0.207495	0.0880121	0.549286	0.52834	0.24124	0.102493
L1cam	chrX	73853779	73880834	-	27056	0.52	0.428571	0.162162	0.0227273	0.6875	0.433333	0.235294	0.208333
Arhgap4	chrX	73894351	73911298	-	16948	0.543689	0.510638	0.25	0.128571	0.510417	0.443038	0.194805	0.153846
Naa10	chrX	73916869	73921944	-	5076	0.533512	0.578035	0.328267	0.273859	0.523114	0.511364	0.391489	0.184
Renbp	chrX	73922120	73930850	-	8731	0.561224	0.413333	0.321918	0.166667	0.5125	0.503125	0.299435	0.154762
Hcfc1	chrX	73942791	73966357	-	23567	0.493421	0.479008	0.275109	0.193449	0.480597	0.467753	0.308511	0.21131
Irak1	chrX	74013913	74023921	-	10009	0.532258	0.477987	0.310345	0.163522	0.48318	0.517442	0.290123	0.184466
Mecp2	chrX	74026823	74085636	-	58814	0.486084	0.473792	0.275556	0.211849	0.498995	0.470919	0.308989	0.202817
Tktl1	chrX	74177258	74208498	+	31241	0.2	0.111111	0	0	0.2	0.125	0.05	0
Flna	chrX	74223460	74246534	-	23075	0.505288	0.47973	0.228594	0.140676	0.524254	0.482014	0.237374	0.159386
Emd	chrX	74254686	74257893	+	3208	0.586207	0.53125	0.352941	0.173913	0.557143	0.416667	0.354839	0.266667
Rpl10	chrX	74270815	74273135	+	2321	0.586957	0.526316	0.422156	0.324723	0.584803	0.583333	0.46633	0.354467
Dnase1l1	chrX	74273216	74281736	-	9118	0.391304	0.444444	0.318182	0.0857143	0.333333	0.512821	0.12	0.08
Taz	chrX	74282717	74290151	+	7435	0.598425	0.519608	0.365079	0.240385	0.565517	0.587879	0.395349	0.22
Atp6ap1	chrX	74297096	74304721	+	7626	0.236842	0.183333	0.11588	0.0838323	0.199275	0.216495	0.150289	0.114943
Gdi1	chrX	74305011	74311867	+	6857	0.533058	0.483146	0.295775	0.135338	0.527027	0.517483	0.248062	0.169231
Fam50a	chrX	74313032	74320149	+	7118	0.515789	0.477273	0.215686	0.0545455	0.481132	0.5	0.309091	0.171429
Plxna3	chrX	74329065	74344689	+	15625	0.52809	0.383459	0.186722	0.0222222	0.471861	0.413043	0.275591	0.0746269
Ubl4	chrX	74365717	74368548	-	2832	0.4375	0.272727	0.0909091	0.0714286	0.529412	0.466667	0.2	0.1
Fam3a	chrX	74384719	74393139	-	8421	0.472222	0.393939	0.170732	0.2	0.653846	0.35	0.333333	0.285714
Ikbkg	chrX	74393290	74453778	+	60489	0.489083	0.45339	0.276896	0.168959	0.493523	0.424963	0.271739	0.225166
G6pdx	chrX	74409485	74429161	-	19677	0.511111	0.477064	0.247423	0.138158	0.482906	0.5625	0.304688	0.238095
Gab3	chrX	74988544	75084905	-	96362	0.561404	0.506667	0.275	0.222222	0.559322	0.660377	0.465753	0.238095
Dkc1	chrX	75095853	75109776	+	13924	0.4	0.413824	0.317538	0.291593	0.411887	0.363533	0.314159	0.263889
Mpp1	chrX	75109732	75130949	-	21218	0.515439	0.487879	0.301235	0.261845	0.513208	0.505071	0.301333	0.236842
F8	chrX	75172714	75380041	-	207328	0.501053	0.516539	0.286331	0.25	0.514851	0.520868	0.329073	0.293303
Fundc2	chrX	75382398	75397158	+	14761	0.47561	0.503497	0.289941	0.247191	0.5	0.438819	0.312102	0.307692
Mtcp1	chrX	75404846	75416543	-	11698	0.526829	0.536232	0.383721	0.225806	0.44856	0.471545	0.360759	0.242424
Brcc3	chrX	75416627	75455701	+	39075	0.496593	0.483755	0.3808	0.308495	0.48592	0.489889	0.376047	0.3325
Vbp1	chrX	75514296	75534946	+	20651	0.536082	0.530242	0.371105	0.30303	0.524309	0.542245	0.423684	0.301508
4933407K13Rik	chrX	75725457	75764699	-	39243	0.5	0.488688	0.257396	0.258706	0.459459	0.494915	0.251046	0.364341
Pls3	chrX	75785653	75874574	-	89518	0.439024	0.416667	0.0985507	0.0634146	0.400651	0.363636	0.121094	0.0655738
Mir669m-2	chrX	77164402	77475936	-	311535	0.71875	0.666667	0.32	0.368421	0.633333	0.6	0.36	0.294118
Tbl1x	chrX	77511226	77660265	+	149040	0.530918	0.513113	0.158851	0.140007	0.531367	0.51596	0.168473	0.154795
Prkx	chrX	77762029	77795960	-	33932	0.52766	0.443038	0.290816	0.283237	0.442907	0.480769	0.348066	0.294643
Prrg1	chrX	78449609	78583805	-	134289	0.499353	0.490141	0.177347	0.157676	0.483333	0.455224	0.226786	0.131474
Gm8787	chrX	79330512	79358068	-	27557	0.413333	0.265306	0	0.105263	0.451613	0.408602	0.203704	0.185185
Gm7173	chrX	79482567	79517285	-	34719	0.346939	0.359375	0.125	0.2	0.425743	0.370787	0.107143	0.0888889
Mageb16	chrX	79623230	79671435	-	48206	0.767402	0.746518	0.441948	0.352459	0.793153	0.727434	0.508772	0.337349
Tmem47	chrX	81070643	81097875	+	27233	0.53037	0.551653	0.341424	0.381024	0.531943	0.53495	0.359223	0.361757
Dmd	chrX	82948869	85205050	+	2256182	0.443673	0.399811	0.0920914	0.0643133	0.436273	0.405263	0.0935115	0.0747218
Tab3	chrX	85574021	85634469	+	60449	0.541207	0.511716	0.238594	0.165913	0.527482	0.512017	0.253903	0.178657
Gyk	chrX	85701936	85776819	-	74884	0.592281	0.588287	0.22293	0.159453	0.612086	0.568318	0.251419	0.177741
Nr0b1	chrX	86191774	86195944	+	4171	0.360269	0.284974	0.0418118	0.0306748	0.372208	0.352217	0.0619469	0.0709459
Il1rapl1	chrX	86747241	88115623	-	1368383	0.921739	0.760684	0.764706	0.726667	0.884058	0.777778	0.790123	0.606061
Pola1	chrX	93304765	93632155	-	327391	0.540186	0.515863	0.315335	0.208502	0.539997	0.514143	0.331636	0.239324
Pcyt1b	chrX	93654862	93749948	+	95087	0.556202	0.456522	0.1471	0.0458839	0.530478	0.488647	0.176259	0.0868545
Pdk3	chrX	93764615	93832095	-	67481	0.504804	0.488712	0.185417	0.0832158	0.535754	0.472625	0.191365	0.102616
AU015836	chrX	93968655	93975470	+	6816	0.365079	0.433333	0.0243902	0	0.257143	0.333333	0.142857	0
Zfx	chrX	94074630	94123407	-	48778	0.60376	0.557143	0.347752	0.338369	0.606686	0.598174	0.371946	0.339434
Eif2s3x	chrX	94188708	94212651	-	23944	0.494986	0.506061	0.378378	0.354049	0.464373	0.460929	0.368311	0.320151
Klhl15	chrX	94234929	94255968	+	38587	0.502627	0.526316	0.181185	0.0771812	0.526611	0.467412	0.151429	0.0909091
Apoo	chrX	94367109	94417092	+	49984	0.55036	0.511111	0.315271	0.301775	0.518248	0.474654	0.298611	0.217391
Gm14827	chrX	94442731	94447727	+	4997	0.694915	0.525424	0.302326	0.27027	0.651163	0.538462	0.44	0.333333
Maged1	chrX	94535473	94542074	-	6602	0.488722	0.443038	0.228261	0.104651	0.478528	0.50495	0.243902	0.131579
Gspt2	chrX	94636068	94638561	+	2494	0.5	0.409091	0.293478	0.190476	0.46789	0.529412	0.3	0.317073
Spin4	chrX	95022506	95026682	-	4177	0.722222	0.5	0.15	0	0.371429	0.55	0.178571	0.2
Arhgef9	chrX	95048934	95166539	-	117606	0.447059	0.524823	0.0714286	0.0833333	0.45	0.495	0.109589	0.294118
Amer1	chrX	95420313	95444840	-	24528	0.55205	0.459716	0.246862	0.156425	0.544615	0.473077	0.207317	0.212766
Zc4h2	chrX	95639193	95658509	-	19317	0.395833	0.571429	0.176471	0.25641	0.438596	0.512195	0.222222	0.12
Zc3h12b	chrX	95711677	95927970	+	216294	0.585859	0.580679	0.259117	0.223602	0.576079	0.580499	0.274436	0.302326
Las1l	chrX	95935312	95956974	-	21663	0.35277	0.361656	0.205975	0.180915	0.373724	0.409677	0.245989	0.27193
Msn	chrX	96096044	96168553	+	72510	0.509554	0.440459	0.174231	0.116046	0.501066	0.453401	0.158513	0.146982
Heph	chrX	96455435	96574484	+	119050	0.345238	0.214286	0.0571429	0	0.3125	0.27381	0.0508475	0
Eda2r	chrX	97333840	97377209	-	43370	0.456899	0.488404	0.355444	0.315503	0.481006	0.466198	0.338449	0.333696
Ar	chrX	98149749	98317147	+	167399	0.418919	0.507463	0.108108	0.12605	0.449367	0.351515	0.0967742	0.175439
Ophn1	chrX	98557514	98890985	-	333472	0.501908	0.494695	0.181429	0.117391	0.465167	0.475255	0.170992	0.147541
Yipf6	chrX	98937780	98949020	+	11241	0.483501	0.527697	0.302181	0.293774	0.476077	0.482484	0.322242	0.327922
Stard8	chrX	99042580	99074728	+	32149	0.313953	0.265252	0.0287253	0.0181818	0.298571	0.296875	0.0426667	0.0282258
Eda	chrX	99975605	100400760	+	425156	0.474501	0.459033	0.153705	0.116493	0.474468	0.453473	0.161557	0.147508
Awat2	chrX	100402221	100412587	-	40497	0.50365	0.349398	0.223301	0.0897436	0.398305	0.357143	0.184615	0.111111
Igbp1	chrX	100494290	100516125	+	21836	0.496542	0.491423	0.331865	0.247475	0.513761	0.48	0.308068	0.28169
Pdzd11	chrX	100622905	100625907	-	3003	0.44086	0.364865	0.209877	0.0618557	0.445545	0.299065	0.205479	0.0526316
Kif4	chrX	100626064	100727271	+	101208	0.505288	0.463673	0.228775	0.140823	0.519443	0.456887	0.228632	0.148649
Dlg3	chrX	100767721	100818410	+	50690	0.553506	0.519481	0.139013	0.081761	0.582278	0.493274	0.20625	0.045977
Tex11	chrX	100838647	101059639	-	220993	0.457965	0.434251	0.0963173	0.0414365	0.429519	0.446125	0.0960961	0.0434783
Slc7a3	chrX	101079220	101085352	-	6133	0.520368	0.443366	0.162983	0.0962441	0.481613	0.415301	0.159539	0.116197
Snx12	chrX	101097785	101222563	-	124779	0.50519	0.457806	0.276276	0.177388	0.510167	0.473623	0.261815	0.185376
Foxo4	chrX	101254527	101260873	+	6347	0.285714	0.391304	0.0769231	0.030303	0.363636	0.444444	0.176471	0.142857
Med12	chrX	101274090	101298934	+	24845	0.497487	0.454545	0.118644	0.0943396	0.502262	0.4	0.166667	0.101124
Zmym3	chrX	101404383	101420222	-	16303	0.540107	0.50495	0.15847	0.0854701	0.577869	0.563636	0.149606	0.0963855
Nono	chrX	101429650	101448593	+	18944	0.578727	0.521127	0.327416	0.246947	0.583333	0.556044	0.343112	0.306849
Itgb1bp2	chrX	101449108	101453541	+	4434	0.442623	0.470968	0.0792683	0.0610687	0.485893	0.427481	0.136126	0.125
Taf1	chrX	101532734	101601789	+	69056	0.385521	0.388435	0.314396	0.26465	0.380788	0.388865	0.313604	0.270511
Ogt	chrX	101640050	101684351	+	44302	0.484279	0.470864	0.351254	0.271592	0.469229	0.449835	0.334637	0.261128
Nhsl2	chrX	101849384	102092055	+	242672	0.471223	0.375271	0.0529801	0.0401146	0.519074	0.452781	0.0388693	0.0381944
Pin4	chrX	102119464	102127673	+	8210	0.547619	0.522388	0.407407	0.366864	0.568047	0.596939	0.438776	0.385965
Ercc6l	chrX	102142819	102157091	-	14273	0.534562	0.472222	0.299145	0.244186	0.514286	0.465969	0.356725	0.19
Rps4x	chrX	102184942	102188371	-	3430	0.494595	0.4608	0.305623	0.248141	0.483257	0.479817	0.321643	0.269175
Hdac8	chrX	102284639	102505148	-	220510	0.575727	0.544012	0.318037	0.268947	0.572689	0.55676	0.327327	0.288858
Phka1	chrX	102513974	102644246	-	130273	0.48768	0.468013	0.123308	0.100683	0.481629	0.484479	0.14794	0.117479
Nap1l2	chrX	103184058	103186664	-	2607	0.245614	0.176471	0.0714286	0.0111111	0.289157	0.16	0.0434783	0.0175439
4930519F16Rik	chrX	103232280	103256606	-	24327	0.339759	0.283817	0.101891	0.0826087	0.382635	0.304498	0.117566	0.0963415
Chic1	chrX	103356475	103396118	+	39644	0.476601	0.461408	0.222397	0.201668	0.479178	0.435453	0.225279	0.21116
Tsx	chrX	103414466	103424583	+	10118	0.648649	0.47619	0.075	0.12766	0.536585	0.606061	0.16129	0.166667
Tsix	chrX	103431516	103484957	+	53442	0.514317	0.538967	0.163435	0.250374	0.507415	0.506466	0.152517	0.248079
Xist	chrX	103460372	103483233	-	22862	0.980655	0.995235	0.998009	0.998716	0.984283	0.996707	0.998666	0.998858

## Sheet: fig5d
Geneid	chrs	start	stop	strand	Length	ZFC3H1_dTAG_8H	ZFC3H1_dTAG_8H_dTAG26h	ZFC3H1_dTAG_8H_Dox24h	ZFC3H1_dTAG_8H_dTAG2h_dTAGDox24h	ZFC3H1_dTAG_11A	ZFC3H1_dTAG_11A_dTAG26h	ZFC3H1_dTAG_11A_Dox24h	ZFC3H1_dTAG_11A_dTAG2h_dTAGDox24h
Nudt11	chrX	6047506	6054751	+	7246	0.47619	0.5	0.214286	0.25	0.435897	0.434783	0.444444	0.434783
Shroom4	chrX	6400144	6633717	+	233574	0.45343	0.446154	0.24569	0.29708	0.460274	0.465495	0.372329	0.381149
Dgkk	chrX	6873483	6948363	+	74881	0.25	0.25	0.2	0	0.307692	0.347222	0.259259	0.235294
Clcn5	chrX	7158411	7319358	-	160948	0.555453	0.546491	0.359015	0.347283	0.553836	0.544393	0.438438	0.383877
2010204K13Rik	chrX	7411816	7422988	-	11173	0.47644	0.504505	0.268293	0.372093	0.59434	0.546667	0.432432	0.388235
Ppp1r3f	chrX	7558561	7574281	-	15721	0.496503	0.467213	0.40404	0.263158	0.491803	0.5	0.352941	0.3875
Ccdc22	chrX	7593808	7605420	-	11613	0.478992	0.434483	0.409836	0.288462	0.442478	0.450704	0.352632	0.328671
Prickle3	chrX	7657378	7668186	+	10809	0.66	0.65625	0.333333	0.414634	0.547619	0.569231	0.409091	0.387755
Plp2	chrX	7668115	7671278	-	3164	0.427653	0.421053	0.264706	0.307692	0.472527	0.592308	0.383929	0.343284
Gpkow	chrX	7697133	7710259	+	13127	0.492958	0.591667	0.435897	0.35206	0.511111	0.529086	0.395939	0.396154
Wdr45	chrX	7722219	7728201	+	5983	0.38674	0.342629	0.2	0.251852	0.403805	0.480726	0.317757	0.272446
Praf2	chrX	7728570	7731063	+	2494	0.487179	0.294118	0.363636	0.266667	0.477273	0.416667	0.52	0.344828
Ccdc120	chrX	7731713	7741324	-	9612	0.475	0.383333	0.288462	0.372549	0.565789	0.439252	0.3125	0.346667
Tfe3	chrX	7762660	7775202	+	12543	0.422315	0.510563	0.347756	0.340659	0.490654	0.469729	0.358095	0.401496
Gripap1	chrX	7789992	7820567	+	30576	0.463636	0.510067	0.37883	0.386301	0.460452	0.514754	0.38835	0.368421
Kcnd1	chrX	7823842	7836503	+	12662	0.54955	0.556604	0.3625	0.411111	0.49505	0.548148	0.40566	0.469388
Otud5	chrX	7841830	7876626	+	34797	0.51469	0.514329	0.401606	0.372578	0.495423	0.469697	0.422078	0.40379
Pim2	chrX	7878305	7883432	+	5128	0.519016	0.491429	0.363636	0.333333	0.522388	0.419355	0.326923	0.368421
Slc35a2	chrX	7884243	7894492	+	10250	0.562044	0.43662	0.427184	0.481481	0.443038	0.485714	0.465753	0.521739
Pqbp1	chrX	7894518	7899269	-	4752	0.469136	0.413043	0.347826	0.470588	0.560976	0.578947	0.434783	0.365854
Timm17b	chrX	7899397	7907652	+	8256	0.524752	0.454545	0.380282	0.46875	0.438356	0.586207	0.452055	0.263158
Pcsk1n	chrX	7919821	7924410	+	4590	0.590164	0.736842	0.53125	0.551724	0.777778	0.611111	0.458333	0.526316
Eras	chrX	7924275	7928607	-	4333	0.512195	0.533333	0.53012	0.538462	0.555556	0.586957	0.558824	0.58209
Hdac6	chrX	7930121	7947889	-	17769	0.587462	0.561427	0.489043	0.453524	0.5375	0.582876	0.55914	0.501152
Glod5	chrX	8004200	8018492	-	14293	0.650943	0.602564	0.518797	0.538462	0.828571	0.775	0.710526	0.755556
Suv39h1	chrX	8061170	8074760	-	13591	0.519774	0.446043	0.451389	0.388158	0.427083	0.42	0.540816	0.389313
Wdr13	chrX	8123300	8132847	-	9559	0.438776	0.484076	0.382979	0.369048	0.433333	0.502618	0.361446	0.438356
Rbm3	chrX	8138974	8145802	-	6829	0.475868	0.465825	0.421483	0.44883	0.47011	0.471247	0.424473	0.438633
Rbm3os	chrX	8145426	8147963	+	2538	0.16	0.368421	0.222222	0.285714	0.545455	0.285714	0.5	0.307692
Tbc1d25	chrX	8154471	8176181	-	21711	0.587368	0.55102	0.482234	0.454795	0.540041	0.521429	0.495671	0.479616
Ebp	chrX	8185330	8193512	-	8183	0.723502	0.696774	0.571429	0.577982	0.649254	0.619469	0.536585	0.626506
Porcn	chrX	8193849	8206525	-	12677	0.492099	0.507375	0.393189	0.456	0.586387	0.567708	0.411043	0.436842
Ftsj1	chrX	8238667	8252406	-	13740	0.443396	0.447853	0.345029	0.372671	0.417722	0.401361	0.345324	0.330645
Lancl3	chrX	9199972	9268085	+	68114	0.725962	0.776978	0.553571	0.618182	0.775	0.779817	0.693333	0.763359
Xk	chrX	9272783	9313245	+	40463	0.42	0.446809	0.25	0.263736	0.489022	0.483516	0.371517	0.385281
Dynlt3	chrX	9654269	9662983	-	8715	0.146893	0.101852	0.172414	0.135802	0.12766	0.181159	0.112195	0.136054
Sytl5	chrX	9885620	9998864	+	113245	0.561404	0.592593	0.325581	0.351351	0.648352	0.712329	0.592593	0.45283
Rpgr	chrX	10158215	10216453	-	58581	0.576715	0.569007	0.521459	0.516949	0.577976	0.553342	0.55922	0.504653
Tspan7	chrX	10485115	10596604	+	111490	0.452444	0.436913	0.221273	0.22399	0.418331	0.419791	0.327597	0.358043
Bcor	chrX	12036737	12160355	-	123619	0.470691	0.463989	0.326294	0.263556	0.488372	0.507965	0.35368	0.326241
Atp6ap2	chrX	12587758	12617051	+	29294	0.47955	0.495924	0.384516	0.375661	0.477312	0.496839	0.430168	0.416928
1810030O07Rik	chrX	12654883	12673546	-	18664	0.393411	0.393531	0.290761	0.245383	0.347458	0.351039	0.303226	0.290179
Med14	chrX	12675370	12761973	-	86604	0.494746	0.48797	0.280158	0.290008	0.436403	0.458949	0.354438	0.334212
Gm14634	chrX	12762277	12821492	+	59216	0.521127	0.477273	0.318841	0.348315	0.524272	0.465116	0.337209	0.316667
5730405O15Rik	chrX	13042014	13045295	+	3282	0.52809	0.574713	0.20339	0.323944	0.522222	0.414634	0.287879	0.307018
Usp9x	chrX	13071497	13173327	+	101831	0.473393	0.487664	0.348155	0.345096	0.468907	0.481315	0.378737	0.375116
Ddx3x	chrX	13281021	13293983	+	12963	0.481369	0.465392	0.363837	0.372899	0.486501	0.495935	0.41236	0.396541
Cask	chrX	13517080	13846556	-	329477	0.527339	0.517583	0.328467	0.35205	0.523619	0.517638	0.436206	0.448921
Maoa	chrX	16619697	16687812	+	68116	0.4613	0.457739	0.30683	0.324598	0.487934	0.44482	0.394877	0.393593
Maob	chrX	16709280	16817366	-	108087	0.391304	0.611111	0.2	0.210526	0.0769231	0.333333	0.2	0.210526
Efhc2	chrX	17132048	17319368	-	187321	0.197115	0.11811	0.0723684	0.111111	0.111429	0.107527	0.105634	0.0659722
Fundc1	chrX	17556568	17572297	-	15730	0.36747	0.428571	0.225806	0.273381	0.394958	0.40625	0.263804	0.277311
Kdm6a	chrX	18162666	18279358	+	116693	0.465421	0.447328	0.440788	0.427591	0.463204	0.437756	0.430829	0.41668
Chst7	chrX	20059569	20097520	+	37952	0.565217	0.690909	0.394737	0.448276	0.614754	0.60177	0.328947	0.447368
Slc9a7	chrX	20105754	20291764	-	186011	0.518135	0.552113	0.292969	0.294118	0.555862	0.590476	0.403846	0.40691
Rp2h	chrX	20364480	20400858	+	41174	0.520468	0.492991	0.342618	0.343891	0.472644	0.489524	0.356574	0.345771
Jade3	chrX	20425687	20519939	+	94253	0.430286	0.410853	0.209125	0.202667	0.433662	0.422969	0.265205	0.276547
Ndufb11	chrX	20615325	20617564	-	2240	0.584906	0.568966	0.321429	0.462963	0.611111	0.5	0.418919	0.414634
Rbm10	chrX	20617502	20650905	+	33404	0.461957	0.514286	0.364407	0.367347	0.491366	0.494908	0.413669	0.42069
Uba1	chrX	20658301	20683179	+	24879	0.426624	0.445175	0.357513	0.335477	0.46251	0.418288	0.376528	0.366703
Cdk16	chrX	20688492	20699877	+	11386	0.516432	0.477778	0.366883	0.298611	0.455657	0.449275	0.307487	0.40293
Usp11	chrX	20703908	20720539	+	16632	0.49497	0.54485	0.334152	0.354223	0.511179	0.503597	0.385698	0.389041
Araf	chrX	20848542	20852905	+	11980	0.512064	0.486708	0.378031	0.402191	0.455668	0.470976	0.409091	0.381271
Syn1	chrX	20860510	20920918	-	60409	0.401434	0.463235	0.229167	0.184	0.421922	0.39542	0.238095	0.245524
Timp1	chrX	20870165	20874737	+	4573	0.557377	0.382979	0.238095	0.25	0.408451	0.45	0.393443	0.288462
Cfp	chrX	20925534	20931524	-	5991	0.546099	0.608696	0.450549	0.40625	0.64	0.575	0.43787	0.375
Elk1	chrX	20933394	20950608	-	17215	0.493734	0.539095	0.361204	0.327759	0.485981	0.520833	0.318681	0.373089
Uxt	chrX	20951664	20961978	-	10315	0.5	0.478261	0.331325	0.308682	0.466667	0.450794	0.401869	0.352941
A230072C01Rik	chrX	20961675	20987349	+	25675	0.478927	0.443431	0.273839	0.207224	0.476052	0.409972	0.308316	0.239089
Zfp182	chrX	21026183	21062038	-	35856	0.428179	0.439262	0.322905	0.32563	0.431556	0.420173	0.334767	0.318881
Zfp300	chrX	21079149	21089229	-	10081	0.460526	0.326531	0.133333	0.416667	0.468531	0.489796	0.490196	0.34375
Gm6938	chrX	21312209	21334727	-	22519	0.396825	0.338235	0.0689655	0.222222	0.0789474	0.0972763	0.10582	0.037037
Klhl13	chrX	23219270	23285428	-	145813	0.644272	0.640611	0.508824	0.504159	0.678147	0.67185	0.653456	0.63989
Wdr44	chrX	23693116	23806001	+	112886	0.5	0.410256	0.307692	0.3125	0.464789	0.545455	0.45283	0.35
Dock11	chrX	35888831	36076562	+	187732	0.463415	0.403226	0.241379	0.3	0.446429	0.422222	0.296	0.315789
Il13ra1	chrX	36112138	36171261	+	59124	0.444444	0.451613	0.304348	0.172414	0.339286	0.347826	0.209302	0.386364
Pgrmc1	chrX	36598224	36606079	+	7856	0.540541	0.473684	0.230769	0.375	0.54717	0.470588	0.448276	0.521739
Akap17b	chrX	36608182	36645414	-	37233	0.561224	0.447853	0.261364	0.248227	0.507353	0.44964	0.371179	0.26738
Slc25a43	chrX	36743631	36777307	+	33677	0.583333	0.5625	0.375	0.166667	0.575758	0.580645	0.352941	0.307692
Slc25a5	chrX	36795651	36798806	+	3156	0.513514	0.396552	0.537634	0.515789	0.453552	0.459459	0.518182	0.488372
C330007P06Rik	chrX	36848543	36864246	-	15704	0	0.00334448	0.00341297	0	0	0	0	0.00381679
Ube2a	chrX	36874365	36884220	+	9856	0	0	0	0	0	0	0	0
Upf3b	chrX	37091833	37110322	-	18490	0.503472	0.502538	0.360465	0.371429	0.45625	0.424342	0.333333	0.405498
Nkap	chrX	37126762	37150746	+	23985	0.517483	0.479866	0.392962	0.381148	0.473171	0.457143	0.427245	0.355212
Rhox5	chrX	37754607	37808878	+	54272	0.625	0.8	0.357143	0.2	0.607843	0.593023	0.333333	0.347826
Lamp2	chrX	38401356	38456460	-	55105	0.507105	0.525832	0.332147	0.345476	0.502741	0.519253	0.378205	0.356121
Cul4b	chrX	38531620	38576196	-	44577	0.5	0.375	0.288889	0.391304	0.536585	0.567568	0.494505	0.448276
Gria3	chrX	41401300	41678601	+	277302	0.413793	0.403226	0.193548	0.134021	0.6	0.446602	0.425	0.328571
Thoc2	chrX	41794993	41911901	-	116909	0.492424	0.619048	0.238636	0.1625	0.470588	0.455224	0.327434	0.222222
Xiap	chrX	42067835	42109664	+	41830	0.460055	0.442623	0.201754	0.190805	0.448196	0.429542	0.265271	0.279236
Stag2	chrX	42149411	42277186	+	127776	0.455823	0.459119	0.185897	0.209205	0.488971	0.455056	0.2657	0.218978
Tenm1	chrX	42532392	43274784	-	742393	0.464912	0.431373	0.290123	0.226415	0.581818	0.3	0.212766	0.190476
Smarca1	chrX	47809369	47892552	-	83184	0.53719	0.414894	0.0701754	0.118644	0.5	0.408163	0.210526	0.0714286
Ocrl	chrX	47912455	47965866	+	53412	0.526316	0.56162	0.278777	0.286738	0.509591	0.519059	0.344925	0.323288
Xpnpep2	chrX	48108724	48136981	+	28258	0.461538	0.375	0.125	0.163265	0.473684	0.457143	0.145833	0.0588235
Zdhhc9	chrX	48171970	48208702	-	36733	0.400621	0.307692	0.193798	0.163462	0.330754	0.358974	0.194595	0.238806
Utp14a	chrX	48256933	48282449	+	25517	0.321655	0.32654	0.234735	0.253103	0.391923	0.377342	0.307505	0.309631
Bcorl1	chrX	48341357	48406728	+	65372	0.352657	0.434109	0.144737	0.172131	0.385159	0.338583	0.222656	0.196319
Elf4	chrX	48411048	48463132	-	52085	0.471545	0.434783	0.120301	0.121739	0.46831	0.394309	0.171315	0.136364
Aifm1	chrX	48474943	48513563	-	38621	0.420263	0.472611	0.176904	0.213064	0.416726	0.410058	0.216599	0.1981
Rab33a	chrX	48519284	48530240	+	10957	0.318182	0.571429	0.157895	0	0.538462	0.571429	0.133333	0.222222
Zfp280c	chrX	48541625	48594452	-	52828	0.385375	0.362512	0.123301	0.123057	0.359477	0.32841	0.164343	0.129534
Slc25a14	chrX	48623577	48662298	+	38722	0.485944	0.507538	0.282051	0.263736	0.467153	0.436242	0.316017	0.25
Rbmx2	chrX	48695003	48710719	+	15717	0.35865	0.323529	0.230769	0.24375	0.253378	0.282178	0.184834	0.227778
Enox2	chrX	49009706	49288242	-	278537	0.463146	0.479249	0.299797	0.329462	0.482006	0.471231	0.31068	0.331429
Igsf1	chrX	49782536	49788243	-	15210	0.722222	0.642857	0.125	0.333333	0.608696	0.6	0.2	0.2
Firre	chrX	50555743	50635258	-	79516	0.367732	0.378411	0.0770734	0.0952507	0.378223	0.331558	0.110973	0.0895253
2610018G03Rik	chrX	50841435	50891850	+	50416	0.521127	0.465517	0.135135	0.123967	0.503632	0.470948	0.247899	0.230303
Mbnl3	chrX	51113493	51205832	-	92340	0.571429	0.352941	0.214286	0.4	0.481481	0.55	0.3125	0
Hs6st2	chrX	51386636	51681602	-	294967	0.475645	0.483333	0.100932	0.0989247	0.464516	0.490286	0.210117	0.202128
Usp26	chrX	51753958	51801233	-	47276	0.594595	0.409639	0.21519	0.206897	0.494068	0.478955	0.344249	0.31754
Gpc4	chrX	52053017	52164923	-	111907	0.524803	0.499202	0.231058	0.233996	0.529019	0.506912	0.26419	0.283814
Gpc3	chrX	52272426	52613974	-	341549	0.491453	0.484224	0.172703	0.187291	0.472465	0.468385	0.245536	0.240282
Kis2	chrX	52742562	52744593	-	2032	0.598347	0.571429	0.126374	0.13986	0.606061	0.467532	0.0897436	0.189655
Phf6	chrX	52912213	52956961	+	44749	0.506011	0.495427	0.264762	0.213307	0.519635	0.460954	0.246217	0.232558
Hprt	chrX	52988077	53021660	+	33584	0.455036	0.396761	0.150602	0.16947	0.401954	0.404784	0.24	0.246269
C430049B03Rik	chrX	53053111	53057190	-	4080	0.272727	0.208955	0.0232558	0.0377358	0.37	0.360902	0.151515	0.231707
Fam122b	chrX	53243414	53269805	-	26392	0.432258	0.423841	0.0424528	0.125926	0.382826	0.391144	0.154255	0.135417
Mospd1	chrX	53344593	53370559	-	25967	0.541667	0.444444	0.19802	0.2	0.5	0.456693	0.166667	0.201835
Zfp449	chrX	56346399	56365674	+	19276	0.463158	0.4375	0.227273	0.245283	0.478992	0.40625	0.306667	0.28
6330419J24Rik	chrX	56374585	56378470	+	3886	0.470588	0.380952	0.0384615	0.222222	0.440678	0.355932	0.272727	0.371429
Ddx26b	chrX	56454838	56507843	+	53006	0.414911	0.501272	0.251656	0.238261	0.509067	0.450704	0.300633	0.306306
Mmgt1	chrX	56585511	56597919	-	12409	0.534224	0.515581	0.399441	0.414474	0.457467	0.442724	0.390029	0.439189
Slc9a6	chrX	56609834	56664230	+	54397	0.432432	0.492806	0.25641	0.309524	0.467849	0.44898	0.319209	0.311321
Fhl1	chrX	56731760	56793346	+	61587	0.445378	0.382643	0.10733	0.0831557	0.388413	0.376147	0.154221	0.186068
Mtap7d3	chrX	56797952	56822325	-	24374	0.646018	0.591304	0.175676	0.172185	0.652055	0.571429	0.247664	0.228758
Htatsf1	chrX	57053569	57067182	+	13614	0.416196	0.392283	0.236842	0.236467	0.345361	0.37037	0.274011	0.242991
Rbmx	chrX	57383347	57393036	-	9690	0.501075	0.448326	0.124	0.202363	0.469175	0.454229	0.28734	0.246803
Gm364	chrX	57409148	57488771	+	79624	0.430769	0.344444	0.150538	0.154255	0.533101	0.450085	0.242647	0.253731
Zic3	chrX	58030627	58036630	+	6004	0.389685	0.390351	0.118483	0.193182	0.447059	0.387597	0.144231	0.21
Fgf13	chrX	59062145	59166088	-	523428	0.458458	0.479005	0.166475	0.193717	0.501263	0.501183	0.253209	0.246259
Mcf2	chrX	60055955	60147700	-	123135	0.456798	0.436263	0.18046	0.209854	0.492917	0.470852	0.215934	0.231707
Atp11c	chrX	60223289	60403981	-	180693	0.501917	0.490557	0.252248	0.270115	0.516315	0.491943	0.321801	0.31524
Gm10474	chrX	68667513	68678399	-	10887	0.571429	0.489796	0.3	0.25	0.571429	0.304348	0.466667	0.32
Fmr1	chrX	68678540	68717961	+	39422	0.507273	0.52704	0.307782	0.320498	0.483977	0.481268	0.326776	0.36758
Fmr1nb	chrX	68761838	68804560	+	42723	0.412137	0.359935	0.142023	0.145418	0.445037	0.423307	0.197183	0.212567
Aff2	chrX	69360330	69868037	+	507708	0.468182	0.549296	0.171875	0.263889	0.44469	0.46085	0.226	0.303213
Ids	chrX	70343069	70365085	-	22017	0.489736	0.519802	0.333333	0.277778	0.522459	0.505415	0.461883	0.44186
1110012L19Rik	chrX	70385912	70389416	+	3505	0.512821	0.444444	0.2	0.318182	0.419355	0.548387	0.2	0.4
BC023829	chrX	70460055	70477043	-	16989	0.461078	0.386364	0.236111	0.238938	0.540698	0.522876	0.225225	0.391753
Mamld1	chrX	71050255	71154717	+	104463	0.608696	0.625	0.25	0.2	0.657895	0.654545	0.324675	0.415385
Mtm1	chrX	71210766	71315295	+	104530	0.490541	0.50655	0.22664	0.262664	0.503823	0.515831	0.312376	0.343117
Mtmr1	chrX	71364759	71419196	+	54438	0.524422	0.484663	0.236842	0.317343	0.470135	0.5199	0.381538	0.302817
Cd99l2	chrX	71420059	71492849	-	72791	0.343537	0.338889	0.0859729	0.114173	0.362256	0.392954	0.136076	0.149813
Hmgb3	chrX	71555992	71560654	+	4663	0.533333	0.52381	0.21875	0.333333	0.602649	0.516393	0.314607	0.333333
Vma21	chrX	71816079	71824706	+	8628	0.554622	0.5	0.368098	0.343511	0.502242	0.547945	0.333333	0.347458
Prrg3	chrX	71963020	71972728	+	9709	0.47619	0.37037	0	0.230769	0.377358	0.472222	0.115385	0.0526316
Gabre	chrX	72257431	72274721	-	17291	0.269231	0.08	0.103448	0.0333333	0.382979	0.487805	0.25	0.166667
Gabra3	chrX	72432675	72656246	-	223572	0.404255	0.340909	0.0692308	0.0570175	0.427083	0.290323	0.0487805	0.0227273
Nsdhl	chrX	72918520	72958528	+	40009	0.50088	0.434389	0.241558	0.275613	0.48081	0.40458	0.270718	0.262739
Zfp185	chrX	72987338	73031543	+	44206	0.478134	0.471233	0.150794	0.144615	0.495714	0.455904	0.197339	0.193548
Pnma5	chrX	73033980	73037103	-	3124	0.475336	0.42515	0.275	0.287356	0.406953	0.358095	0.271795	0.275064
Xlr3a	chrX	73086292	73097095	-	10804	0.423729	0.382353	0.233333	0.0625	0.302932	0.32	0.160526	0.148305
Xlr3b	chrX	73192178	73202930	+	10753	0.4	0.333333	0.0526316	0.25	0.256055	0.3	0.146552	0.181347
Zfp275	chrX	73342619	73359080	+	16462	0.5387	0.561753	0.306034	0.327731	0.520376	0.555556	0.381974	0.423077
Haus7	chrX	73437314	73459029	-	21716	0.530686	0.538043	0.394737	0.436842	0.528634	0.577465	0.40991	0.34359
Atp2b3	chrX	73503085	73573270	+	70186	0.592593	0.625	0.0833333	0.357143	0.362319	0.521127	0.266667	0.24
Dusp9	chrX	73639440	73643514	+	4075	0.446429	0.425	0.25	0.103448	0.413793	0.45	0.285714	0.470588
Slc6a8	chrX	73673132	73682500	+	9369	0.311111	0.403509	0.179641	0.283422	0.429119	0.502488	0.300613	0.297297
Bcap31	chrX	73686182	73716175	-	29994	0.455503	0.463261	0.250182	0.271028	0.460784	0.462126	0.289572	0.321546
Abcd1	chrX	73716596	73738287	+	21692	0.341463	0.423077	0.4375	0.28	0.468531	0.588785	0.3125	0.285714
Idh3g	chrX	73778962	73786897	-	7936	0.484785	0.496774	0.439845	0.472789	0.469325	0.48312	0.433521	0.412186
Ssr4	chrX	73787027	73790828	+	3802	0.508982	0.507538	0.411255	0.510823	0.505376	0.554054	0.5	0.372549
Pdzd4	chrX	73793356	73824969	-	31614	0.429851	0.411375	0.231086	0.239037	0.427549	0.400276	0.201513	0.204319
L1cam	chrX	73853779	73880834	-	27056	0.633333	0.529412	0.212121	0.333333	0.291667	0.377778	0.257143	0.23913
Arhgap4	chrX	73894351	73911298	-	16948	0.474747	0.593023	0.277778	0.353659	0.470588	0.505376	0.188889	0.227848
Naa10	chrX	73916869	73921944	-	5076	0.447005	0.481481	0.316176	0.280702	0.455479	0.444043	0.372832	0.393258
Renbp	chrX	73922120	73930850	-	8731	0.498371	0.460432	0.391156	0.37594	0.5	0.451691	0.386441	0.347541
Hcfc1	chrX	73942791	73966357	-	23567	0.514483	0.486182	0.302183	0.304202	0.485217	0.479893	0.280833	0.330508
Irak1	chrX	74013913	74023921	-	10009	0.52349	0.482558	0.335165	0.35	0.5	0.451957	0.288288	0.346154
Mecp2	chrX	74026823	74085636	-	58814	0.517748	0.487535	0.349112	0.370946	0.498246	0.485714	0.355484	0.34539
Flna	chrX	74223460	74246534	-	23075	0.485314	0.485871	0.225723	0.211511	0.467325	0.448479	0.23225	0.252545
Emd	chrX	74254686	74257893	+	3208	0.524752	0.405063	0.342857	0.254237	0.48	0.421687	0.30303	0.237288
Rpl10	chrX	74270815	74273135	+	2321	0.361156	0.374005	0.308924	0.277228	0.361522	0.381579	0.313225	0.276596
Dnase1l1	chrX	74273216	74281736	-	9118	0.571429	0.578947	0.266667	0.266667	0.485714	0.6875	0.285714	0.45
Taz	chrX	74282717	74290151	+	7435	0.368421	0.477612	0.308725	0.269663	0.462366	0.432161	0.285024	0.260204
Atp6ap1	chrX	74297096	74304721	+	7626	0.764569	0.725979	0.635135	0.615108	0.784906	0.738462	0.713725	0.7
Gdi1	chrX	74305011	74311867	+	6857	0.526786	0.496454	0.34375	0.32	0.542056	0.55914	0.240566	0.361257
Fam50a	chrX	74313032	74320149	+	7118	0.517241	0.561798	0.307692	0.289474	0.457944	0.393617	0.294118	0.211765
Plxna3	chrX	74329065	74344689	+	15625	0.477833	0.51145	0.257143	0.198347	0.444828	0.468085	0.3	0.263804
Ubl4	chrX	74365717	74368548	-	2832	0.617647	0.555556	0.3125	0.277778	0.548387	0.714286	0.363636	0.0625
Fam3a	chrX	74384719	74393139	-	8421	0.395349	0.625	0.421053	0.3125	0.415385	0.507937	0.166667	0.366667
Ikbkg	chrX	74393290	74453778	+	60489	0.51719	0.530655	0.404706	0.356994	0.515298	0.519934	0.361364	0.329493
G6pdx	chrX	74409485	74429161	-	19677	0.463235	0.489474	0.255682	0.258427	0.474708	0.36	0.259036	0.29771
Gab3	chrX	74988544	75084905	-	96362	0.390244	0.373333	0.214286	0.188406	0.371429	0.417143	0.22807	0.222222
Dkc1	chrX	75095853	75109776	+	13924	0.551168	0.527426	0.486749	0.484574	0.54321	0.550654	0.475822	0.48
Mpp1	chrX	75109732	75130949	-	21218	0.394366	0.459016	0.323944	0.258303	0.448101	0.394495	0.226148	0.232198
F8	chrX	75172714	75380041	-	207328	0.408915	0.435435	0.217172	0.194444	0.358491	0.370504	0.195822	0.203518
Fundc2	chrX	75382398	75397158	+	14761	0.408163	0.40566	0.316667	0.316901	0.505682	0.481132	0.281481	0.272727
Mtcp1	chrX	75404846	75416543	-	11698	0.457831	0.481651	0.35533	0.38785	0.517241	0.486842	0.419118	0.362416
Brcc3	chrX	75416627	75455701	+	39075	0.506525	0.5	0.410698	0.407041	0.454973	0.489815	0.386266	0.405343
Vbp1	chrX	75514296	75534946	+	20651	0.441578	0.488462	0.335196	0.309381	0.475472	0.43617	0.343119	0.310263
Rab39b	chrX	75572044	75578231	-	6188	0.5	0.5625	0.181818	0.3125	0.481481	0.5	0.428571	0.0952381
4933407K13Rik	chrX	75725457	75764699	-	39243	0.477654	0.504274	0.256757	0.309417	0.534314	0.528875	0.385135	0.275591
Pls3	chrX	75785653	75874574	-	89518	0.527495	0.528986	0.183673	0.227053	0.498677	0.539629	0.182857	0.190635
Mir669m-2	chrX	77164402	77475936	-	311535	0.4	0.40625	0.230769	0.230769	0.148148	0.15	0.255319	0.16129
Tbl1x	chrX	77511226	77660265	+	149040	0.471997	0.444108	0.14488	0.149632	0.427484	0.412855	0.152082	0.153371
Prkx	chrX	77762029	77795960	-	33932	0.492447	0.467593	0.316327	0.32716	0.526786	0.5125	0.336406	0.25
Prrg1	chrX	78449609	78583805	-	134289	0.492347	0.471698	0.160473	0.173397	0.476842	0.422917	0.236629	0.256881
Gm8787	chrX	79330512	79358068	-	27557	0.431034	0.545455	0.0816327	0.108108	0.354839	0.323529	0.142857	0.08
Gm7173	chrX	79482567	79517285	-	34719	0.577586	0.478261	0.218182	0.0888889	0.595238	0.568182	0.236842	0.157895
Mageb16	chrX	79623230	79671435	-	48206	0.135688	0.124183	0.0302457	0.042963	0.216931	0.19403	0.071161	0.0635359
Tmem47	chrX	81070643	81097875	+	27233	0.428826	0.489583	0.210111	0.280551	0.436306	0.48048	0.28777	0.307033
Dmd	chrX	82948869	85205050	+	2256182	0.530259	0.502298	0.139125	0.155249	0.504304	0.484025	0.175699	0.195682
Tab3	chrX	85574021	85634469	+	60449	0.456906	0.452583	0.190594	0.204819	0.426011	0.430344	0.240404	0.251868
Gyk	chrX	85701936	85776819	-	74884	0.412302	0.421812	0.128319	0.15897	0.379534	0.365556	0.154785	0.138732
Nr0b1	chrX	86191774	86195944	+	4171	0.64532	0.66443	0.320312	0.220588	0.641026	0.567416	0.3879	0.373272
Il1rapl1	chrX	86747241	88115623	-	1368383	0.108108	0.159091	0.0330579	0.0534351	0.157407	0.123596	0.0428571	0.0379747
Pola1	chrX	93304765	93632155	-	327391	0.449337	0.453607	0.305276	0.309406	0.434837	0.419937	0.282136	0.288331
Pcyt1b	chrX	93654862	93749948	+	95087	0.499689	0.492857	0.206107	0.238298	0.452093	0.431978	0.184685	0.220488
Pdk3	chrX	93764615	93832095	-	67481	0.47713	0.416572	0.212428	0.196108	0.475768	0.468835	0.265111	0.302405
AU015836	chrX	93968655	93975470	+	6816	0.746479	0.791667	0.3	0.478261	0.691489	0.692308	0.342105	0.380952
Zfx	chrX	94074630	94123407	-	48778	0.375949	0.397313	0.26807	0.25	0.377435	0.380671	0.282981	0.277778
Eif2s3x	chrX	94188708	94212651	-	23944	0.504095	0.460984	0.458136	0.429185	0.499624	0.493428	0.453074	0.456204
Klhl15	chrX	94234929	94255968	+	38587	0.457627	0.425703	0.181818	0.161435	0.494715	0.403785	0.206294	0.2
Apoo	chrX	94367109	94417092	+	49984	0.412969	0.45082	0.388128	0.325301	0.426829	0.497959	0.364641	0.34555
Maged1	chrX	94535473	94542074	-	6602	0.50641	0.350515	0.133333	0.211111	0.44186	0.443609	0.184211	0.183486
Gspt2	chrX	94636068	94638561	+	2494	0.654206	0.621053	0.222222	0.318182	0.522059	0.527273	0.35	0.390244
Arhgef9	chrX	95048934	95166539	-	117606	0.461756	0.435484	0.0955056	0.0967742	0.4	0.384615	0.0869565	0.171875
Amer1	chrX	95420313	95444840	-	24528	0.430524	0.436293	0.118227	0.191011	0.438961	0.460722	0.215909	0.293956
Zc4h2	chrX	95639193	95658509	-	19317	0.536232	0.585714	0.23913	0.291667	0.549296	0.368421	0.25	0.377358
Zc3h12b	chrX	95711677	95927970	+	216294	0.384824	0.388976	0.1	0.154008	0.432039	0.390117	0.125	0.119403
Las1l	chrX	95935312	95956974	-	21663	0.573927	0.532864	0.388521	0.41573	0.556047	0.510246	0.450192	0.400447
Msn	chrX	96096044	96168553	+	72510	0.475467	0.466887	0.109533	0.137555	0.480284	0.4396	0.174662	0.2
Heph	chrX	96455435	96574484	+	119050	0.6	0.678571	0.125	0.0588235	0.555556	0.548387	0.15	0.04
Eda2r	chrX	97333840	97377209	-	43370	0.514278	0.525865	0.389269	0.44941	0.50155	0.490793	0.39852	0.436123
Ar	chrX	98149749	98317147	+	167399	0.634831	0.638095	0.285714	0.225	0.544304	0.518248	0.25974	0.216216
Ophn1	chrX	98557514	98890985	-	333472	0.508264	0.475645	0.152738	0.160714	0.466456	0.457871	0.210183	0.204198
Yipf6	chrX	98937780	98949020	+	11241	0.46473	0.476821	0.373281	0.343525	0.502203	0.454264	0.373016	0.363636
Stard8	chrX	99042580	99074728	+	32149	0.762781	0.713115	0.211921	0.309278	0.675996	0.59633	0.295265	0.286885
Tmem28	chrX	99821068	99846345	+	25278	0.575	0.733333	0.176471	0.2	0.478261	0.508772	0.075	0.323529
Eda	chrX	99975605	100400760	+	425156	0.512225	0.510739	0.113755	0.153741	0.476219	0.457862	0.174714	0.215869
Awat2	chrX	100402221	100412587	-	40497	0.494048	0.524752	0.259259	0.263158	0.534884	0.538462	0.320755	0.354839
Igbp1	chrX	100494290	100516125	+	21836	0.496063	0.474971	0.3357	0.364231	0.465414	0.431284	0.352381	0.385005
Pdzd11	chrX	100622905	100625907	-	3003	0.573913	0.552632	0.267857	0.245614	0.6	0.56	0.25	0.296875
Kif4	chrX	100626064	100727271	+	101208	0.477837	0.471293	0.246377	0.265541	0.484784	0.475341	0.278458	0.298347
Dlg3	chrX	100767721	100818410	+	50690	0.453947	0.435897	0.0756303	0.0769231	0.425743	0.374582	0.151596	0.137037
Tex11	chrX	100838647	101059639	-	220993	0.503226	0.512397	0.079646	0.203125	0.528481	0.486339	0.139896	0.215827
Slc7a3	chrX	101079220	101085352	-	6133	0.443662	0.457655	0.155752	0.193929	0.484391	0.451108	0.226869	0.28098
Snx12	chrX	101097785	101222563	-	124779	0.421525	0.437882	0.281701	0.279483	0.441487	0.454141	0.282963	0.292096
Foxo4	chrX	101254527	101260873	+	6347	0.588235	0.285714	0.192308	0.272727	0.585366	0.608696	0.296296	0.4
Med12	chrX	101274090	101298934	+	24845	0.519126	0.5	0.150794	0.274194	0.440299	0.477987	0.251852	0.21
Zmym3	chrX	101404383	101420222	-	16303	0.439024	0.40708	0.238938	0.170213	0.527523	0.466667	0.242938	0.251908
Nono	chrX	101429650	101448593	+	18944	0.367616	0.363847	0.14738	0.175234	0.381479	0.369586	0.191969	0.236145
Itgb1bp2	chrX	101449108	101453541	+	4434	0.45509	0.49505	0.125	0.17094	0.503247	0.417431	0.220588	0.204819
Taf1	chrX	101532734	101601789	+	69056	0.604699	0.604698	0.585506	0.580864	0.606455	0.59327	0.546746	0.552157
Ogt	chrX	101640050	101684351	+	44302	0.516611	0.525928	0.443936	0.453444	0.507219	0.514657	0.432389	0.455383
Nhsl2	chrX	101849384	102092055	+	242672	0.480159	0.483731	0.141844	0.138614	0.457868	0.467667	0.0831643	0.13253
Pin4	chrX	102119464	102127673	+	8210	0.423729	0.356522	0.324786	0.304636	0.386861	0.42623	0.314815	0.297521
Ercc6l	chrX	102142819	102157091	-	14273	0.444134	0.452632	0.270936	0.216374	0.474265	0.40404	0.291866	0.291209
Rps4x	chrX	102184942	102188371	-	3430	0.472727	0.483286	0.306667	0.346084	0.462331	0.455581	0.303857	0.303253
Hdac8	chrX	102284639	102505148	-	220510	0.430233	0.435548	0.230143	0.254024	0.409519	0.393195	0.253674	0.241353
Phka1	chrX	102513974	102644246	-	130273	0.516854	0.538642	0.145015	0.244604	0.503128	0.422503	0.160162	0.190801
Nap1l2	chrX	103184058	103186664	-	2607	0.804878	0.75	0.538462	0.638298	0.869565	0.867647	0.651163	0.7375
4930519F16Rik	chrX	103232280	103256606	-	24327	0.662716	0.692208	0.417391	0.506515	0.729953	0.786617	0.639889	0.691233
Chic1	chrX	103356475	103396118	+	39644	0.497615	0.500476	0.297297	0.355224	0.459719	0.474486	0.298229	0.308837
Tsix	chrX	103431516	103484957	+	53442	0.42369	0.4	0.108996	0.123108	0.410892	0.375985	0.157089	0.148867
Xist	chrX	103460372	103483233	-	22862	0.414271	0.718981	0.942755	0.945206	0.711835	0.896552	0.955451	0.940769
Jpx	chrX	103493575	103506425	+	12851	0.44	0.5	0.369565	0.256757	0.396226	0.423913	0.2	0.463768
Ftx	chrX	103560909	103623754	-	62846	0.497731	0.457265	0.139803	0.208366	0.409873	0.353273	0.152731	0.238636
Slc16a2	chrX	103697413	103821988	-	124576	0.557402	0.48642	0.0528634	0.0925926	0.444015	0.4	0.0859375	0.230769
Rlim	chrX	103957166	103981284	-	24119	0.542475	0.513296	0.0822027	0.118254	0.498553	0.447869	0.130469	0.158014
C77370	chrX	104077434	104201117	-	123684	0.455017	0.443991	0.190953	0.21466	0.444685	0.418448	0.164596	0.21317
Abcb7	chrX	104280564	104413846	-	133283	0.44119	0.420616	0.192671	0.225827	0.425999	0.401804	0.18	0.215017
Uprt	chrX	104482781	104506262	+	23482	0.494505	0.518987	0.0384615	0.0731707	0.52	0.4	0.119403	0.169231
Zdhhc15	chrX	104536969	104671064	-	134096	0.408915	0.37388	0.104106	0.115192	0.445545	0.360809	0.0816327	0.131818
5530601H04Rik	chrX	105040853	105070124	-	29272	0.516473	0.532578	0.419664	0.41828	0.51317	0.478107	0.465798	0.479798
Pbdc1	chrX	105079755	105117090	+	37336	0.401422	0.438669	0.356509	0.347308	0.402358	0.432158	0.358817	0.35741
5330434G04Rik	chrX	105372993	105391754	-	18762	0.2	0.333333	0	0	0.372093	0.328571	0.0722892	0.0342466
Atrx	chrX	105797614	105929372	-	131759	0.492202	0.484528	0.327845	0.362117	0.456484	0.43597	0.303635	0.324778
Magt1	chrX	105968084	106011899	-	43816	0.429907	0.420058	0.153976	0.207237	0.450458	0.429158	0.192162	0.192647
Cox7b	chrX	106015699	106022450	+	6752	0.553444	0.523649	0.234483	0.315018	0.462312	0.508834	0.315113	0.339768
Atp7a	chrX	106027223	106128160	+	100938	0.45382	0.43038	0.175497	0.215278	0.438479	0.420466	0.218097	0.204054
Pgk1	chrX	106187099	106203699	+	16601	0.468015	0.444989	0.131464	0.176471	0.465839	0.461957	0.190901	0.222462
Taf9b	chrX	106206873	106221158	-	14286	0.388889	0.230769	0.230769	0.0769231	0.4	0.418605	0.151515	0.15
Fndc3c1	chrX	106420042	106485229	-	65188	0.445783	0.384615	0.0818182	0.0291262	0.434483	0.322917	0.031746	0.0615385
Lpar4	chrX	106920624	106933899	+	13276	0.536585	0.561753	0.2	0.209459	0.444444	0.452055	0.2	0.120482
Itm2a	chrX	107397194	107403360	-	6167	0.291667	0.454545	0.222222	0.235294	0.52381	0.416667	0	0.357143
2610002M06Rik	chrX	107782751	107816334	-	33584	0.412409	0.412121	0.258537	0.196078	0.402542	0.48	0.216667	0.286822
Brwd3	chrX	108742207	108834355	-	92149	0.494198	0.495405	0.29558	0.347692	0.488954	0.46789	0.378215	0.354866
2810403D21Rik	chrX	108834477	108886896	+	52420	0.421569	0.378116	0.257618	0.277922	0.377086	0.410714	0.258706	0.303571
Hmgn5	chrX	109004536	109013380	-	8845	0.5625	0.571429	0.0909091	0.0769231	0.736842	0.75	0.230769	0.133333
Sh3bgrl	chrX	109095406	109162467	+	67062	0.493706	0.465784	0.168443	0.193548	0.486864	0.484985	0.237774	0.289474
Rps6ka6	chrX	111387836	111537959	-	150124	0.469792	0.437917	0.215797	0.247706	0.470203	0.453535	0.2343	0.267606
Apool	chrX	112311407	112372430	+	61024	0.383333	0.487179	0.152778	0.245283	0.419753	0.307692	0.157143	0.228571
Chm	chrX	113040591	113185515	-	144925	0.505243	0.517241	0.392461	0.425223	0.483755	0.494565	0.411423	0.411518
Dach2	chrX	113297509	113836386	+	538878	0.541667	0.477612	0.300971	0.377358	0.453552	0.46087	0.277778	0.356164
Diap2	chrX	129749741	130465833	+	716093	0.485397	0.519748	0.298577	0.324435	0.486421	0.491803	0.353249	0.406417
Cstf2	chrX	134059175	134086822	+	27648	0.441315	0.425926	0.252632	0.409524	0.474074	0.510638	0.415094	0.518072
Trmt2b	chrX	134222954	134276984	-	54031	0.517857	0.581395	0.34	0.325	0.568182	0.612245	0.339286	0.344262
Cenpi	chrX	134308162	134362639	+	54478	0.473837	0.498233	0.349771	0.385027	0.493395	0.503455	0.393822	0.350427
Timm8a1	chrX	134537257	134541629	-	4373	0.5	0.555556	0.176471	0.478261	0.561404	0.4	0.367347	0.181818
Hnrnph2	chrX	134601285	134607054	+	5770	0.0357143	0.0483871	0.0159574	0.0421941	0.0468227	0.0579151	0.0190476	0.0292398
Armcx4	chrX	134686518	134697772	+	11255	0.494253	0.444444	0.170732	0.107143	0.559633	0.346154	0.204082	0.137255
Armcx1	chrX	134717937	134721912	+	3976	0.484076	0.475728	0.0985915	0.2	0.420168	0.447619	0.15493	0.118421
Armcx2	chrX	134804141	134809221	-	5081	0.548387	0.39604	0.030303	0.097561	0.477273	0.545455	0.190476	0.173913
Zmat1	chrX	134971372	135009209	-	37838	0.642857	0.6875	0.125	0.333333	0.590909	0.390244	0.25	0.25
Gprasp1	chrX	135742691	135803468	+	60778	0.509469	0.457157	0.368739	0.36406	0.471698	0.462699	0.392528	0.377137
Gprasp2	chrX	135839033	135844730	+	5698	0.543478	0.56338	0.245283	0.465116	0.629213	0.571429	0.365079	0.338235
Bhlhb9	chrX	135885850	135891081	+	5232	0.5	0.504762	0.348624	0.356522	0.49711	0.506944	0.397849	0.401786
Arxes2	chrX	135993819	135995359	+	1541	0.594595	0.512195	0.448276	0.466667	0.368421	0.454545	0.421053	0.464286
Bex2	chrX	136066564	136068236	-	1673	0.375	0.615385	0.25	0.1	0.666667	0.294118	0.227273	0.277778
Nxf3	chrX	136072098	136085255	-	13158	0.568627	0.555556	0.285714	0.230769	0.474286	0.467128	0.20915	0.264151
Bex4	chrX	136139044	136140437	+	1394	0.304348	0.266667	0.173913	0.142857	0.333333	0.333333	0.130435	0.222222
Tceal8	chrX	136168983	136172251	-	3269	0.33526	0.287356	0.0405405	0.12069	0.355705	0.306667	0.191781	0.193548
Bex1	chrX	136213971	136215513	-	1543	0.437956	0.409091	0.180851	0.123457	0.350711	0.280576	0.124031	0.164062
Wbp5	chrX	136245079	136247139	+	2061	0.444444	0.512195	0.115942	0.148649	0.502857	0.46875	0.242424	0.156863
Morf4l2	chrX	136732947	136741352	-	10740	0.389662	0.414951	0.228687	0.252513	0.456743	0.39961	0.228571	0.295691
BC065397	chrX	136742956	136803361	+	60406	0.572431	0.594123	0.334931	0.37254	0.601216	0.619255	0.42979	0.437637
Plp1	chrX	136822745	136838582	+	15838	0.485549	0.5	0.222222	0.248	0.462185	0.481928	0.203704	0.268657
Tmsb15l	chrX	136954987	136976874	-	21888	0.242424	0.310345	0.0816327	0.0181818	0.31746	0.179487	0.196078	0.0882353
Slc25a53	chrX	136981115	136993032	-	57188	0.628834	0.60181	0.339009	0.313433	0.598416	0.605753	0.384016	0.391685
Fam199x	chrX	137049593	137082501	+	32909	0.530421	0.522523	0.128302	0.205714	0.555385	0.493151	0.262548	0.258065
Il1rapl2	chrX	137571548	138846955	+	1275408	0.666667	0.576923	0.35	0.210526	0.68595	0.693069	0.465517	0.533333
Nrk	chrX	138914429	139009090	+	94662	0.543933	0.575251	0.112583	0.181495	0	0	0.0049505	0.0037594
Mum1l1	chrX	139210043	139238335	+	28293	0.398496	0.367647	0.0535714	0.0735294	0.0178571	0	0	0
C330013F16Rik	chrX	139240225	139356770	-	117514	0.418008	0.427431	0.128014	0.150455	0.00520059	0.00164609	0.00234009	0.00159617
Trap1a	chrX	139333682	139338165	+	4484	0.257143	0.211538	0.0555556	0.0851064	0	0	0.0285714	0
Rnf128	chrX	139563339	139673145	+	109807	0.545455	0.567797	0.15942	0.301587	0	0.00537634	0	0
Tbc1d8b	chrX	139684995	139754218	+	69224	0.457995	0.483871	0.092233	0.169014	0	0	0.0041841	0
Ripply1	chrX	139779680	139782353	-	2674	0.464286	0.47541	0.15	0.186441	0	0	0	0
Morc4	chrX	139821634	139871654	-	50021	0.517588	0.451128	0.197183	0.277778	0	0	0.0078125	0.00862069
Rbm41	chrX	139889510	139998595	-	109086	0.489063	0.485493	0.30203	0.3	0.00980392	0.0151057	0.00882353	0.0126904
Nup62cl	chrX	140007672	140062568	-	54897	0.5	0.493827	0.173333	0.229358	0	0	0.00680272	0
Prps1	chrX	140456602	140476140	+	19539	0.486207	0.518051	0.352049	0.405292	0	0	0.00411523	0.00234192
Tsc22d3	chrX	140539528	140543185	-	60995	0.611111	0.526316	0.192308	0.294118	0	0.0163934	0	0
Psmd10	chrX	140948424	140956711	-	8288	0.512821	0.553846	0.413793	0.344262	0	0	0	0
Col4a6	chrX	141165402	141474076	-	308675	0.65	0.6	0.105263	0.0606061	0	0	0.0217391	0
Col4a5	chrX	141475418	141689235	+	213818	0.285714	0.361111	0.0606061	0.0277778	0	0	0.0222222	0.0285714
Nxt2	chrX	142226769	142239700	+	12932	0.386792	0.528302	0.0952381	0.2	0	0	0.0240964	0
Acsl4	chrX	142317992	142390535	-	72544	0.484977	0.489384	0.189174	0.244129	0.000795545	0.0021575	0.00883753	0.00322841
Tmem164	chrX	142681399	142843494	+	162096	0.356656	0.375735	0.0831276	0.130471	0.000749625	0.000719424	0.00174317	0.00137931
Ammecr1	chrX	142853473	142966728	-	113256	0.563584	0.554575	0.287167	0.308316	0.000796813	0.00116822	0.0105777	0
Chrdl1	chrX	143285673	143394262	-	108590	0.428571	0.411765	0.111111	0	0	0	0	0
Pak3	chrX	143518590	143797796	+	279207	0.44687	0.40613	0.0829596	0.110672	0.00292398	0	0.00757576	0
Alg13	chrX	144317965	144374448	+	56484	0.429397	0.413622	0.249124	0.276152	0.0010126	0.000527496	0.00328267	0.00150812
Amot	chrX	145446423	145487639	-	41217	0.624535	0.59854	0.211765	0.227848	0	0	0	0
Lrch2	chrX	147471693	147554081	-	82389	0.396887	0.386325	0.169291	0.178645	0.00173913	0	0.00229358	0
Tmem29	chrX	150397772	150459150	-	61379	0.409385	0.397872	0.205645	0.202677	0	0	0.002331	0.00564972
Apex2	chrX	150571506	150588149	-	16644	0.481417	0.432778	0.0915493	0.150203	0	0	0.00127389	0.00163666
Pfkfb1	chrX	150589920	150643878	+	53959	0.440972	0.493827	0.0640394	0.128866	0.00292398	0	0.00456621	0
Tro	chrX	150644709	150657436	-	12875	0.434447	0.434555	0.153846	0.145631	0.0294118	0.0521327	0.0758294	0.0421941
Maged2	chrX	150806420	150814339	-	7920	0.553571	0.483333	0	0.0555556	0	0	0	0
Gnl3l	chrX	150983132	151017322	-	34191	0.497317	0.466408	0.182635	0.15727	0.00794913	0.00208768	0.00323625	0.00519931
Fgd1	chrX	151047169	151089686	+	42518	0.462595	0.436242	0.095858	0.15748	0.00120192	0.00255754	0.00501002	0.00110497
Tsr2	chrX	151087093	151096543	-	9451	0.412281	0.375635	0.189091	0.273408	0	0.00609756	0	0
Wnk3	chrX	151198077	151320192	+	122116	0.524416	0.427793	0.249622	0.236439	0.0262069	0.00412371	0.0162602	0.0112721
A230072E10Rik	chrX	151313334	151341879	-	28546	0.809524	0.611111	0.444444	0.277778	0	0	0	0.1
Fam120c	chrX	151344222	151474134	+	129913	0.519702	0.477663	0.28	0.260083	0.00840336	0	0.00630915	0.00592885
Phf8	chrX	151520671	151633857	+	113187	0.490226	0.489362	0.281609	0.297917	0.00483092	0	0.005	0.00544959
Huwe1	chrX	151803281	151935417	+	132137	0.49673	0.496685	0.32447	0.337527	0.0139668	0.0188242	0.0142462	0.0124136
Hsd17b10	chrX	152001895	152004442	+	2548	0.456522	0.357143	0.135135	0.2	0	0	0	0
Ribc1	chrX	152004583	152016295	-	11713	0.571429	0.285714	0.297872	0.258065	0	0	0	0
Smc1a	chrX	152016427	152061973	+	45547	0.456089	0.449911	0.252824	0.268826	0.00304878	0.0108844	0.0107643	0.00636943
Iqsec2	chrX	152144267	152225237	+	80971	0.412371	0.273684	0.045977	0.153846	0	0.0138889	0.00444444	0.00854701
Kdm5c	chrX	152233226	152279099	+	45874	0.480782	0.458986	0.359193	0.341588	0.0111248	0.00502513	0.00977995	0.00593824
2900056M20Rik	chrX	152294823	152327493	-	32671	0.454545	0.394168	0.264654	0.246988	0.00449775	0.00468933	0.00804829	0.00782473
Tspyl2	chrX	152336851	152342484	-	5634	0.491184	0.488372	0.234513	0.235772	0	0	0	0.00578035
Gpr173	chrX	152344645	152368111	-	23467	0.358974	0.47619	0.04	0.235294	0	0	0	0
3010001F23Rik	chrX	152368571	152416702	+	48132	0.37037	0.411765	0.142857	0.047619	0.0185185	0.05	0.030303	0.027027
Shroom2	chrX	152609508	152769486	-	159979	0.443528	0.436735	0.109668	0.171916	0	0.00796813	0.00610998	0.00218579
Gpr143	chrX	152781920	152808646	+	26727	0.681818	0.444444	0.241379	0.103448	0.0166667	0	0	0
9530051G07Rik	chrX	153037628	153072915	+	35288	0.592593	0.470588	0.08	0.0909091	0	0	0.0454545	0
Foxr2	chrX	153118787	153132861	+	14075	0.411765	0.46	0.115385	0.03125	0	0	0	0
Rragb	chrX	153139957	153171943	+	31987	0.425224	0.411652	0.0663562	0.053076	0.00116822	0	0.0025974	0
Klf8	chrX	153238044	153396134	+	158091	0.475182	0.444084	0.0602894	0.0906461	0.00273224	0	0.00312305	0.00157233
Kctd12b	chrX	153685153	153696280	-	11128	0.606061	0.462687	0.326531	0.232558	0	0	0.0196078	0
2210013O21Rik	chrX	153723553	153741296	+	17744	0.581897	0.570437	0.308208	0.355415	0	0.00156986	0	0.00294985
Sat1	chrX	155213125	155216449	-	3325	0.481481	0.527273	0.268657	0.217391	0	0	0	0
Acot9	chrX	155262499	155297507	+	35009	0.430309	0.448276	0.171651	0.206325	0.00238949	0.00460123	0.00304878	0.0060698
Prdx4	chrX	155323919	155338454	-	14536	0.368519	0.374269	0.19	0.237647	0.00328947	0	0.00348432	0
Ptchd1	chrX	155569735	155623327	-	53593	0.501312	0.469388	0.20603	0.194175	0	0	0.003663	0
Phex	chrX	157162074	157415286	-	253213	0.326087	0.381818	0.376812	0.375	0.0113636	0.0210526	0	0.0277778
Sms	chrX	157443953	157492046	-	48094	0.523929	0.526423	0.372989	0.404626	0.00309837	0	0.00525279	0.00287356
Mbtps2	chrX	157547821	157598715	-	50895	0.543603	0.555431	0.387383	0.399925	0.00356379	0	0.00876601	0.000735294
Cnksr2	chrX	157821572	158043110	-	221539	0.426471	0.471698	0.163763	0.200758	0	0	0.00578035	0
Rps6ka3	chrX	159255781	159368244	+	112464	0.513011	0.526534	0.352707	0.359725	0.00295203	0.00396432	0.00535168	0.00108342
Eif1ax	chrX	159372194	159385699	+	13506	0.541568	0.526923	0.357639	0.374778	0	0	0.00555556	0.00306748
Map7d2	chrX	159414577	159498947	+	84371	0.522727	0.420091	0.189349	0.258621	0.037123	0.0234375	0.0387931	0.044289
A830080D01Rik	chrX	159532667	159593081	+	60415	0.436967	0.429947	0.287809	0.308107	0.00178667	0.0024195	0.00194484	0.00145959
Sh3kbp1	chrX	159627271	159975920	+	348650	0.495186	0.536723	0.250535	0.236735	0.00475436	0.00199601	0.00339559	0
Map3k15	chrX	159988432	160123351	+	134920	0.494815	0.486425	0.218029	0.235756	0	0.00166113	0.00628931	0.00285714
Pdha1	chrX	160122218	160138336	-	16119	0.41048	0.412541	0.201166	0.214286	0.00271003	0	0.00280899	0
Gpr64	chrX	160390689	160498076	+	107388	0.52381	0.441176	0.125	0.214286	0	0	0	0
Phka2	chrX	160502165	160591722	+	96714	0.472727	0.44089	0.281741	0.310976	0	0.00424929	0	0
Cdkl5	chrX	160784307	160994681	-	210375	0.500646	0.471805	0.278704	0.296296	0.00179748	0.0031746	0.0014556	0.00148699
Scml2	chrX	161162749	161258213	+	95465	0.535294	0.506912	0.32967	0.328638	0.00132979	0	0.00348675	0.000875657
Rai2	chrX	161717035	161779494	+	62460	0.422222	0.315789	0.222222	0	0	0	0	0
Nhs	chrX	161836429	162159441	-	323013	0.568182	0.578459	0.117376	0.131637	0.00155521	0.00601504	0.0082769	0.0034632
Reps2	chrX	162411951	162643658	-	231708	0.464455	0.513158	0.182857	0.20904	0	0	0.0104167	0
Rbbp7	chrX	162760371	162779090	+	18720	0.473235	0.457338	0.213033	0.213538	0.00225479	0.00131926	0.00227015	0.00104712
Txlng	chrX	162778916	162829454	-	50539	0.493642	0.483847	0.36216	0.379958	0.00290803	0.00170721	0.00631735	0.00278219
Syap1	chrX	162856842	162888462	-	31621	0.474771	0.459524	0.354651	0.4125	0	0.00497512	0.00436681	0
Ctps2	chrX	162901559	163034541	+	132983	0.486842	0.506757	0.22963	0.268891	0.00527704	0.00161031	0.00388601	0.0014881
Ap1s2	chrX	163909016	163933666	+	24651	0.779835	0.785558	0.613402	0.690355	0	0.00746269	0	0
Zrsr2	chrX	163935442	163958666	-	23225	0.507521	0.468629	0.37691	0.389994	0.00143062	0	0.00437956	0.00133156
Car5b	chrX	163976821	164028010	-	51190	0.397059	0.428571	0.195652	0.132075	0	0	0	0
Siah1b	chrX	164070702	164076049	-	5348	0.526627	0.42623	0.301724	0.448529	0	0	0	0
Pir	chrX	164269430	164373013	+	103584	0.470209	0.447177	0.194099	0.24361	0.00182482	0	0.00477555	0.0011325
Figf	chrX	164373547	164402647	+	29101	0.336842	0.368852	0.0971429	0.128049	0	0	0	0
Piga	chrX	164419786	164433915	+	14130	0.473815	0.503937	0.350877	0.341564	0	0	0.0197044	0
Mospd2	chrX	164936170	164980375	-	44206	0.517647	0.487961	0.305115	0.317164	0	0.00288184	0.00243902	0.0026738
Fancb	chrX	164980591	164997272	+	16682	0.422188	0.448802	0.220297	0.242494	0	0.00353357	0.00353357	0
Gemin8	chrX	166170479	166190512	+	20034	0.481641	0.465969	0.321937	0.329298	0	0	0	0
Gpm6b	chrX	166238942	166389033	+	150092	0.640212	0.583333	0.303571	0.277027	0.0103093	0	0	0
Ofd1	chrX	166390032	166440704	-	50673	0.446446	0.407994	0.277778	0.262125	0.00286533	0.00191755	0.00573477	0.00275229
Trappc2	chrX	166440824	166452543	+	11720	0.433962	0.433333	0.463768	0.27381	0	0	0.025	0
Rab9	chrX	166457251	166479867	-	22617	0.517986	0.512409	0.408088	0.410832	0	0.00705882	0.00826446	0.00947867
Tceanc	chrX	166499814	166510478	-	10665	0.391304	0.564103	0.307692	0.547619	0	0	0	0
Egfl6	chrX	166523006	166585716	-	62711	0.170213	0.242424	0.0106383	0.00961538	0.0102041	0	0	0
Tmsb4x	chrX	167207093	167209218	-	2126	0.284211	0.309091	0.18	0.0909091	0	0	0	0
Prps2	chrX	167346332	167382699	-	36368	0.470588	0.404624	0.174129	0.24594	0.0037594	0	0.00409836	0.00458716
Frmpd4	chrX	167471305	168577233	-	1105929	0.534247	0.527473	0.214953	0.169014	0.0379747	0.0196078	0.0131579	0.0701754
Msl3	chrX	168653098	168673902	-	20805	0.442049	0.426056	0.275618	0.323077	0	0	0.00485437	0
Arhgap6	chrX	168795098	169304440	+	509343	0.406534	0.443231	0.165109	0.18323	0.00230415	0.00449438	0.0075	0.00791557
Hccs	chrX	169311530	169320343	-	8814	0.461905	0.496269	0.346021	0.340164	0	0.0078125	0	0
Mid1	chrX	169685198	169990797	+	305600	0.872678	0.85322	0.884705	0.883843	0.0420168	0.0851064	0.0833333	0.0114943

## Sheet: fig5e
	Xist_RPM
Z4F	84.2854
Z4F_dTAG	738.346
Z4F_Dox	2902.45
Z4F_dTAGDox	7934.35
Z12H	108.05
Z12H_dTAG	704.384
Z12H_Dox	2985.68
Z12H_dTAGDox	7895.21

## Sheet: fig5f
	Xist_RPM
8H	113.193
8H_dTAG	200.489
8H_Dox	2997.41
8H_dTAGDox	2064.37
11A	66.1941
11A_dTAG	227.45
11A_Dox	1669.84
11A_dTAGDox	1382.77
