# Supplementary material for: m6A and the NEXT complex direct Xist RNA turnover and X-inactivation dynamics
Source: Nat Struct Mol Biol. 2025 Sep 9;32(11):2242–51. doi: 10.1038/s41594-025-01663-w (PMC12618237; doi:10.1038/s41594-025-01663-w)
Supplement: Supplementary file 14 — Statistical source data. [file 41594_2025_1663_MOESM14_ESM.xlsx]

## Sheet: extended data fig1b
chr	start	end	name	score	strand	C3_intensity	C3_dTAG_intensity
chr1	4776353	4776624	Peak_1_Mrpl15	0	-	0.124228	-1.9416
chr1	4781420	4782111	Peak_2_Mrpl15	0	-	0.936934	-1.60238
chr1	6240057	6240388	Peak_3_Rb1cc1	0	+	0.824539	-2.5637
chr1	6248305	6248636	Peak_4_Rb1cc1	0	+	0.445823	-1.44776
chr1	7120295	7120536	Peak_7_Pcmtd1	0	+	-0.459593	-2.26357
chr1	7169608	7169939	Peak_8_Pcmtd1	0	+	0.0298104	-1.73769
chr1	9546297	9546891	Peak_9_Rrs1	0	+	2.35161	-1.08011
chr1	9724375	9724796	Peak_10_Vcpip1	0	-	1.9584	-1.86587
chr1	9725124	9725335	Peak_11_Vcpip1	0	-	0.610643	-1.56334
chr1	9745804	9746284	Peak_12_Vcpip1	0	-	2.10919	-2.1683
chr1	9746493	9747063	Peak_13_Vcpip1	0	-	0.526808	-0.836287
chr1	9747602	9747843	Peak_14_Vcpip1	0	-	1.50771	-1.23132
chr1	12858881	12859272	Peak_17_Sulf1	0	+	0.698405	-1.65317
chr1	13174082	13174893	Peak_19_Ncoa2	0	-	1.40814	-1.80729
chr1	14170303	14170724	Peak_20_Eya1	0	-	0.615721	-0.806776
chr1	14753969	14754357	Peak_21_Msc	0	-	2.02569	0.0670406
chr1	20803117	20803447	Peak_25_Mcm3	0	-	0.0277703	-2.39226
chr1	23369603	23370354	Peak_27_Ogfrl1	0	-	1.01968	-1.21609
chr1	30803657	30804678	Peak_29_Phf3	0	-	1.29424	-0.308092
chr1	30804827	30805848	Peak_30_Phf3	0	-	0.847468	-2.01201
chr1	30829867	30830228	Peak_31_Phf3	0	-	0.474462	-2.4391
chr1	33739533	33740104	Peak_34_Rab23	0	+	0.789009	-1.68306
chr1	33776688	33777289	Peak_35_Zfp451	0	-	0.590843	-1.84405
chr1	33802209	33802689	Peak_36_Zfp451	0	-	0.77052	-1.13215
chr1	34177861	34178072	Peak_37_Dst	0	+	0.304822	-2.08681
chr1	34180141	34180502	Peak_39_Dst	0	+	1.11631	-1.58401
chr1	34188391	34188842	Peak_41_Dst	0	+	0.417194	-2.34087
chr1	34190341	34190612	Peak_42_Dst	0	+	0.129892	-2.45447
chr1	34190911	34191092	Peak_43_Dst	0	+	0.555562	0.0424692
chr1	34191721	34192262	Peak_44_Dst	0	+	-0.517769	-2.26971
chr1	34192711	34192952	Peak_45_Dst	0	+	-0.301101	-1.98664
chr1	34227841	34228892	Peak_46_Dst	0	+	-0.220029	-1.64933
chr1	34237741	34237862	Peak_47_Dst	0	+	-0.0859557	-1.64457
chr1	34307550	34307611	Peak_48_Dst	0	+	-0.496216	-0.93315
chr1	34444677	34444858	Peak_50_Imp4	0	+	-0.0809555	-2.10198
chr1	36103507	36103658	Peak_51_Hs6st1	0	+	1.6541	-1.14183
chr1	36103777	36104977	Peak_52_Hs6st1	0	+	1.42071	-1.51081
chr1	36105426	36106356	Peak_53_Hs6st1	0	+	0.833268	-1.56334
chr1	36143956	36144347	Peak_55_Uggt1	0	-	1.61491	-1.81422
chr1	36335879	36336240	Peak_56_Kansl3	0	-	0.954004	-1.67489
chr1	36423918	36424279	Peak_57_Lman2l	0	-	1.57766	-1.27625
chr1	36472638	36472819	Peak_58_Cnnm4	0	+	0.839071	-0.275147
chr1	36526827	36527008	Peak_60_Cnnm3	0	+	1.17585	0.113225
chr1	36792610	36792821	Peak_61_Tmem131	0	-	1.06181	-0.948444
chr1	36804488	36804729	Peak_62_Tmem131	0	-	-0.532836	-1.12016
chr1	36807877	36808088	Peak_63_Tmem131	0	-	1.34086	-0.86017
chr1	36808147	36808418	Peak_64_Tmem131	0	-	-0.453172	-1.47162
chr1	37420353	37420414	Peak_65_Coa5	0	-	-0.341663	-1.87029
chr1	37444498	37444589	Peak_66_Mgat4a	0	-	-0.0753663	-1.70339
chr1	37875539	37875929	Peak_67_Lipt1	0	+	1.07031	-2.41981
chr1	37878965	37879026	Peak_69_Mitd1	0	-	0.205444	-2.75036
chr1	38018949	38019610	Peak_70_Eif5b	0	+	0.29424	-0.292814
chr1	38021679	38021860	Peak_71_Eif5b	0	+	1.55605	0.976423
chr1	38034008	38034189	Peak_72_Eif5b	0	+	1.34643	0.00889831
chr1	38035958	38036289	Peak_73_Eif5b	0	+	1.08465	-0.0360126
chr1	38051768	38051919	Peak_74_Eif5b	0	+	0.54193	-1.49682
chr1	38991212	38991423	Peak_77_Pdcl3	0	+	0.0948613	-0.853157
chr1	39552374	39552435	Peak_79_Rnf149	0	-	-1.35561	-2.00495
chr1	39986680	39986831	Peak_80_Map4k4	0	+	-0.0720476	-0.9601
chr1	39990250	39990311	Peak_81_Map4k4	0	+	1.91306	0.993992
chr1	39997060	39997241	Peak_82_Map4k4	0	+	2.92772	2.24371
chr1	43075302	43075453	Peak_83_Tgfbrap1	0	-	0.723462	-0.27514
chr1	43075542	43075903	Peak_84_Tgfbrap1	0	-	0.5505	-1.11995
chr1	43554195	43554466	Peak_85_Nck2	0	+	1.35892	-1.8934
chr1	44142850	44143361	Peak_86_Bivm	0	+	1.19951	-1.55477
chr1	44166899	44167650	Peak_87_Ercc5	0	+	0.963201	-1.81927
chr1	44180929	44180990	Peak_88_Ercc5	0	+	0.834821	-2.29447
chr1	46819151	46819302	Peak_89_Slc39a10	0	-	-0.689851	-2.04104
chr1	52159525	52159706	Peak_91_Stat1	0	+	0.80713	-1.07739
chr1	52458972	52459093	Peak_92_Nab1	0	-	-0.262427	-0.435009
chr1	52649910	52650091	Peak_93_Nemp2	0	+	1.68586	-1.40321
chr1	52925353	52925624	Peak_94_1700019D03Rik	0	-	1.16307	-1.36268
chr1	53263063	53263184	Peak_95_Pms1	0	-	-0.902973	-0.604699
chr1	55238254	55239184	Peak_97_Mars2	0	+	2.12231	-0.34966
chr1	56796320	56796471	Peak_98_Satb2	0	-	2.03595	-0.153697
chr1	56796740	56796891	Peak_99_Satb2	0	-	0.998229	-0.637146
chr1	56971119	56971300	Peak_100_Satb2	0	-	0.00316062	-0.83181
chr1	58016302	58016663	Peak_103_Sgo2a	0	+	-0.449459	-2.70431
chr1	58017201	58018012	Peak_105_Sgo2a	0	+	-0.608098	-2.19614
chr1	58421847	58421998	Peak_106_Clk1	0	-	-0.303513	-1.10084
chr1	58461909	58462089	Peak_108_Nif3l1	0	+	2.22602	0.394401
chr1	58463520	58464210	Peak_109_Orc2	0	-	0.650257	-2.21888
chr1	58591083	58591204	Peak_111_Ndufb3	0	+	-2.10952	-1.48158
chr1	58903238	58903839	Peak_113_Trak2	0	-	1.14001	-0.434968
chr1	58903928	58904169	Peak_114_Trak2	0	-	0.609638	-1.39879
chr1	59163915	59164126	Peak_115_Als2	0	-	1.15075	-0.965378
chr1	59215241	59215302	Peak_117_Als2	0	-	0.260971	-1.77798
chr1	59215841	59215992	Peak_118_Als2	0	-	-0.526653	-1.81904
chr1	59483049	59483169	Peak_119_Fzd7	0	+	0.914639	-0.950223
chr1	59484510	59485137	Peak_120_Fzd7	0	+	1.79976	-0.949686
chr1	59639702	59639913	Peak_121_Sumo1	0	-	2.69251	-1.91071
chr1	59710525	59710616	Peak_122_Nop58	0	+	0.172095	0.119486
chr1	59867854	59868185	Peak_123_Bmpr2	0	+	0.633591	-1.18737
chr1	59981716	59982107	Peak_124_Fam117b	0	+	0.808983	-1.60119
chr1	60477018	60477379	Peak_125_Abi2	0	+	1.35481	-1.05514
chr1	60488229	60488890	Peak_126_Raph1	0	-	2.13057	-0.796426
chr1	60489309	60489460	Peak_127_Raph1	0	-	4.04629	3.93894
chr1	60525567	60525988	Peak_128_Raph1	0	-	0.696652	-1.54321
chr1	62703944	62704215	Peak_129_Nrp2	0	+	0.571905	-2.54929
chr1	62815635	62815966	Peak_131_Nrp2	0	+	2.26299	-1.84134
chr1	63057944	63058125	Peak_132_Ino80d	0	-	3.97637	2.90967
chr1	63058184	63058695	Peak_133_Ino80d	0	-	1.52844	-1.25674
chr1	63058784	63059084	Peak_134_Ino80d	0	-	1.01756	-2.15258
chr1	63085840	63086381	Peak_135_Ino80d	0	-	1.11173	-1.25975
chr1	63302673	63303394	Peak_136_Zdbf2	0	+	0.0855	-2.24228
chr1	63303483	63303694	Peak_137_Zdbf2	0	+	0.196654	-0.00957461
chr1	63304262	63304413	Peak_138_Zdbf2	0	+	-1.72718	-2.4661
chr1	63305581	63305792	Peak_139_Zdbf2	0	+	-0.151999	-1.84473
chr1	63307110	63307381	Peak_140_Zdbf2	0	+	-0.540589	-3.05451
chr1	63308040	63308610	Peak_141_Zdbf2	0	+	-0.543538	-2.84433
chr1	63309688	63310049	Peak_142_Zdbf2	0	+	0.765115	-2.08908
chr1	63447780	63447961	Peak_143_Adam23	0	+	-0.680968	-1.51912
chr1	63592705	63592916	Peak_144_Adam23	0	+	1.22537	-2.10248
chr1	63593125	63593396	Peak_145_Adam23	0	+	0.898416	-1.8217
chr1	63731722	63732113	Peak_146_Fastkd2	0	+	-0.413061	-2.31423
chr1	64078998	64079239	Peak_147_Klf7	0	-	1.93343	-1.53371
chr1	64597228	64597649	Peak_149_Creb1	0	+	1.42749	-2.18898
chr1	64723543	64723724	Peak_151_Ccnyl1	0	+	0.420606	-1.84708
chr1	64730857	64731008	Peak_152_Fzd5	0	-	-0.300014	-2.9581
chr1	64731456	64731697	Peak_153_Fzd5	0	-	0.346462	-1.2388
chr1	64735113	64735923	Peak_154_Fzd5	0	-	1.80387	-1.32472
chr1	64736251	64736462	Peak_155_Fzd5	0	-	0.774318	-1.28986
chr1	64736671	64736852	Peak_156_Fzd5	0	-	0.560792	-1.66512
chr1	64794322	64794413	Peak_157_Plekhm3	0	-	-2.15673	-1.14505
chr1	64921905	64922146	Peak_159_Plekhm3	0	-	1.99594	-2.02869
chr1	64937834	64938285	Peak_160_Plekhm3	0	-	0.631127	-1.79996
chr1	65246424	65246785	Peak_161_Pikfyve	0	+	0.393367	-2.1406
chr1	65246934	65247175	Peak_162_Pikfyve	0	+	0.853575	-2.06069
chr1	69538742	69538893	Peak_164_Ikzf2	0	-	1.02218	-1.51344
chr1	71074620	71075250	Peak_166_Bard1	0	-	-0.217889	-2.29593
chr1	71597394	71597845	Peak_167_Fn1	0	-	-0.898794	-1.53456
chr1	71625971	71626152	Peak_169_Fn1	0	-	-0.798236	-1.44379
chr1	72160461	72161091	Peak_170_Mreg	0	-	-0.740069	-1.90542
chr1	72585980	72586401	Peak_171_Smarcal1	0	+	0.622316	-2.53174
chr1	73914220	73914461	Peak_172_Tns1	0	-	1.47095	-0.987341
chr1	73953248	73953489	Peak_173_Tns1	0	-	1.9178	-1.65854
chr1	74352044	74352285	Peak_175_Pnkd	0	+	-0.372404	-1.69012
chr1	74566595	74566926	Peak_177_Zfp142	0	-	1.58032	-0.579764
chr1	74569744	74569955	Peak_178_Zfp142	0	-	0.0410156	-1.75059
chr1	74571003	74571154	Peak_179_Zfp142	0	-	1.8373	-0.594002
chr1	74571573	74571694	Peak_180_Zfp142	0	-	0.271363	-2.79947
chr1	74571933	74572234	Peak_181_Zfp142	0	-	0.527125	-1.53623
chr1	74576491	74576552	Peak_182_Zfp142	0	-	0.335649	-1.74563
chr1	74593987	74594138	Peak_183_Rnf25	0	-	1.59331	-2.42062
chr1	74679558	74680248	Peak_184_Ttll4	0	+	0.981716	-1.7401
chr1	75146688	75146749	Peak_185_Retreg2	0	+	0.277074	-3.64403
chr1	75214016	75214197	Peak_187_Stk16	0	+	0.374468	-2.38726
chr1	75214975	75215606	Peak_188_Stk16	0	+	-0.35958	0.746928
chr1	75214977	75216717	Peak_189_Tuba4a	0	-	1.14742	-1.04757
chr1	75216866	75217047	Peak_190_Tuba4a	0	-	-0.441749	-1.83916
chr1	75477387	75477568	Peak_192_Chpf	0	-	1.96969	-1.80366
chr1	75496464	75496585	Peak_193_Obsl1	0	-	-0.14968	0.0133958
chr1	77369164	77369405	Peak_194_Epha4	0	-	0.488198	-0.778423
chr1	77372883	77373364	Peak_195_Epha4	0	-	1.85468	-1.23262
chr1	77373483	77373814	Peak_196_Epha4	0	-	1.09166	-1.61906
chr1	77506809	77507229	Peak_197_Epha4	0	-	0.631436	-2.26327
chr1	78664364	78664575	Peak_198_Acsl3|Utp14b	0	+	-0.384784	-1.316
chr1	78664864	78665595	Peak_199_Utp14b|Acsl3	0	+	-0.178853	-1.82194
chr1	78666074	78666691	Peak_200_Acsl3|Utp14b	0	+	0.118445	-1.54747
chr1	78667529	78667785	Peak_201_Utp14b|Acsl3	0	+	1.10626	-1.04333
chr1	79777966	79778207	Peak_202_Mrpl44	0	+	0.843519	-1.9736
chr1	80266992	80267233	Peak_203_Cul3	0	-	-0.248656	-2.10816
chr1	82287335	82287396	Peak_204_Irs1	0	-	3.13597	-0.273051
chr1	84724518	84724849	Peak_207_Trip12	0	-	0.514248	-2.64626
chr1	84786101	84786312	Peak_208_Trip12	0	-	-1.46527	-1.38266
chr1	84814808	84815049	Peak_210_Trip12	0	-	-0.23404	-0.639676
chr1	85849415	85849716	Peak_211_Cab39	0	+	1.28727	-1.86335
chr1	86136931	86137112	Peak_212_Psmd1|Gm21972	0	+	-1.3749	-1.61007
chr1	86305097	86305516	Peak_213_B3gnt7	0	+	-0.124654	-1.70398
chr1	86305574	86306142	Peak_214_B3gnt7	0	+	0.416418	-1.54336
chr1	86350261	86351011	Peak_215_Ncl	0	-	0.692472	-0.17724
chr1	86356942	86357512	Peak_217_Ncl	0	-	-0.0791861	-0.605291
chr1	86358081	86358261	Peak_218_Ncl	0	-	-1.00687	-1.53413
chr1	86529123	86530203	Peak_220_Ptma	0	+	0.0585925	-0.274646
chr1	86543263	86543414	Peak_221_Pde6d	0	-	0.64912	-1.5457
chr1	87219522	87219703	Peak_222_Eif4e2	0	+	-1.02004	-0.207373
chr1	87425117	87425238	Peak_223_Gigyf2	0	+	2.58717	1.44975
chr1	87449115	87449266	Peak_224_Gigyf2	0	+	-0.00959937	-1.2914
chr1	87718076	87718167	Peak_225_Inpp5d	0	+	0.0143202	-0.726981
chr1	87719486	87719757	Peak_226_Inpp5d	0	+	0.268121	-1.31077
chr1	87720056	87720177	Peak_227_Inpp5d	0	+	0.13939	-1.54473
chr1	87791467	87791648	Peak_228_Atg16l1	0	+	-0.616299	-1.78142
chr1	88264118	88264329	Peak_230_Hjurp	0	-	-0.356249	-1.81512
chr1	88265017	88265617	Peak_231_Hjurp	0	-	0.40085	-2.29864
chr1	88265676	88266576	Peak_232_Hjurp	0	-	0.565013	-1.74898
chr1	88700300	88700361	Peak_233_Arl4c	0	-	1.10726	-1.00178
chr1	88700420	88700631	Peak_234_Arl4c	0	-	0.727777	-1.87104
chr1	88700840	88701141	Peak_235_Arl4c	0	-	1.10784	-2.60498
chr1	89143578	89144179	Peak_236_Sh3bp4	0	+	0.0648739	-2.25131
chr1	89144568	89144929	Peak_237_Sh3bp4	0	+	0.13764	-2.71443
chr1	89145438	89145499	Peak_238_Sh3bp4	0	+	-0.0187453	-2.45801
chr1	89153147	89153478	Peak_239_Sh3bp4	0	+	1.90045	-1.60028
chr1	89888946	89889187	Peak_240_Agap1	0	+	0.825375	-0.770096
chr1	89928224	89928702	Peak_241_Gbx2	0	-	1.82913	-0.551283
chr1	89931761	89931882	Peak_243_D130058E05Rik	0	+	1.31384	-0.100473
chr1	90612322	90613012	Peak_244_Cops8	0	+	-0.0346855	-2.53386
chr1	91114726	91114816	Peak_245_Lrrfip1	0	+	-0.646142	-2.33614
chr1	91114995	91115326	Peak_246_Lrrfip1	0	+	-0.064093	-1.81084
chr1	91115475	91115656	Peak_247_Lrrfip1	0	+	1.0954	-0.567785
chr1	91285628	91285839	Peak_248_Ube2f	0	+	0.910822	-2.87209
chr1	91500792	91501423	Peak_249_Traf3ip1	0	+	1.99426	0.425736
chr1	92919979	92920310	Peak_251_Rnpepl1	0	+	0.808362	-1.91292
chr1	93301455	93301845	Peak_252_Mterf4	0	-	0.319539	-2.0924
chr1	93321689	93321809	Peak_253_Pask	0	-	0.0908213	-1.39108
chr1	93322078	93322199	Peak_254_Pask	0	-	-0.586289	-1.68762
chr1	93346150	93346271	Peak_255_Ppp1r7	0	+	2.00982	1.80111
chr1	93365754	93366205	Peak_256_Ppp1r7	0	+	0.34428	-1.37957
chr1	93407738	93407889	Peak_257_Hdlbp	0	-	-0.809589	-2.31382
chr1	93408098	93408189	Peak_258_Hdlbp	0	-	-1.19306	-2.10739
chr1	93750155	93750366	Peak_262_Thap4	0	-	-0.149119	-1.33722
chr1	93750575	93750996	Peak_263_Thap4	0	-	0.0249799	-1.56349
chr1	93787850	93788061	Peak_265_Atg4b	0	+	0.337438	-1.67977
chr1	93818353	93819103	Peak_266_Ing5	0	+	0.489081	-1.74816
chr1	97645667	97646118	Peak_268_D1Ertd622e	0	-	1.35548	-1.17043
chr1	106030084	106030505	Peak_269_Zcchc2	0	+	1.38117	-1.52138
chr1	106030774	106031285	Peak_270_Zcchc2	0	+	1.58348	-1.60965
chr1	106173251	106173432	Peak_271_Phlpp1	0	+	1.6424	-0.879465
chr1	106393289	106393470	Peak_272_Phlpp1	0	+	3.34529	-0.38856
chr1	106724628	106724959	Peak_273_Kdsr	0	-	0.804168	-2.52563
chr1	118332743	118333193	Peak_274_Nifk	0	+	-0.233267	-2.2055
chr1	118608658	118609288	Peak_276_Clasp1	0	+	1.44135	-1.18902
chr1	118677459	118677610	Peak_277_Tfcp2l1	0	+	-0.684926	-1.61997
chr1	118834191	118835002	Peak_278_Gli2	0	-	1.25592	-1.86543
chr1	118835391	118835542	Peak_279_Gli2	0	-	0.425686	-1.45427
chr1	118835751	118836412	Peak_280_Gli2	0	-	1.30072	-0.812857
chr1	118836471	118836622	Peak_281_Gli2	0	-	-0.543865	-1.82648
chr1	118837191	118837252	Peak_282_Gli2	0	-	0.574017	-2.17519
chr1	119416868	119417318	Peak_285_Inhbb	0	-	1.68319	-0.352537
chr1	119417795	119417945	Peak_287_Inhbb	0	-	1.13842	0.385013
chr1	119471354	119471595	Peak_288_Ralb	0	-	-0.0820805	-1.48869
chr1	119526961	119527289	Peak_289_Tmem185b	0	+	0.818544	-1.193
chr1	119527466	119527884	Peak_290_Tmem185b	0	+	1.11737	-1.65785
chr1	119548905	119549056	Peak_291_Epb41l5	0	-	0.99671	-0.75622
chr1	119595938	119595999	Peak_292_Epb41l5	0	-	0.182984	-1.10616
chr1	119756348	119756469	Peak_295_Ptpn4	0	-	-0.136268	-0.283658
chr1	119910040	119910190	Peak_296_Tmem177	0	-	1.46108	-0.346092
chr1	119910458	119910609	Peak_297_Tmem177	0	-	0.655438	-1.21372
chr1	121501300	121501541	Peak_298_Ccdc93	0	+	-0.030811	-1.84493
chr1	121553924	121554045	Peak_299_Ddx18	0	-	3.68694	0.44987
chr1	121566099	121566160	Peak_300_Ddx18	0	-	-1.73198	-1.33511
chr1	127482606	127482847	Peak_301_Mgat5	0	+	1.72253	-0.714711
chr1	127802271	127803801	Peak_302_Ccnt2	0	+	0.818813	-1.74139
chr1	128231346	128231437	Peak_303_R3hdm1	0	+	-0.108185	-1.25855
chr1	128236715	128236866	Peak_304_R3hdm1	0	+	0.00981818	-1.11733
chr1	128331739	128332070	Peak_305_Mcm6	0	-	-0.0801788	-2.13834
chr1	131128563	131129974	Peak_311_Dyrk3	0	-	0.788833	-2.16829
chr1	131286660	131286811	Peak_314_Srgap2	0	-	2.86104	-0.847897
chr1	131289330	131289450	Peak_315_Srgap2	0	-	-0.496935	-1.8009
chr1	131289539	131289750	Peak_316_Srgap2	0	-	0.701484	-1.18666
chr1	131830519	131830640	Peak_317_Slc41a1	0	+	0.469028	-1.21798
chr1	131846676	131846827	Peak_318_Slc41a1	0	+	1.56315	-0.870529
chr1	132332378	132332558	Peak_320_Nuak2	0	+	0.617655	-2.10889
chr1	132360272	132360453	Peak_321_Tmcc2	0	-	1.61031	-1.74857
chr1	132504099	132504370	Peak_323_Rbbp5	0	+	0.480792	-1.80022
chr1	132504519	132504700	Peak_324_Rbbp5	0	+	-1.11103	-2.50263
chr1	132991753	132992233	Peak_326_Mdm4	0	-	1.09452	-1.8662
chr1	133066393	133067204	Peak_327_Pik3c2b	0	+	1.79815	-1.36632
chr1	133132039	133133654	Peak_329_Ppp1r15b	0	+	0.168427	-2.16548
chr1	133136703	133136973	Peak_330_Ppp1r15b	0	+	0.798173	-2.55898
chr1	133620029	133620372	Peak_331_Gm38394|Zc3h11a	0	-	0.363591	-3.03633
chr1	133621151	133621679	Peak_332_Zc3h11a|Gm38394	0	-	0.880867	-1.9486
chr1	133656699	133656850	Peak_334_Gm38394|Zc3h11a|Zbed6	0	-	0.591513	-2.39982
chr1	133657377	133657618	Peak_335_Zbed6|Gm38394|Zc3h11a	0	-	-0.146786	-2.47038
chr1	133657929	133658440	Peak_336_Gm38394|Zc3h11a|Zbed6	0	-	-0.333365	-2.77926
chr1	133658486	133658650	Peak_337_Zbed6|Gm38394|Zc3h11a	0	-	-1.37212	-2.39205
chr1	133659338	133659866	Peak_338_Gm38394|Zc3h11a|Zbed6	0	-	0.646061	-1.1893
chr1	133706744	133706835	Peak_339_Atp2b4	0	-	-0.306023	-0.581326
chr1	134076486	134076576	Peak_340_Btg2	0	-	-1.29966	-2.63054
chr1	134077264	134077444	Peak_341_Btg2	0	-	0.0753752	-1.98365
chr1	134506134	134506555	Peak_342_Rabif	0	+	2.07669	-1.55584
chr1	134617855	134618096	Peak_343_Kdm5b	0	+	-0.889669	-2.20303
chr1	134624935	134625296	Peak_344_Kdm5b	0	+	-0.0363827	-1.83487
chr1	134630394	134630845	Peak_345_Kdm5b	0	+	-0.212079	-1.23826
chr1	134631174	134631745	Peak_346_Kdm5b	0	+	0.428374	-2.09437
chr1	135253694	135254442	Peak_348_Elf3	0	-	1.96943	-0.704136
chr1	135301720	135301931	Peak_349_Timm17a	0	-	0.00465345	-1.35904
chr1	135383151	135383302	Peak_350_Ipo9	0	-	0.0438141	-0.401687
chr1	135385040	135385550	Peak_351_Ipo9	0	-	-0.0654591	-1.96058
chr1	135441149	135441450	Peak_352_Nav1	0	-	0.401286	-2.22221
chr1	135469858	135470099	Peak_353_Nav1	0	-	1.65587	-0.0760628
chr1	135470458	135470699	Peak_354_Nav1	0	-	1.74951	-0.91745
chr1	135584906	135585027	Peak_355_Nav1	0	-	0.566181	-2.07186
chr1	135766715	135766926	Peak_357_Phlda3	0	+	1.11869	-1.00697
chr1	135768448	135768927	Peak_358_Phlda3	0	+	1.11163	-2.23406
chr1	135827467	135827738	Peak_359_Lad1	0	+	0.230434	-1.42834
chr1	136270491	136271092	Peak_361_Camsap2	0	-	1.18999	-1.52654
chr1	136276670	136276821	Peak_362_Camsap2	0	-	3.14705	1.41249
chr1	136280419	136281050	Peak_363_Camsap2	0	-	1.52908	-1.2907
chr1	136281229	136281470	Peak_364_Camsap2	0	-	0.0752374	-0.791918
chr1	136416829	136416890	Peak_365_Ddx59	0	+	0.186742	-1.7438
chr1	136416979	136417460	Peak_366_Ddx59	0	+	0.229628	-1.42741
chr1	136527311	136527582	Peak_368_Kif14	0	+	1.09769	-1.27
chr1	136625888	136626878	Peak_369_Zfp281	0	+	0.335796	-1.91655
chr1	136627057	136628016	Peak_370_Zfp281	0	+	0.748758	-2.53893
chr1	136844970	136845750	Peak_371_Nr5a2	0	-	1.42587	-2.25491
chr1	139170560	139170831	Peak_373_Dennd1b	0	+	1.03391	-1.65649
chr1	139447035	139447516	Peak_376_Zbtb41	0	+	1.00466	-1.39716
chr1	139457080	139457261	Peak_377_Aspm	0	+	0.671892	-1.1798
chr1	139457350	139457471	Peak_378_Aspm	0	+	-0.334906	-1.32823
chr1	139479694	139480325	Peak_379_Aspm	0	+	0.134932	-3.0234
chr1	139480774	139480985	Peak_380_Aspm	0	+	-0.671481	-2.31063
chr1	143770707	143770768	Peak_381_Ro60	0	-	1.58395	-2.90021
chr1	151471350	151471441	Peak_384_Rnf2	0	-	-0.349165	-1.90226
chr1	151717709	151717830	Peak_386_Fam129a	0	+	-0.898752	-1.92835
chr1	151818331	151819021	Peak_387_Edem3	0	+	1.58542	-1.50827
chr1	151819080	151819261	Peak_388_Edem3	0	+	0.551463	-1.22179
chr1	152840413	152840534	Peak_389_Smg7	0	-	1.47634	1.09876
chr1	152845272	152845543	Peak_390_Smg7	0	-	-0.561172	-1.33748
chr1	153123864	153124015	Peak_392_Lamc2	0	-	-1.30423	-1.17948
chr1	153219461	153219792	Peak_393_Lamc1	0	-	-0.867739	-2.05947
chr1	153221021	153221802	Peak_394_Lamc1	0	-	0.678019	-1.24327
chr1	153226360	153226571	Peak_395_Lamc1	0	-	0.17842	-0.689345
chr1	153231759	153231910	Peak_397_Lamc1	0	-	-1.11044	-2.05686
chr1	153233499	153233620	Peak_398_Lamc1	0	-	0.365423	-1.4329
chr1	153247087	153247148	Peak_399_Lamc1	0	-	-1.36557	-1.36025
chr1	153262445	153262596	Peak_400_Lamc1	0	-	-1.40616	-2.13593
chr1	153456057	153456328	Peak_401_Dhx9	0	-	0.73952	0.458185
chr1	153456627	153456747	Peak_402_Dhx9	0	-	-0.440071	-0.543425
chr1	153907892	153908373	Peak_407_Glul	0	+	-0.0868138	-1.49302
chr1	155098117	155098296	Peak_408_Ier5	0	-	1.70086	-1.24739
chr1	155847243	155847454	Peak_410_Cep350	0	-	3.65052	0.161606
chr1	155862480	155862631	Peak_411_Cep350	0	-	0.153687	-1.88235
chr1	155928711	155928862	Peak_412_Cep350	0	-	0.330953	-1.06443
chr1	155928921	155929042	Peak_413_Cep350	0	-	0.261072	-1.82881
chr1	155933090	155933271	Peak_414_Cep350	0	-	-0.128427	-1.44472
chr1	155953157	155953488	Peak_415_Cep350	0	-	1.5111	-0.986074
chr1	156006967	156007598	Peak_416_Tor1aip1	0	-	0.558228	-1.17012
chr1	156051292	156051922	Peak_417_Tor1aip2	0	+	1.6442	-1.99973
chr1	156061575	156061786	Peak_418_Tor1aip2	0	+	-0.186399	-2.30544
chr1	156064993	156065473	Peak_419_Tor1aip2	0	+	1.29666	-1.88808
chr1	156065562	156065803	Peak_420_Tor1aip2	0	+	1.59398	-2.69162
chr1	156641140	156642970	Peak_421_Abl2	0	+	1.39298	-1.21057
chr1	156655234	156655445	Peak_422_Tor3a	0	-	0.93573	-1.40307
chr1	156655624	156655805	Peak_423_Tor3a	0	-	0.305619	-2.02421
chr1	156681261	156681652	Peak_424_Fam20b	0	-	1.13441	-2.80169
chr1	156705737	156705978	Peak_425_Fam20b	0	-	1.68653	-2.33832
chr1	157140610	157140701	Peak_426_Rasal2	0	-	1.43946	-0.569531
chr1	157157019	157157290	Peak_427_Rasal2	0	-	-0.515494	-1.34636
chr1	157176037	157176128	Peak_428_Rasal2	0	-	0.344933	-0.982119
chr1	161019559	161020040	Peak_429_Zbtb37	0	-	2.08061	-1.61424
chr1	161031970	161032511	Peak_430_Zbtb37	0	-	0.746217	-1.46014
chr1	161109432	161109643	Peak_433_Klhl20	0	-	0.699273	-1.27834
chr1	161818273	161818634	Peak_434_Suco	0	-	0.48808	-1.19021
chr1	161834652	161835013	Peak_435_Suco	0	-	0.778324	-1.59427
chr1	162533714	162533895	Peak_436_Eef1aknmt	0	-	1.66706	-0.822729
chr1	162534164	162534345	Peak_437_Eef1aknmt	0	-	1.01065	-1.10516
chr1	162673154	162673725	Peak_438_Prrc2c	0	-	0.225227	-0.815494
chr1	162697691	162698081	Peak_439_Prrc2c	0	-	2.6951	1.6704
chr1	162698140	162698231	Peak_440_Prrc2c	0	-	-0.767182	-1.55156
chr1	162706359	162706540	Peak_442_Prrc2c	0	-	-0.938544	-2.10915
chr1	162709029	162709120	Peak_443_Prrc2c	0	-	-0.753276	-1.27977
chr1	162710319	162710890	Peak_444_Prrc2c	0	-	1.26834	0.759653
chr1	163386226	163386556	Peak_445_Gorab	0	-	2.04805	-0.821079
chr1	163952217	163952517	Peak_446_Scyl3	0	+	0.293076	-2.39818
chr1	163996765	163996856	Peak_448_Mettl18	0	+	0.597685	-3.20476
chr1	164256930	164256991	Peak_449_Slc19a2	0	+	-1.28676	-3.69866
chr1	164280321	164280442	Peak_450_Ccdc181	0	+	1.26499	-3.49418
chr1	164438307	164438457	Peak_451_Atp1b1	0	-	0.462675	-1.8973
chr1	165215644	165215915	Peak_452_Tiprl	0	-	0.0215402	-1.31448
chr1	165321465	165321646	Peak_453_Gpr161	0	+	0.915261	-1.64725
chr1	165593409	165593650	Peak_454_Mpzl1	0	-	0.239486	-2.55501
chr1	165655361	165655992	Peak_455_Rcsd1	0	-	0.455389	-1.68814
chr1	165875321	165875742	Peak_456_Pou2f1	0	-	1.37084	-1.53207
chr1	165875801	165875982	Peak_458_Pou2f1	0	-	-0.151285	-1.40371
chr1	166098327	166098988	Peak_460_Dusp27	0	-	1.55698	-0.823949
chr1	166099376	166099647	Peak_461_Dusp27	0	-	0.414887	-1.32702
chr1	166100096	166100517	Peak_462_Dusp27	0	-	1.75414	0.126694
chr1	166101265	166101326	Peak_463_Dusp27	0	-	-0.270955	-2.41891
chr1	166165460	166165551	Peak_465_Gpa33	0	+	1.558	-1.70338
chr1	166165790	166166450	Peak_466_Gpa33	0	+	1.24595	-1.1816
chr1	167226061	167226632	Peak_467_Uck2	0	-	0.00852025	-1.62144
chr1	170166679	170166860	Peak_471_Uap1	0	-	-0.034567	-2.12181
chr1	170682098	170682279	Peak_472_Olfml2b	0	+	1.03415	-1.78227
chr1	170960685	170960926	Peak_473_Fcgr2b	0	-	2.78807	-0.791383
chr1	171340862	171341342	Peak_474_Dedd	0	+	1.34692	-1.73575
chr1	171342290	171342471	Peak_476_Nit1	0	-	1.26308	-2.91168
chr1	171356734	171356915	Peak_477_Pfdn2	0	+	-0.706315	-0.672147
chr1	171408049	171408200	Peak_478_Arhgap30	0	+	2.27397	1.12081
chr1	171408289	171408379	Peak_479_Arhgap30	0	+	0.783255	0.751522
chr1	171416861	171416982	Peak_480_Usf1	0	+	0.442177	-1.76031
chr1	171417971	171418632	Peak_482_Usf1	0	+	1.34074	-2.49997
chr1	171463583	171463854	Peak_483_F11r	0	+	0.937614	-1.14036
chr1	172066312	172066762	Peak_484_Ncstn	0	-	1.28318	-1.5177
chr1	172172349	172172679	Peak_485_Dcaf8	0	+	-0.108679	-2.34093
chr1	172172858	172172949	Peak_486_Dcaf8	0	+	-0.67385	-1.75097
chr1	172194694	172194965	Peak_487_Dcaf8	0	+	0.470422	-1.78464
chr1	172377534	172377745	Peak_488_Pigm	0	+	-0.334127	-2.00337
chr1	174502754	174502935	Peak_490_Fmn2	0	+	1.22195	-1.73002
chr1	174503084	174503235	Peak_491_Fmn2	0	+	1.16147	0.24193
chr1	174608472	174608923	Peak_492_Fmn2	0	+	0.845301	-0.934859
chr1	176756148	176756209	Peak_499_Cep170	0	-	-0.149215	-1.46957
chr1	176774594	176774745	Peak_502_Cep170	0	-	0.242554	-1.77035
chr1	177447230	177447590	Peak_504_Zbtb18	0	+	1.11931	-2.27205
chr1	177447799	177448339	Peak_505_Zbtb18	0	+	1.78505	-1.34955
chr1	179606450	179606571	Peak_508_Cnst	0	+	-0.898777	-1.88324
chr1	179610320	179610501	Peak_509_Cnst	0	+	1.24893	-1.78462
chr1	179625077	179625408	Peak_510_Cnst	0	+	2.06106	-0.413865
chr1	179748612	179748763	Peak_511_Ahctf1	0	-	-0.254248	-2.2817
chr1	180144543	180144664	Peak_513_Cdc42bpa	0	+	0.778785	-0.463432
chr1	180577620	180577741	Peak_514_Parp1	0	+	-1.64534	-1.81626
chr1	180689493	180689854	Peak_515_Lin9	0	+	-0.118288	-1.00588
chr1	180746915	180747156	Peak_516_Acbd3	0	+	2.11352	-0.249896
chr1	180752134	180752285	Peak_518_Acbd3	0	+	1.37108	-0.59073
chr1	180862540	180862930	Peak_520_Sde2	0	+	1.26353	-0.9715
chr1	180866045	180866345	Peak_521_Sde2	0	+	1.25159	-2.16926
chr1	180897903	180898144	Peak_522_Lefty2	0	+	-0.952765	-2.35374
chr1	180938100	180938370	Peak_523_Lefty1	0	+	-0.650043	-1.98186
chr1	181177455	181177936	Peak_524_Wdr26	0	-	1.96637	-1.89081
chr1	181903012	181903493	Peak_525_Enah	0	-	-0.132697	-2.03213
chr1	181905561	181906012	Peak_526_Enah	0	-	-0.0893265	-1.76783
chr1	181918249	181918430	Peak_527_Enah	0	-	1.23373	-0.50186
chr1	181922118	181922419	Peak_528_Enah	0	-	2.19831	1.25259
chr1	182278943	182279213	Peak_530_Degs1	0	-	-0.137525	-2.64656
chr1	182316551	182317242	Peak_531_Fbxo28	0	-	0.237362	-2.30958
chr1	182448516	182448817	Peak_532_Trp53bp2	0	+	0.434548	-1.59299
chr1	182895240	182895481	Peak_533_Susd4	0	+	1.3391	-0.941036
chr1	183086385	183086686	Peak_535_Disp1	0	-	1.87517	-0.831817
chr1	183327324	183327565	Peak_536_Mia3	0	-	0.597365	-0.548233
chr1	183356386	183356597	Peak_537_Mia3	0	-	-0.80898	-1.58593
chr1	183356746	183357166	Peak_538_Mia3	0	-	0.0354004	-2.27492
chr1	183357315	183357796	Peak_539_Mia3	0	-	0.534945	-1.42232
chr1	183358455	183358606	Peak_540_Mia3	0	-	-0.136525	-1.98958
chr1	184874082	184874262	Peak_541_C130074G19Rik	0	-	0.914153	-0.682048
chr1	185401309	185401670	Peak_542_Eprs	0	+	-0.387241	-2.47489
chr1	185407517	185407788	Peak_543_Eprs	0	+	-0.798332	-1.81289
chr1	186721427	186721607	Peak_544_Rrp15	0	-	-0.132541	-1.22459
chr1	186737549	186737790	Peak_545_Rrp15	0	-	0.213609	-0.159515
chr1	186739587	186739948	Peak_546_Rrp15	0	-	0.292564	-1.53626
chr1	186968218	186968516	Peak_548_D1Pas1	0	+	1.52258	-0.51956
chr1	186968664	186969081	Peak_549_D1Pas1	0	+	0.911896	-1.16968
chr1	186969526	186970181	Peak_550_D1Pas1	0	+	2.62831	-0.793357
chr1	188972084	188972685	Peak_552_Kctd3	0	-	1.57185	-1.51839
chr1	189642405	189642586	Peak_553_Cenpf	0	-	-0.0775608	-2.63276
chr1	189652453	189652663	Peak_555_Cenpf	0	-	-0.534467	-1.65192
chr1	189652902	189653143	Peak_556_Cenpf	0	-	-0.0115954	-3.42739
chr1	189653232	189653503	Peak_557_Cenpf	0	-	-0.179697	-2.4904
chr1	189653802	189654343	Peak_558_Cenpf	0	-	-0.557682	-2.48689
chr1	189654852	189655003	Peak_559_Cenpf	0	-	-0.848998	-2.15487
chr1	189657581	189658182	Peak_560_Cenpf	0	-	-0.715502	-2.57851
chr1	189850326	189850717	Peak_561_Ptpn14	0	+	0.821823	-1.20386
chr1	190799521	190800002	Peak_562_Rps6kc1	0	-	0.920955	-1.31657
chr1	190960233	190960294	Peak_564_Vash2	0	-	2.07314	-2.40443
chr1	191083896	191084017	Peak_565_Nsl1	0	+	-0.146516	-1.9119
chr1	191170655	191170746	Peak_566_Atf3	0	-	2.20215	-0.937058
chr1	191352694	191352875	Peak_567_Ppp2r5a	0	-	-0.275071	-2.48438
chr1	191372463	191372674	Peak_568_Ppp2r5a	0	-	1.41317	-2.51403
chr1	191540655	191541046	Peak_569_Dtl	0	-	0.493201	-1.93972
chr1	191621197	191621468	Peak_570_Ints7	0	+	0.139724	-1.56716
chr1	191822493	191822734	Peak_571_Nek2	0	+	-0.778129	-2.40023
chr1	191908976	191909455	Peak_572_Slc30a1	0	+	0.818618	-1.66859
chr1	191909543	191909932	Peak_573_Slc30a1	0	+	1.32696	-1.264
chr1	192897351	192897502	Peak_574_Syt14	0	-	1.57155	0.322341
chr1	192930674	192930855	Peak_575_Syt14	0	-	-0.280062	-0.440431
chr1	193107448	193107539	Peak_576_Diexf	0	-	0.902654	-1.63715
chr1	193120374	193120645	Peak_577_Diexf	0	-	-0.133751	-2.4639
chr1	193174539	193174989	Peak_578_A130010J15Rik	0	+	0.637015	-1.33524
chr1	194643806	194643987	Peak_579_Plxna2	0	+	1.58105	0.571805
chr2	3225885	3225976	Peak_5023_Fam171a1	0	+	1.04603	-0.707558
chr2	3226275	3226426	Peak_5024_Fam171a1	0	+	0.982921	-1.50063
chr2	3329008	3329753	Peak_5025_Rpp38	0	-	1.31722	-1.98877
chr2	3453605	3453785	Peak_5027_Dclre1c	0	+	0.863784	-2.33652
chr2	3458452	3458513	Peak_5029_Suv39h2	0	-	0.457201	-1.86041
chr2	3462559	3462740	Peak_5030_Suv39h2	0	-	-0.100444	-2.47814
chr2	3464358	3464778	Peak_5032_Suv39h2	0	-	0.873022	-1.8071
chr2	3779711	3779952	Peak_5034_Fam107b	0	+	0.345381	-1.9875
chr2	4611492	4611553	Peak_5035_Frmd4a	0	+	-0.199261	-0.74193
chr2	4611642	4611943	Peak_5036_Frmd4a	0	+	1.19905	-0.78174
chr2	4906568	4907019	Peak_5037_Sephs1	0	+	0.00580325	-1.5092
chr2	4908187	4908398	Peak_5038_Sephs1	0	+	-0.551988	0.154434
chr2	4990762	4991572	Peak_5039_Mcm10	0	-	0.590678	-2.21199
chr2	5294476	5294597	Peak_5040_Camk1d	0	-	2.13808	-1.73289
chr2	5296726	5296817	Peak_5041_Camk1d	0	-	-0.278236	-2.03893
chr2	5298646	5298887	Peak_5042_Camk1d	0	-	1.63361	-0.331096
chr2	5957558	5957829	Peak_5043_Upf2	0	+	2.59738	0.506038
chr2	5960977	5961548	Peak_5044_Upf2	0	+	0.945057	-2.18006
chr2	6055652	6056253	Peak_5045_Upf2	0	+	0.292857	-1.33906
chr2	6440810	6441741	Peak_5046_Usp6nl	0	+	1.23809	-1.21271
chr2	9915901	9916232	Peak_5047_Taf3	0	-	1.50853	-0.593231
chr2	9951114	9951745	Peak_5048_Taf3	0	-	0.857694	0.331046
chr2	9952104	9952525	Peak_5049_Taf3	0	-	0.248857	-1.41617
chr2	10092027	10092507	Peak_5050_Kin	0	+	1.01441	-1.08019
chr2	11595304	11595515	Peak_5051_Rbm17	0	-	0.724674	0.20834
chr2	13001085	13001176	Peak_5052_Pter	0	+	-0.315001	-1.15695
chr2	14146273	14146694	Peak_5053_Stam	0	+	0.878406	-1.69871
chr2	16751248	16751489	Peak_5057_Plxdc2	0	+	1.08167	-1.49523
chr2	18162503	18162594	Peak_5061_Mllt10	0	+	-0.364893	-3.75337
chr2	18675842	18675992	Peak_5062_Commd3	0	+	-0.393852	-1.66396
chr2	18684382	18684533	Peak_5063_Bmi1	0	+	0.207504	0.481881
chr2	18844174	18844445	Peak_5064_Pip4k2a	0	-	0.647908	-1.623
chr2	19659062	19659540	Peak_5065_Otud1	0	+	1.62129	-1.05522
chr2	20743424	20744355	Peak_5066_Etl4	0	+	0.183737	-1.45182
chr2	20785213	20785394	Peak_5067_Etl4	0	+	-0.141135	-0.736337
chr2	20805882	20806123	Peak_5068_Etl4	0	+	-1.11978	-3.16258
chr2	20806212	20806753	Peak_5069_Etl4	0	+	-0.227496	-1.01771
chr2	20808852	20809183	Peak_5071_Etl4	0	+	1.60915	0.52965
chr2	20848578	20848939	Peak_5072_Arhgap21	0	-	1.92328	-1.0733
chr2	20849088	20849479	Peak_5073_Arhgap21	0	-	0.11256	-1.39521
chr2	20849688	20850258	Peak_5074_Arhgap21	0	-	-0.0179933	-1.3387
chr2	20880041	20880371	Peak_5075_Arhgap21	0	-	-0.730968	-1.85047
chr2	20880550	20881571	Peak_5076_Arhgap21	0	-	0.728613	-2.00928
chr2	23125200	23125441	Peak_5078_Mastl	0	-	-0.448336	0.281631
chr2	23133026	23133296	Peak_5079_Mastl	0	-	0.429226	-1.95629
chr2	23133505	23133716	Peak_5080_Mastl	0	-	-0.730364	-2.70644
chr2	23196860	23197100	Peak_5081_Yme1l1	0	+	-0.272269	-2.01256
chr2	24394654	24394715	Peak_5082_Psd4	0	+	0.298721	-0.682569
chr2	24407127	24407308	Peak_5083_Psd4	0	+	0.301123	-0.809185
chr2	24791487	24791818	Peak_5084_Ehmt1	0	-	0.922734	-1.39037
chr2	24958988	24959379	Peak_5087_Zmynd19	0	+	0.336784	-2.16274
chr2	24971653	24971953	Peak_5088_Dph7	0	+	1.54746	-2.29366
chr2	24974205	24974563	Peak_5089_Mrpl41	0	-	1.07617	-1.99907
chr2	25222159	25222579	Peak_5092_Tubb4b	0	-	-0.942683	-1.60216
chr2	25222937	25223177	Peak_5093_Tubb4b	0	-	-1.23391	-2.1988
chr2	25245329	25245869	Peak_5095_Ndor1|AL732309.1	0	-	1.81607	-0.8025
chr2	25247336	25247636	Peak_5096_Ndor1	0	-	0.26717	-1.47532
chr2	25376358	25376628	Peak_5099_Sapcd2	0	+	1.94808	-2.01265
chr2	25583886	25584067	Peak_5100_Rabl6	0	-	2.16589	0.709514
chr2	25707422	25707602	Peak_5102_Bmyc	0	+	2.02044	-0.326459
chr2	25929506	25930047	Peak_5103_Camsap1	0	-	0.394297	-1.68233
chr2	25938084	25938325	Peak_5104_Camsap1	0	-	0.651697	-1.91753
chr2	25938564	25938655	Peak_5105_Camsap1	0	-	-1.18776	-1.78051
chr2	25939463	25939614	Peak_5106_Camsap1	0	-	0.0859586	-2.02672
chr2	26210826	26211247	Peak_5107_Qsox2	0	-	0.935001	-2.40146
chr2	26362944	26363035	Peak_5108_Snapc4	0	-	-0.570585	-2.69755
chr2	26364682	26364773	Peak_5110_Snapc4	0	-	0.0974909	-2.05771
chr2	26365521	26365761	Peak_5113_Snapc4	0	-	1.20889	-0.593769
chr2	26368337	26368458	Peak_5115_Snapc4	0	-	0.239883	-0.937698
chr2	26369236	26369507	Peak_5117_Snapc4	0	-	0.446575	-2.22823
chr2	26382921	26383131	Peak_5120_Entr1	0	-	1.06632	-1.88859
chr2	26383279	26383489	Peak_5121_Entr1	0	-	-0.64047	-1.63565
chr2	26386058	26386238	Peak_5126_Entr1	0	-	1.07196	-1.96014
chr2	26386925	26387344	Peak_5128_Entr1	0	-	0.409081	-2.16591
chr2	26407943	26408094	Peak_5131_Inpp5e	0	-	1.51745	-1.77951
chr2	26410330	26410481	Peak_5132_Sec16a	0	-	0.477084	-2.25928
chr2	26438586	26439037	Peak_5133_Sec16a	0	-	0.147736	-1.6595
chr2	26440626	26440987	Peak_5135_Sec16a	0	-	0.117889	-1.904
chr2	26441496	26441617	Peak_5136_Sec16a	0	-	0.048935	-2.10394
chr2	26441675	26441976	Peak_5137_Sec16a	0	-	0.117743	-1.35085
chr2	26458562	26458863	Peak_5138_Notch1	0	-	0.899786	-0.934157
chr2	26593176	26593686	Peak_5141_Agpat2	0	-	0.802592	-1.48943
chr2	26921959	26922080	Peak_5145_Surf4	0	-	-0.970832	-2.35667
chr2	26954222	26954462	Peak_5146_Rexo4	0	-	0.327887	-2.72243
chr2	27448247	27448578	Peak_5147_Brd3	0	-	0.979124	-2.62684
chr2	27449177	27449418	Peak_5148_Brd3	0	-	-0.305531	-1.41956
chr2	27452836	27453047	Peak_5149_Brd3	0	-	0.103592	-0.73523
chr2	27518664	27518845	Peak_5150_Wdr5	0	+	-0.741414	-1.14124
chr2	27535874	27535965	Peak_5151_Wdr5	0	+	-0.253838	-1.30936
chr2	27760526	27760677	Peak_5152_Rxra	0	+	1.48878	-0.410181
chr2	28037113	28037264	Peak_5153_Col5a1	0	+	1.40082	-1.36106
chr2	28229446	28229597	Peak_5154_Olfm1	0	+	0.234319	-0.793515
chr2	28229896	28230166	Peak_5155_Olfm1	0	+	2.18985	-0.120396
chr2	28452335	28452605	Peak_5156_Ppp1r26	0	+	1.4927	-0.212878
chr2	28452694	28452875	Peak_5157_Ppp1r26	0	+	0.62446	-1.27489
chr2	28462179	28462330	Peak_5160_1700007K13Rik	0	-	-0.315977	-1.1887
chr2	28469412	28470191	Peak_5161_Mrps2	0	+	0.898829	-1.25725
chr2	28470788	28470939	Peak_5162_Mrps2	0	+	-0.874303	-2.13884
chr2	28552060	28552631	Peak_5163_Ralgds	0	+	1.39508	-1.15513
chr2	28566370	28566491	Peak_5164_Gtf3c5	0	-	0.471352	-1.63528
chr2	28676169	28676260	Peak_5166_Tsc1	0	+	0.748113	-1.95735
chr2	28686997	28687298	Peak_5167_Tsc1	0	+	1.54169	-1.47171
chr2	28824484	28824635	Peak_5168_Gtf3c4	0	-	1.22586	-2.20144
chr2	28825563	28825803	Peak_5169_Gtf3c4	0	-	1.35847	-2.15355
chr2	28826192	28826343	Peak_5170_Gtf3c4	0	-	1.3136	-2.75839
chr2	28826461	28826642	Peak_5171_Gtf3c4	0	-	1.96348	-1.72812
chr2	28833590	28833980	Peak_5172_Gtf3c4	0	-	0.824459	-2.26505
chr2	28834938	28835298	Peak_5173_Gtf3c4	0	-	0.646782	-2.52737
chr2	29064727	29065027	Peak_5174_Ttf1	0	+	0.615965	-1.69168
chr2	29065176	29065447	Peak_5175_Ttf1	0	+	1.1965	-1.32559
chr2	29065506	29065927	Peak_5176_Ttf1	0	+	-0.2437	-2.69765
chr2	29145949	29146130	Peak_5177_Setx	0	+	-1.98845	-2.53593
chr2	29146519	29146699	Peak_5178_Setx	0	+	-0.849785	-2.63951
chr2	29148258	29148319	Peak_5179_Setx	0	+	-1.32747	-1.40626
chr2	29179352	29180282	Peak_5180_Setx	0	+	1.588	-2.01164
chr2	29181031	29181182	Peak_5181_Setx	0	+	-0.0960077	-0.839646
chr2	29777410	29777681	Peak_5182_Trub2	0	-	0.18913	-3.07979
chr2	29816173	29816264	Peak_5183_Slc27a4	0	+	-1.48569	-1.71197
chr2	29914741	29914832	Peak_5185_Odf2	0	+	-0.769777	-0.962125
chr2	29923798	29923859	Peak_5186_Odf2	0	+	1.26487	-0.109072
chr2	29930845	29931056	Peak_5187_Odf2	0	+	-0.0310045	-2.11181
chr2	30173572	30173663	Peak_5190_Spout1	0	-	1.11899	-1.61793
chr2	30257025	30257295	Peak_5192_Gm28035|Lrrc8a	0	+	1.86974	0.359476
chr2	30262201	30262531	Peak_5193_Lrrc8a|Gm28035	0	+	1.8547	-1.95393
chr2	30399179	30399360	Peak_5196_Dolpp1	0	+	0.263931	-2.37758
chr2	30402058	30402209	Peak_5197_Crat	0	-	-0.37804	-2.28854
chr2	30822582	30823033	Peak_5198_Ntmt1	0	+	1.66541	-2.06913
chr2	30823754	30823904	Peak_5199_Asb6	0	-	1.02015	-2.52078
chr2	30824023	30824173	Peak_5200_Asb6	0	-	0.498552	-1.5355
chr2	30957125	30957336	Peak_5201_Tor1b	0	+	1.65938	-1.73899
chr2	30960925	30961046	Peak_5202_Tor1a	0	-	0.00654845	-2.77165
chr2	30967124	30967244	Peak_5203_Tor1a	0	-	0.931178	-1.05828
chr2	31032893	31033074	Peak_5204_Fnbp1	0	-	1.23925	-1.81237
chr2	31215145	31215236	Peak_5205_Gpr107	0	+	0.349049	-1.99865
chr2	31796997	31797088	Peak_5207_Abl1	0	+	-1.17829	-2.4451
chr2	31800236	31800357	Peak_5208_Abl1	0	+	1.42914	-0.998151
chr2	31801286	31801377	Peak_5209_Abl1	0	+	1.2171	-1.77677
chr2	31801586	31802067	Peak_5210_Abl1	0	+	1.42506	-0.732118
chr2	31802396	31802607	Peak_5211_Abl1	0	+	0.659748	-1.29799
chr2	32034239	32034510	Peak_5213_Nup214	0	+	0.341253	-1.76335
chr2	32052084	32052265	Peak_5214_Nup214	0	+	0.337465	-1.86504
chr2	32069538	32069749	Peak_5216_Fam78a	0	-	1.25622	-1.31691
chr2	32230786	32231057	Peak_5217_Prrc2b	0	+	1.64726	-1.30607
chr2	32232286	32232587	Peak_5218_Prrc2b	0	+	1.38142	0.782111
chr2	32254344	32254705	Peak_5219_Pomt1	0	+	0.0462502	-2.05653
chr2	32455246	32455576	Peak_5220_Naif1	0	+	2.31831	-1.95841
chr2	32681588	32681949	Peak_5222_Eng	0	+	1.64586	-1.11269
chr2	32682848	32683119	Peak_5223_Fpgs	0	-	0.165812	-2.30367
chr2	32707576	32708055	Peak_5224_Cdk9	0	-	1.6863	-1.71829
chr2	32761915	32761976	Peak_5226_Tor2a	0	+	0.414138	-1.42359
chr2	32923934	32924055	Peak_5227_Fam129b	0	+	2.53968	-0.539715
chr2	32924833	32924954	Peak_5228_Fam129b	0	+	1.00911	-2.36305
chr2	33410844	33411475	Peak_5229_Zbtb34	0	-	0.0864181	-1.88719
chr2	33453521	33454780	Peak_5230_Zbtb43	0	-	0.766205	-1.59085
chr2	34774068	34774249	Peak_5232_Hspa5	0	+	-1.19603	-2.11923
chr2	34775687	34776378	Peak_5233_Hspa5	0	+	0.763628	-1.82893
chr2	34805562	34806043	Peak_5234_Fbxw2	0	-	1.12271	-2.01391
chr2	34812968	34813089	Peak_5235_Fbxw2	0	-	0.256321	-1.86668
chr2	34852460	34852761	Peak_5237_Psmd5	0	-	0.423012	-2.41336
chr2	35400988	35401739	Peak_5238_Ggta1	0	-	1.21078	-2.69943
chr2	35402098	35402519	Peak_5239_Ggta1	0	-	1.27777	-1.61392
chr2	35709874	35710085	Peak_5240_Dab2ip	0	+	0.658349	-1.81624
chr2	35720404	35720495	Peak_5241_Dab2ip	0	+	1.1555	-2.59594
chr2	35730693	35730844	Peak_5242_Dab2ip	0	+	0.507852	-1.76597
chr2	36189356	36189507	Peak_5243_Mrrf	0	+	1.43489	-1.67431
chr2	37351811	37352411	Peak_5244_Pdcl	0	-	0.454199	-1.86519
chr2	37355736	37355886	Peak_5245_Pdcl	0	-	-0.0113575	-1.3558
chr2	37428554	37429004	Peak_5246_Zbtb6	0	-	1.80838	-1.57557
chr2	37436032	37436432	Peak_5247_Zbtb26|Zbtb6	0	-	-0.0303113	-1.61357
chr2	37436491	37436723	Peak_5248_Zbtb6|Zbtb26	0	-	-0.0104563	-1.6282
chr2	38585547	38585698	Peak_5249_Nek6	0	+	-0.231622	-1.85568
chr2	39015066	39015187	Peak_5250_Arpc5l	0	+	-0.412149	-3.73453
chr2	48899579	48900120	Peak_5251_Acvr2a	0	+	1.69842	-1.20628
chr2	49257005	49257306	Peak_5254_Mbd5	0	+	0.493761	-1.1279
chr2	49257755	49257906	Peak_5255_Mbd5	0	+	1.6029	-0.405861
chr2	49536918	49537099	Peak_5256_Epc2	0	+	0.177655	-1.69137
chr2	49548437	49548858	Peak_5257_Epc2	0	+	0.57745	-2.32651
chr2	49549877	49550148	Peak_5258_Epc2	0	+	1.71207	-1.85718
chr2	51131936	51132536	Peak_5259_Rnd3	0	-	0.9418	-1.30257
chr2	52110174	52110355	Peak_5260_Rif1	0	+	-1.77823	-2.90318
chr2	52401997	52402448	Peak_5262_Arl5a	0	-	2.16771	-1.40019
chr2	54084688	54084897	Peak_5263_Rprm	0	-	2.6404	0.298369
chr2	58447257	58447588	Peak_5265_Acvr1	0	-	1.12146	-0.846217
chr2	59308020	59308621	Peak_5266_Pkp4	0	+	1.19562	-1.46351
chr2	59310060	59310331	Peak_5267_Pkp4	0	+	-0.319545	-1.42321
chr2	59354157	59354758	Peak_5268_Pkp4	0	+	0.746636	-1.06877
chr2	59354967	59355148	Peak_5269_Pkp4	0	+	-0.566001	-2.54291
chr2	59842758	59843299	Peak_5270_Tanc1	0	+	0.931129	-1.1435
chr2	59843478	59844139	Peak_5271_Tanc1	0	+	0.857905	-1.80467
chr2	59913671	59913792	Peak_5272_Baz2b	0	-	1.45397	-0.736374
chr2	59962027	59962088	Peak_5273_Baz2b	0	-	0.883803	-0.487659
chr2	59968897	59969048	Peak_5274_Baz2b	0	-	-0.0506864	-2.26154
chr2	60234419	60234540	Peak_5275_March7	0	+	-0.665506	-1.55318
chr2	61649911	61650272	Peak_5276_Tank	0	+	0.0413427	-1.72846
chr2	63979305	63979456	Peak_5278_Fign	0	-	0.902527	0.0599687
chr2	66022066	66022397	Peak_5281_Csrnp3	0	+	1.40984	-0.238714
chr2	69686964	69687115	Peak_5287_Fastkd1	0	-	0.941825	-1.80507
chr2	69702577	69702728	Peak_5288_Fastkd1	0	-	0.00437526	-1.61016
chr2	69713036	69713096	Peak_5289_Fastkd1	0	-	-0.0371943	-1.98031
chr2	69749361	69749452	Peak_5290_Ppig	0	+	-0.51584	-1.59144
chr2	69749601	69750232	Peak_5291_Ppig	0	+	0.579136	0.000419408
chr2	69795516	69795727	Peak_5292_Phospho2	0	+	1.48172	-1.6375
chr2	70713396	70714147	Peak_5293_Tlk1	0	-	1.47544	-1.89234
chr2	70965370	70965491	Peak_5294_Mettl8	0	-	2.03988	-1.1017
chr2	71855896	71856586	Peak_5295_Itga6	0	+	1.2483	-1.85316
chr2	71856735	71857246	Peak_5296_Itga6	0	+	0.286232	-2.30784
chr2	71900560	71901100	Peak_5297_Pdk1	0	+	0.342209	-2.34963
chr2	72441679	72441980	Peak_5298_Map3k20	0	+	0.737436	-0.170305
chr2	72970760	72971270	Peak_5300_Sp3	0	-	0.379752	-2.47533
chr2	75662822	75662972	Peak_5301_Hnrnpa3	0	+	3.74991	3.82092
chr2	75676112	75677073	Peak_5302_Nfe2l2	0	-	0.651255	-1.79174
chr2	75679202	75679413	Peak_5303_Nfe2l2	0	-	-0.508893	-1.93054
chr2	75979734	75979943	Peak_5304_Ttc30a1	0	-	0.635827	-2.45663
chr2	75980835	75981015	Peak_5305_Ttc30a1	0	-	0.379574	-2.65655
chr2	76711389	76711690	Peak_5306_Ttn	0	-	0.0229362	-1.34912
chr2	76726358	76726629	Peak_5308_Ttn	0	-	-0.404377	-1.89684
chr2	76740787	76740878	Peak_5310_Ttn	0	-	-1.23076	-2.04751
chr2	76741447	76741658	Peak_5311_Ttn	0	-	1.57124	-1.63725
chr2	76766586	76766767	Peak_5315_Ttn	0	-	1.70465	-0.408548
chr2	77896097	77896668	Peak_5317_Cwc22	0	-	-0.0521244	-0.969568
chr2	79454456	79454535	Peak_5318_Neurod1|Cerkl	0	-	0.97934	-0.253351
chr2	79454774	79455015	Peak_5321_Cerkl|Neurod1	0	-	0.943143	-0.255192
chr2	79644620	79644890	Peak_5322_Itprid2	0	+	0.463652	-1.70353
chr2	79657637	79657698	Peak_5323_Itprid2	0	+	1.74075	-2.11859
chr2	79657937	79658268	Peak_5324_Itprid2	0	+	1.00892	-1.59351
chr2	80317355	80317536	Peak_5325_Dnajc10	0	+	0.418622	-1.99233
chr2	83663931	83664202	Peak_5326_Zc3h15	0	+	0.325771	-2.33838
chr2	83664471	83664622	Peak_5327_Zc3h15	0	+	0.353834	-2.35047
chr2	83879975	83880426	Peak_5328_Fam171b	0	+	1.84355	-0.547355
chr2	84441938	84442149	Peak_5330_Tfpi	0	-	-0.195479	-1.73159
chr2	84601948	84602921	Peak_5331_Gm28635|Ctnnd1	0	-	0.692804	-2.04275
chr2	84616644	84616795	Peak_5332_Gm28635|Ctnnd1	0	-	-0.862062	-2.91177
chr2	84688958	84689229	Peak_5334_Zdhhc5	0	-	0.4883	-1.72627
chr2	84689977	84690068	Peak_5335_Zdhhc5	0	-	-0.617885	-2.48705
chr2	84710894	84711194	Peak_5336_Zdhhc5	0	-	0.0441891	-1.47654
chr2	84723872	84724112	Peak_5337_Clp1	0	-	1.34111	-1.54102
chr2	84725730	84726031	Peak_5338_Clp1	0	-	0.55712	-1.63172
chr2	84773228	84773498	Peak_5339_Serping1	0	-	0.9968	-0.626939
chr2	84863083	84863294	Peak_5340_Slc43a1	0	+	0.943237	-0.719818
chr2	85046300	85046511	Peak_5342_Ssrp1	0	+	-1.27527	-1.72097
chr2	85046779	85047049	Peak_5343_Ssrp1	0	+	-0.220109	-2.29118
chr2	85052487	85052638	Peak_5344_Tnks1bp1	0	+	2.73823	-2.02217
chr2	85058691	85058872	Peak_5346_Tnks1bp1	0	+	2.44906	-1.51878
chr2	85058990	85059141	Peak_5347_Tnks1bp1	0	+	0.560819	-1.37187
chr2	85061868	85062138	Peak_5348_Tnks1bp1	0	+	2.20765	-0.112456
chr2	85062287	85062618	Peak_5349_Tnks1bp1	0	+	0.839551	-1.93336
chr2	85062827	85064027	Peak_5350_Tnks1bp1	0	+	1.54093	-1.18637
chr2	90735547	90735668	Peak_5352_Nup160	0	+	-1.1729	-3.28959
chr2	90909439	90909590	Peak_5354_Kbtbd4	0	+	0.177608	-1.10679
chr2	91211009	91211460	Peak_5355_Acp2	0	+	0.762792	-2.09938
chr2	91511978	91512129	Peak_5356_Lrp4	0	+	0.944161	-0.653818
chr2	91619973	91620514	Peak_5357_Ckap5	0	+	0.241175	-1.50131
chr2	91646177	91646416	Peak_5359_Zfp408	0	-	0.370714	-1.78187
chr2	91675817	91676477	Peak_5361_Atg13	0	-	1.83902	-0.742273
chr2	91712528	91712859	Peak_5362_Harbi1	0	+	0.675008	-2.03747
chr2	91720496	91720676	Peak_5363_Harbi1	0	+	0.281442	-1.98873
chr2	91772370	91772551	Peak_5364_Ambra1	0	+	0.111317	-1.311
chr2	91773510	91773841	Peak_5366_Ambra1	0	+	0.977385	-1.84681
chr2	91917648	91918489	Peak_5367_Ambra1	0	+	1.14424	-1.21217
chr2	91929893	91930161	Peak_5368_Mdk	0	-	-0.199724	-0.660893
chr2	91932913	91933514	Peak_5369_Dgkz	0	-	0.960464	-1.31574
chr2	92360405	92360766	Peak_5371_Phf21a	0	+	1.77955	-2.26995
chr2	93695885	93695976	Peak_5372_Ext2	0	-	1.09975	-0.793578
chr2	94411861	94412222	Peak_5373_Api5	0	-	0.651969	-2.18231
chr2	101696660	101697621	Peak_5374_Traf6	0	+	1.37751	-2.09204
chr2	102450200	102450351	Peak_5376_Fjx1	0	-	3.1421	-0.046254
chr2	102450559	102450739	Peak_5377_Fjx1	0	-	1.45631	-0.674366
chr2	103721585	103722006	Peak_5378_Nat10	0	-	0.987606	-1.33344
chr2	104429929	104430140	Peak_5379_Hipk3	0	-	1.81566	-0.385154
chr2	104569988	104570349	Peak_5380_Platr14	0	+	0.734175	-0.784395
chr2	104664918	104665009	Peak_5382_Cstf3	0	+	0.730802	-2.13584
chr2	104779958	104780289	Peak_5383_Qser1	0	-	-0.076596	-1.57458
chr2	104786646	104787037	Peak_5384_Qser1	0	-	-0.178909	-1.67438
chr2	104787216	104787397	Peak_5385_Qser1	0	-	-0.627143	-2.57247
chr2	104787906	104788027	Peak_5386_Qser1	0	-	-1.83631	-2.2788
chr2	104789706	104790216	Peak_5387_Qser1	0	-	-0.481654	-2.03145
chr2	104832210	104832780	Peak_5388_Prrg4	0	-	-0.158421	-2.16597
chr2	105387847	105388148	Peak_5389_Rcn1	0	-	0.792958	-1.21408
chr2	106964594	106964924	Peak_5390_Arl14ep	0	-	0.408425	-2.31298
chr2	109313971	109314092	Peak_5392_Kif18a	0	+	1.91445	-0.818859
chr2	109333348	109333498	Peak_5393_Kif18a	0	+	-0.21494	-2.0421
chr2	109909637	109910057	Peak_5395_Platr8	0	-	1.33903	-0.201932
chr2	110011647	110012817	Peak_5396_Lgr4	0	+	0.700085	-1.88105
chr2	112412709	112412800	Peak_5398_Katnbl1	0	+	1.27546	-0.851905
chr2	113525340	113525551	Peak_5399_Fmn1	0	+	-0.9457	-0.769297
chr2	113833079	113834219	Peak_5400_Arhgap11a	0	-	0.879372	-1.34315
chr2	114195949	114196670	Peak_5402_Zfp770	0	-	0.781126	-1.81049
chr2	114196759	114197090	Peak_5403_Zfp770	0	-	-0.408256	-1.87414
chr2	115776997	115777238	Peak_5404_BC052040	0	+	0.208807	-1.72865
chr2	117177330	117177841	Peak_5405_Spred1	0	+	1.04905	-1.92198
chr2	117178140	117178381	Peak_5406_Spred1	0	+	0.922252	-2.21341
chr2	118422418	118422479	Peak_5407_Eif2ak4	0	+	0.0463724	-3.04877
chr2	118476268	118476389	Peak_5408_Srp14	0	-	-0.370474	-0.0650592
chr2	118531635	118532115	Peak_5409_Bmf	0	-	1.35066	-1.86082
chr2	118532174	118532415	Peak_5410_Bmf	0	-	0.165352	-2.56591
chr2	118834279	118834520	Peak_5411_Knstrn	0	+	0.475793	-2.57984
chr2	119019065	119019156	Peak_5414_Ccdc32	0	-	-0.01817	-0.793295
chr2	119038298	119038899	Peak_5415_Rpusd2	0	+	1.36568	-1.87879
chr2	119135124	119135305	Peak_5416_Rad51	0	+	0.736537	-2.01459
chr2	119248807	119249347	Peak_5417_Spint1	0	+	0.816327	-1.4967
chr2	119269525	119269734	Peak_5418_Rhov	0	-	1.80798	0.163172
chr2	119293655	119293896	Peak_5420_Vps18	0	+	1.94432	-1.26618
chr2	119294195	119294346	Peak_5421_Vps18	0	+	1.16845	-1.20959
chr2	119297073	119297314	Peak_5422_Vps18	0	+	1.6492	-0.655723
chr2	119297882	119298213	Peak_5423_Vps18	0	+	1.72588	0.0154224
chr2	119353488	119353846	Peak_5424_Chac1	0	+	1.81785	-1.32439
chr2	119373491	119373822	Peak_5425_Ino80	0	-	-0.344598	-1.44046
chr2	119374361	119374542	Peak_5426_Ino80	0	-	-0.0266111	-2.65666
chr2	119599716	119599926	Peak_5427_1700020I14Rik	0	+	2.04307	-3.18647
chr2	119660017	119660526	Peak_5428_Ndufaf1	0	-	0.732008	-2.451
chr2	119732947	119733008	Peak_5429_Rtf1	0	+	0.421831	-2.20162
chr2	119764023	119764324	Peak_5430_Rpap1	0	-	1.22039	-1.78493
chr2	119767562	119768013	Peak_5431_Rpap1	0	-	0.94757	-1.54179
chr2	119776679	119776890	Peak_5432_Rpap1	0	-	-0.467803	-1.73782
chr2	119903166	119903527	Peak_5433_Mga	0	+	0.155544	-2.19839
chr2	119916815	119917326	Peak_5434_Mga	0	+	0.242304	-1.90195
chr2	119923564	119924015	Peak_5435_Mga	0	+	-0.0477121	-2.50497
chr2	119946932	119947293	Peak_5437_Mga	0	+	-0.123527	-1.78475
chr2	119947442	119948313	Peak_5438_Mga	0	+	0.3711	-1.7997
chr2	119963791	119964901	Peak_5439_Mga	0	+	1.45998	-1.99763
chr2	120041711	120041985	Peak_5442_Pla2g4b|Gm28042	0	+	1.91913	-1.38027
chr2	120317480	120317960	Peak_5443_Vps39	0	-	2.05255	-0.864767
chr2	120523857	120524308	Peak_5444_Zfp106	0	-	0.278934	-2.56904
chr2	120526887	120527068	Peak_5445_Zfp106	0	-	-1.19867	-1.82835
chr2	120533606	120534057	Peak_5447_Zfp106	0	-	-0.385918	-1.78411
chr2	120534746	120535107	Peak_5451_Zfp106	0	-	-1.20794	-2.30175
chr2	120535226	120535766	Peak_5453_Zfp106	0	-	-0.242813	-1.70315
chr2	120700696	120700817	Peak_5455_Stard9	0	+	2.27592	-1.79761
chr2	120702796	120702857	Peak_5456_Stard9	0	+	-0.672171	-0.936129
chr2	120718223	120718494	Peak_5458_Cdan1	0	-	2.00506	-1.1127
chr2	120739744	120739883	Peak_5459_Ttbk2|Cdan1	0	-	1.55496	-2.12451
chr2	120740002	120740213	Peak_5460_Cdan1|Ttbk2	0	-	-0.0801996	-0.997888
chr2	120746032	120746253	Peak_5461_Cdan1|Ttbk2	0	-	1.07753	-1.26773
chr2	120748462	120748883	Peak_5462_Cdan1|Ttbk2	0	-	0.542712	-1.07597
chr2	121138494	121139544	Peak_5463_Lcmt2	0	-	1.82425	-1.37828
chr2	121169896	121169987	Peak_5464_Zscan29	0	-	1.65166	-1.36551
chr2	121215623	121216044	Peak_5467_Trp53bp1	0	-	1.32996	-1.17174
chr2	121216103	121216224	Peak_5468_Trp53bp1	0	-	-0.433185	-1.52622
chr2	121236437	121236648	Peak_5471_Trp53bp1	0	-	0.193597	-1.20858
chr2	121299345	121299436	Peak_5472_Map1a	0	+	0.152001	-1.32935
chr2	121300275	121301476	Peak_5473_Map1a	0	+	1.40908	-0.341165
chr2	121301535	121302075	Peak_5474_Map1a	0	+	0.997418	-1.48934
chr2	121302494	121303005	Peak_5475_Map1a	0	+	1.08193	-1.22384
chr2	121303484	121304954	Peak_5476_Map1a	0	+	1.23929	-0.718028
chr2	121305013	121305254	Peak_5477_Map1a	0	+	1.46522	-1.70919
chr2	121305403	121305854	Peak_5478_Map1a	0	+	1.29375	-0.867717
chr2	121306003	121306094	Peak_5479_Map1a	0	+	2.22784	-0.331507
chr2	121306872	121307053	Peak_5480_Map1a	0	+	1.73834	-0.899271
chr2	121309122	121309243	Peak_5481_Map1a	0	+	-0.328429	-1.59546
chr2	121437577	121437938	Peak_5482_Pdia3	0	+	0.078509	-1.86404
chr2	121494369	121494490	Peak_5484_Mfap1a	0	-	0.849166	-3.26705
chr2	122065035	122065336	Peak_5485_Spg11	0	-	0.9024	-1.69262
chr2	122065515	122065636	Peak_5486_Spg11	0	-	1.01392	-1.40101
chr2	125563387	125563958	Peak_5488_Cep152	0	-	1.67193	-1.24731
chr2	125579523	125579884	Peak_5489_Cep152	0	-	0.310522	-1.32697
chr2	125673806	125673866	Peak_5490_Eid1	0	+	-0.19189	-1.52709
chr2	125739654	125740075	Peak_5492_Secisbp2l	0	-	1.46649	0.117565
chr2	125740134	125740675	Peak_5493_Secisbp2l	0	-	1.17978	-0.922916
chr2	125831802	125832462	Peak_5494_Cops2	0	-	1.25382	-2.12927
chr2	126530432	126530673	Peak_5495_Gm26697	0	-	0.254787	-2.81017
chr2	126630081	126630382	Peak_5496_Gabpb1	0	-	-0.0676036	-1.11497
chr2	126742233	126742594	Peak_5497_Usp50	0	-	1.26838	0.416097
chr2	126742233	126742594	Peak_5498_Usp8	0	+	0.864159	-0.36885
chr2	127140687	127140808	Peak_5499_Itpripl1	0	-	2.24516	0.177361
chr2	127141136	127141346	Peak_5500_Itpripl1	0	-	2.24654	-1.0556
chr2	127141645	127142095	Peak_5501_Itpripl1	0	-	0.696664	-0.489316
chr2	127233161	127233312	Peak_5502_Snrnp200	0	+	-1.09257	-0.883056
chr2	127242612	127242792	Peak_5503_Ciao1	0	-	0.370389	-2.08038
chr2	127257386	127257597	Peak_5504_Tmem127	0	+	0.553171	-0.834283
chr2	127258856	127259037	Peak_5505_Tmem127	0	+	0.833223	-0.0919699
chr2	127297163	127297493	Peak_5506_Stard7	0	+	1.10278	-1.91305
chr2	127577207	127577388	Peak_5507_Zfp661	0	-	0.797041	-0.213808
chr2	128135007	128135098	Peak_5509_Bcl2l11	0	+	2.51832	-2.09041
chr2	128610913	128611754	Peak_5510_Anapc1	0	-	1.19334	0.218916
chr2	128612412	128612563	Peak_5511_Anapc1	0	-	0.235469	-0.713468
chr2	128852100	128852221	Peak_5512_Tmem87b	0	+	-1.85032	-2.21218
chr2	129093104	129093285	Peak_5514_Ttl	0	+	2.02684	-1.4702
chr2	129093374	129093615	Peak_5515_Ttl	0	+	2.38118	-1.18103
chr2	129125244	129126264	Peak_5516_Polr1b	0	+	0.48427	-2.06253
chr2	129208050	129208470	Peak_5519_Slc20a1	0	+	-0.470134	-2.19093
chr2	129268359	129268750	Peak_5521_Ckap2l	0	-	0.0620561	-1.97801
chr2	129284854	129286145	Peak_5524_Ckap2l	0	-	0.548094	-1.39798
chr2	129630518	129630759	Peak_5525_Sirpa	0	+	0.72272	-1.27142
chr2	129810497	129811307	Peak_5526_Stk35	0	+	1.5853	-1.35832
chr2	130279162	130279313	Peak_5527_Nop56	0	+	-1.56698	-2.56933
chr2	130564934	130565383	Peak_5528_Mrps26	0	+	0.241345	-2.3041
chr2	130591261	130591591	Peak_5529_Ubox5	0	-	1.39769	-2.17446
chr2	130599898	130600318	Peak_5530_Ubox5	0	-	1.20535	-1.37936
chr2	130600377	130600558	Peak_5531_Ubox5	0	-	0.195563	-3.86472
chr2	130614468	130614769	Peak_5532_Fastkd5|Ubox5	0	-	0.234027	-1.31143
chr2	130636518	130636609	Peak_5533_Lzts3	0	-	1.62837	-1.23355
chr2	131177609	131177759	Peak_5534_Cenpb|Spef1	0	-	0.783675	-1.67378
chr2	131177961	131178778	Peak_5535_Spef1|Cenpb	0	-	1.29331	-0.61696
chr2	131178957	131179131	Peak_5536_Cenpb|Spef1	0	-	1.13926	-1.64522
chr2	131245537	131245718	Peak_5537_Mavs	0	+	0.255221	-2.13786
chr2	131246406	131246647	Peak_5538_Mavs	0	+	-0.0453304	-2.27206
chr2	131302712	131302893	Peak_5541_Rnf24	0	-	0.226867	-1.3238
chr2	131303222	131303463	Peak_5542_Rnf24	0	-	1.49101	-1.45293
chr2	131996191	131996372	Peak_5543_Rassf2	0	-	0.702465	-1.93118
chr2	132750424	132750635	Peak_5544_Shld1	0	+	0.707513	-1.10765
chr2	132818118	132818299	Peak_5545_Mcm8	0	+	1.27858	-1.29154
chr2	132866004	132866095	Peak_5546_Crls1	0	+	0.438271	-2.56147
chr2	132870342	132870642	Peak_5549_Lrrn4	0	-	1.06024	-1.07152
chr2	137068169	137068380	Peak_5551_Slx4ip	0	+	1.47903	-0.361182
chr2	137083045	137083256	Peak_5553_Jag1	0	-	2.05081	-1.71361
chr2	138283714	138284015	Peak_5554_Btbd3	0	+	1.76937	-1.57232
chr2	138284164	138284555	Peak_5555_Btbd3	0	+	1.58423	-2.39157
chr2	138523202	138523413	Peak_5556_Btbd3	0	+	0.7103	-1.65374
chr2	140164385	140164536	Peak_5557_Esf1	0	-	0.0209164	-0.973903
chr2	140167894	140168255	Peak_5558_Esf1	0	-	-0.275363	-2.93144
chr2	140660052	140660113	Peak_5561_Flrt3	0	-	1.12466	-0.181033
chr2	140660381	140660712	Peak_5563_Flrt3	0	-	0.702474	-0.73219
chr2	142619693	142619784	Peak_5565_Kif16b	0	-	0.541731	-1.01851
chr2	142712149	142712360	Peak_5566_Kif16b	0	-	-0.0222253	-2.14938
chr2	143947544	143947965	Peak_5567_Rrbp1	0	-	0.262231	-1.4121
chr2	143948384	143948505	Peak_5568_Rrbp1	0	-	-1.09453	-1.21996
chr2	143988163	143989154	Peak_5569_Rrbp1	0	-	-0.136112	-1.08884
chr2	143989363	143990174	Peak_5570_Rrbp1	0	-	-0.259692	-0.848987
chr2	144272039	144272399	Peak_5571_Mgme1	0	+	0.496644	-2.03428
chr2	144279730	144280120	Peak_5572_Mgme1	0	+	0.943015	-1.28216
chr2	144393818	144394448	Peak_5575_Kat14	0	+	1.13218	-1.19969
chr2	144400716	144400807	Peak_5576_Kat14	0	+	-0.424002	-2.51618
chr2	144406865	144407466	Peak_5577_Kat14	0	+	1.72495	-1.41582
chr2	144407525	144407586	Peak_5578_Kat14	0	+	1.23995	-3.57247
chr2	144538815	144539056	Peak_5579_Polr3f	0	+	0.387867	-0.764794
chr2	146342169	146342590	Peak_5581_Ralgapa2	0	-	2.26746	-1.32365
chr2	146889101	146889192	Peak_5582_Kiz	0	+	-0.957807	-2.66864
chr2	148675341	148675938	Peak_5583_Nxt1	0	+	1.76077	-2.61054
chr2	148683779	148683870	Peak_5584_Gzf1	0	+	-0.429566	-2.31422
chr2	150326304	150326455	Peak_5587_Gm10130	0	+	0.209835	-2.29647
chr2	150326634	150326905	Peak_5588_Gm10130	0	+	1.74451	-1.2892
chr2	150930949	150931160	Peak_5590_Gins1	0	+	-0.324986	-3.2516
chr2	150949666	150949817	Peak_5591_Ninl	0	-	1.0493	-1.84074
chr2	151969607	151969968	Peak_5592_Fam110a	0	-	2.45481	-2.80413
chr2	152148737	152149097	Peak_5594_Tcf15	0	+	1.4433	-1.52221
chr2	152337421	152338439	Peak_5596_Trib3	0	-	0.6776	-1.67414
chr2	152369114	152369295	Peak_5597_Nrsn2	0	-	1.12928	-0.28969
chr2	152369353	152369414	Peak_5599_Nrsn2	0	-	1.25335	0.81745
chr2	152394865	152395075	Peak_5601_Sox12	0	-	0.0537275	-2.55989
chr2	152395253	152395912	Peak_5602_Sox12	0	-	0.688007	-0.875561
chr2	152396449	152396659	Peak_5603_Sox12	0	-	4.11794	2.16135
chr2	152396747	152396898	Peak_5604_Sox12	0	-	2.59125	-0.888879
chr2	152412610	152412790	Peak_5605_Zcchc3	0	-	1.52599	-0.588678
chr2	152413236	152413416	Peak_5606_Zcchc3	0	-	0.984897	-0.335597
chr2	152414012	152414102	Peak_5607_Zcchc3	0	-	1.43303	-1.78029
chr2	152737023	152737172	Peak_5609_Id1	0	+	0.298002	-1.16525
chr2	152829418	152830019	Peak_5610_Bcl2l1	0	-	0.355602	-1.68755
chr2	152893580	152894031	Peak_5611_Tpx2	0	+	0.604172	-2.84796
chr2	153230366	153230666	Peak_5612_Plagl2	0	-	2.23625	-1.23959
chr2	153231474	153231655	Peak_5613_Plagl2	0	-	0.858732	-0.550854
chr2	153232104	153232225	Peak_5614_Plagl2	0	-	0.460947	-1.27633
chr2	153316448	153316689	Peak_5616_Kif3b	0	+	0.578307	-2.51071
chr2	153316928	153317349	Peak_5617_Kif3b	0	+	0.252947	-1.73032
chr2	153397379	153398099	Peak_5618_Asxl1	0	+	1.01706	-1.11768
chr2	153399598	153400948	Peak_5619_Asxl1	0	+	0.586775	-1.83469
chr2	153401067	153401878	Peak_5620_Asxl1	0	+	-0.0122356	-2.22219
chr2	154535156	154535697	Peak_5621_Cbfa2t2	0	+	0.968231	-1.3168
chr2	154560574	154560815	Peak_5622_E2f1	0	-	0.778347	-3.56523
chr2	154587735	154587826	Peak_5623_Pxmp4	0	-	-0.68438	-0.866868
chr2	154657280	154657371	Peak_5624_Chmp4b	0	+	-1.43207	-2.44683
chr2	154692566	154692746	Peak_5625_Chmp4b	0	+	-0.83153	-1.04906
chr2	155405653	155405924	Peak_5626_Ncoa6	0	-	1.26327	-1.40405
chr2	155406583	155406674	Peak_5627_Ncoa6	0	-	-0.693176	-0.236231
chr2	155407543	155407844	Peak_5628_Ncoa6	0	-	2.26395	0.317756
chr2	155415101	155415702	Peak_5629_Ncoa6	0	-	1.33909	-1.45496
chr2	155421281	155421492	Peak_5630_Ncoa6	0	-	0.478129	-1.55481
chr2	155817848	155818028	Peak_5631_BC029722	0	-	2.11965	-2.21838
chr2	155848123	155848424	Peak_5633_Uqcc1	0	-	0.235988	-1.68078
chr2	155990291	155990532	Peak_5635_Cep250	0	+	0.705559	-0.891498
chr2	155990711	155991101	Peak_5637_Cep250	0	+	0.947759	-1.11966
chr2	155991550	155991821	Peak_5639_Cep250	0	+	1.45437	-0.414488
chr2	155992270	155992541	Peak_5641_Cep250	0	+	1.93863	-0.0830577
chr2	156123822	156124033	Peak_5644_Gm28036|Nfs1	0	-	1.03808	-1.9454
chr2	156267383	156267533	Peak_5646_Phf20	0	+	-1.27816	-1.5598
chr2	156307401	156308212	Peak_5647_Phf20	0	+	1.74322	-1.86706
chr2	156539853	156539944	Peak_5648_Epb41l1	0	+	-1.74414	-2.20863
chr2	156540123	156540274	Peak_5649_Epb41l1	0	+	0.426614	-3.11603
chr2	156550733	156550914	Peak_5650_Aar2	0	+	1.24754	-2.53629
chr2	156566961	156567322	Peak_5651_Aar2	0	+	-0.177862	-2.11469
chr2	156762862	156763163	Peak_5652_Dlgap4	0	+	1.41864	-1.50073
chr2	156833048	156833288	Peak_5653_Gm14230	0	-	1.10948	-1.15183
chr2	156833795	156834214	Peak_5654_Gm14230	0	-	0.240158	-1.03067
chr2	156834393	156834483	Peak_5655_Gm14230	0	-	1.13081	-1.43928
chr2	156834542	156834991	Peak_5656_Gm14230	0	-	0.0434538	-0.878693
chr2	156835976	156836037	Peak_5657_Gm14230	0	-	-0.646565	1.29828
chr2	156853710	156853801	Peak_5658_Tgif2	0	+	0.510871	-1.52201
chr2	156853860	156853921	Peak_5661_Tgif2	0	+	0.335334	1.18168
chr2	156873052	156873203	Peak_5662_Rab5if	0	+	-1.19101	-2.1575
chr2	156928454	156928724	Peak_5664_Ndrg3	0	-	0.0283353	-1.11407
chr2	157016458	157016639	Peak_5665_Soga1	0	-	1.3826	-2.04589
chr2	157016698	157017059	Peak_5666_Soga1	0	-	2.30031	-0.739373
chr2	157017447	157017838	Peak_5667_Soga1	0	-	0.44844	-1.45036
chr2	157018017	157018078	Peak_5669_Soga1	0	-	-1.47296	-1.4595
chr2	157020446	157020537	Peak_5670_Soga1	0	-	1.42775	-0.771364
chr2	157470061	157470332	Peak_5671_Src	0	+	2.21566	-1.39632
chr2	158007471	158007952	Peak_5672_Tti1	0	-	0.769708	-1.755
chr2	158008281	158008522	Peak_5673_Tti1	0	-	-0.0799488	-2.36919
chr2	158008730	158009121	Peak_5674_Tti1	0	-	1.14813	-1.76949
chr2	158117210	158117301	Peak_5676_Tgm2	0	-	1.72435	-0.962958
chr2	158495563	158495894	Peak_5677_Ralgapb	0	+	0.42241	-2.55777
chr2	158638970	158639181	Peak_5678_Actr5	0	+	2.27516	-0.928023
chr2	158785378	158785708	Peak_5679_Fam83d	0	+	0.702516	-2.08083
chr2	158786007	158786158	Peak_5680_Fam83d	0	+	1.07212	-1.20767
chr2	160656145	160656266	Peak_5683_Top1	0	+	-0.00122883	-0.521489
chr2	160682660	160682781	Peak_5684_Top1	0	+	0.0483814	0.172503
chr2	160761818	160761999	Peak_5686_Plcg1	0	+	-0.573176	-1.57459
chr2	160762238	160762329	Peak_5688_Plcg1	0	+	0.08586	-3.33662
chr2	160949137	160950158	Peak_5690_Chd6	0	-	1.08136	-2.00496
chr2	160965214	160965515	Peak_5691_Chd6	0	-	1.22418	-1.91295
chr2	160966054	160966265	Peak_5692_Chd6	0	-	-0.192523	-1.91198
chr2	160966354	160966655	Peak_5693_Chd6	0	-	0.780175	-2.24433
chr2	162934638	162934728	Peak_5695_Srsf6	0	+	-1.05753	-1.6301
chr2	163061489	163061670	Peak_5697_Mybl2	0	+	-1.40433	-1.75948
chr2	163087092	163087650	Peak_5699_Gtsf1l	0	-	-0.410278	-2.17801
chr2	163469368	163469609	Peak_5700_Fitm2	0	-	2.08464	-1.17282
chr2	163863019	163863200	Peak_5701_Rims4	0	-	3.02877	0.798504
chr2	164054259	164054529	Peak_5702_Tomm34	0	-	-1.00729	-2.02191
chr2	164465132	164465302	Peak_5703_Gm20458|Sys1	0	+	1.58127	-0.112139
chr2	164820060	164820241	Peak_5704_Zswim3	0	+	0.0553703	-1.63136
chr2	164820870	164821080	Peak_5705_Zswim3	0	+	1.60608	-1.18553
chr2	164821379	164821440	Peak_5706_Zswim3	0	+	0.431655	-2.40706
chr2	164824748	164825317	Peak_5708_Zswim1	0	+	0.268632	-1.83884
chr2	164825495	164825675	Peak_5709_Zswim1	0	+	-0.229683	-2.3762
chr2	164826212	164826482	Peak_5710_Zswim1	0	+	-0.253515	-2.26243
chr2	164892627	164892777	Peak_5711_Pcif1	0	+	0.31198	-1.73979
chr2	164892630	164892781	Peak_5712_Zfp335	0	-	-1.05721	-1.81767
chr2	165000836	165001256	Peak_5713_Ncoa5	0	-	2.18224	-1.33321
chr2	165010520	165010611	Peak_5714_Ncoa5	0	-	0.294837	-1.33052
chr2	165012889	165013190	Peak_5715_Ncoa5	0	-	0.880516	-1.23464
chr2	165276822	165276943	Peak_5716_Slc35c2	0	-	0.321565	-3.11356
chr2	165290159	165290490	Peak_5717_Elmo2	0	-	1.22317	-1.78531
chr2	165490526	165491152	Peak_5718_Trp53rka	0	-	1.95763	-0.690971
chr2	165785441	165785622	Peak_5719_Zmynd8	0	-	0.572324	-1.60679
chr2	165812470	165812531	Peak_5720_Zmynd8	0	-	3.13344	-1.53162
chr2	165828459	165828580	Peak_5721_Zmynd8	0	-	-0.0592045	-1.81828
chr2	166054792	166055693	Peak_5722_Ncoa3	0	+	0.601843	-1.62038
chr2	166073958	166074859	Peak_5723_Sulf2	0	-	0.773539	-1.85116
chr2	166795972	166796153	Peak_5724_Trp53rkb	0	+	2.871	-2.65163
chr2	166894962	166895083	Peak_5725_Arfgef2	0	+	1.16883	-2.03321
chr2	166945758	166945939	Peak_5726_Cse1l	0	+	-0.998615	-3.28399
chr2	166948867	166949408	Peak_5727_Stau1	0	-	0.0884427	-2.43602
chr2	167036751	167036902	Peak_5728_Znfx1	0	-	0.746734	-0.818272
chr2	167038190	167038431	Peak_5730_Znfx1	0	-	0.376614	-1.68161
chr2	167055219	167055520	Peak_5731_Znfx1	0	-	1.23305	-2.10264
chr2	167056598	167056899	Peak_5732_Znfx1	0	-	1.38062	0.23433
chr2	167301142	167301443	Peak_5734_B4galt5	0	-	1.21986	-1.3129
chr2	167482871	167483052	Peak_5735_Spata2	0	-	1.47791	-2.14782
chr2	167483231	167483382	Peak_5736_Spata2	0	-	1.7541	0.169464
chr2	167483771	167484221	Peak_5737_Spata2	0	-	1.92992	-1.18699
chr2	167484280	167484491	Peak_5738_Spata2	0	-	-0.170423	-1.78644
chr2	167485360	167485421	Peak_5739_Spata2	0	-	-0.938362	-2.10563
chr2	167643833	167644224	Peak_5741_Gm20431|Tmem189	0	-	1.03635	-1.29911
chr2	167690181	167690241	Peak_5742_Cebpb	0	+	2.25062	-2.30508
chr2	167976655	167976806	Peak_5743_Ptpn1	0	+	0.592158	-1.42233
chr2	167977405	167977645	Peak_5744_Ptpn1	0	+	1.55649	-0.760353
chr2	168099104	168099345	Peak_5745_Pard6b	0	+	2.65373	-0.993264
chr2	168181855	168182996	Peak_5746_Adnp|Gm20716	0	-	0.593976	-1.98986
chr2	168183265	168183806	Peak_5747_Adnp|Gm20716	0	-	-1.04701	-1.97074
chr2	168184045	168184676	Peak_5748_Adnp|Gm20716	0	-	-0.362965	-2.3171
chr2	168184854	168185186	Peak_5749_Adnp|Gm20716	0	-	-0.136775	-3.16131
chr2	168231786	168232146	Peak_5750_Mocs3	0	+	2.77489	-1.17429
chr2	168748961	168749951	Peak_5751_Sall4	0	-	0.807143	-1.04146
chr2	168750400	168750551	Peak_5752_Sall4	0	-	-0.985097	-1.43127
chr2	168754508	168754629	Peak_5753_Sall4	0	-	0.318562	-1.31601
chr2	168756307	168756788	Peak_5755_Sall4	0	-	1.18664	-1.72856
chr2	168925598	168925958	Peak_5756_Zfp64	0	-	1.95915	-1.47923
chr2	168926167	168926468	Peak_5757_Zfp64	0	-	1.05564	-2.23846
chr2	168926737	168926828	Peak_5758_Zfp64	0	-	-0.394133	-1.38236
chr2	168940742	168940953	Peak_5759_Zfp64	0	-	0.534187	-0.6464
chr2	170110441	170110652	Peak_5760_Zfp217	0	-	0.321831	-1.98869
chr2	170112540	170112631	Peak_5761_Zfp217	0	-	-0.10571	-1.85827
chr2	170114159	170114670	Peak_5762_Zfp217	0	-	1.38607	-1.25454
chr2	170114729	170115420	Peak_5763_Zfp217	0	-	0.850939	-2.05281
chr2	170119137	170120067	Peak_5764_Zfp217	0	-	0.891449	-1.40273
chr2	170120546	170120727	Peak_5765_Zfp217	0	-	0.752361	-1.59255
chr2	172356698	172357029	Peak_5766_Aurka	0	-	-0.800067	-2.2207
chr2	172377686	172378106	Peak_5767_Cstf1	0	+	0.460182	-1.66641
chr2	172380351	172380652	Peak_5768_Cstf1	0	+	0.875103	-2.6719
chr2	172380770	172380951	Peak_5769_Cstf1	0	+	0.428394	-2.00066
chr2	172557151	172557452	Peak_5770_Tfap2c	0	+	0.54115	-1.49983
chr2	173015348	173015499	Peak_5771_Rae1	0	+	1.43593	-1.73799
chr2	173034044	173034314	Peak_5772_Rbm38	0	+	0.522296	-1.24591
chr2	174097133	174097284	Peak_5775_Stx16	0	+	1.24677	-1.03005
chr2	174427642	174427973	Peak_5776_Ctsz	0	-	0.286757	-2.08117
chr2	174465694	174465844	Peak_5777_Prelid3b	0	-	0.545149	-1.87995
chr2	175167452	175167723	Peak_5778_Gm14443	0	-	1.58497	-0.781002
chr2	177314938	177315178	Peak_5779_Gm14412	0	-	-1.40288	-3.07712
chr2	177315537	177315627	Peak_5780_Gm14412	0	-	-1.54965	-1.98469
chr2	177832899	177833050	Peak_5782_Gm14325	0	-	-0.948924	-2.77223
chr2	178421285	178421436	Peak_5784_Fam217b	0	+	1.74108	-1.26372
chr2	179912901	179913382	Peak_5786_Taf4	0	-	1.38742	-1.45746
chr2	180259168	180259409	Peak_5787_Cables2	0	-	1.96381	-1.58761
chr2	180474356	180474417	Peak_5788_Slco4a1	0	+	0.181933	-1.04348
chr2	180594607	180594847	Peak_5789_Ogfr	0	+	0.406796	-1.93747
chr2	180658473	180658624	Peak_5790_Dido1	0	-	0.747109	-1.76657
chr2	180659493	180660123	Peak_5792_Dido1	0	-	2.93052	-0.319177
chr2	180660362	180662553	Peak_5793_Dido1	0	-	1.20576	-1.48794
chr2	180670949	180671040	Peak_5794_Dido1	0	-	0.226586	-0.725193
chr2	180671369	180671550	Peak_5795_Dido1	0	-	0.492951	-1.33454
chr2	180683816	180683996	Peak_5796_Dido1	0	-	-1.54673	-2.38293
chr2	180687445	180687865	Peak_5797_Dido1	0	-	1.39671	-1.14242
chr2	180688824	180689245	Peak_5798_Dido1	0	-	-0.527868	-2.00152
chr2	180689454	180689665	Peak_5799_Dido1	0	-	-0.597368	-2.27619
chr2	180717805	180718404	Peak_5800_Gid8	0	+	1.78035	-1.87014
chr2	180741680	180741741	Peak_5801_Slc17a9	0	+	0.254252	-2.7389
chr2	180910729	180912228	Peak_5802_Ythdf1	0	-	0.63585	-1.63739
chr2	180981118	180982286	Peak_5803_Arfgap1	0	+	1.28682	-1.68399
chr2	181253457	181254028	Peak_5804_Gmeb2	0	-	2.41377	-0.72269
chr2	181380540	181380931	Peak_5806_Zgpat|Lime1	0	+	1.59189	-1.40839
chr2	181423518	181423609	Peak_5807_Zbtb46	0	-	0.842424	-2.07823
chr2	181515089	181515479	Peak_5809_Tpd52l2	0	+	-0.793539	-2.07461
chr2	181583091	181583273	Peak_5811_Zfp512b|Uckl1	0	-	0.210957	-0.811968
chr2	181584200	181584592	Peak_5812_Zfp512b|Uckl1	0	-	1.07476	-1.77394
chr2	181855182	181855242	Peak_5816_Pcmtd2	0	+	-0.497839	-3.02852
chr3	8541780	8541961	Peak_5817_Stmn2	0	+	-0.876323	-1.07552
chr3	8802205	8802416	Peak_5818_Mrps28	0	-	-0.149991	-2.26666
chr3	9251921	9252162	Peak_5819_Zbtb10	0	+	1.58566	-1.22325
chr3	9264517	9265478	Peak_5820_Zbtb10	0	+	1.22255	-1.33862
chr3	9280683	9281164	Peak_5821_Zbtb10	0	+	1.72989	-1.01586
chr3	9434968	9435299	Peak_5823_Zfp704	0	-	0.326976	-2.36304
chr3	9437368	9437579	Peak_5824_Zfp704	0	-	0.624019	-1.72805
chr3	9437728	9437819	Peak_5825_Zfp704	0	-	0.497235	0.143998
chr3	9438387	9438778	Peak_5826_Zfp704	0	-	0.331374	-1.99558
chr3	16204112	16205522	Peak_5829_Ythdf3	0	+	0.529444	-1.51942
chr3	16214007	16214248	Peak_5830_Ythdf3	0	+	0.440888	-2.03682
chr3	19133920	19134191	Peak_5831_Armc1	0	-	0.896303	-1.83712
chr3	19226946	19227157	Peak_5832_Pde7a	0	-	-0.293319	-1.9246
chr3	19227306	19227907	Peak_5833_Pde7a	0	-	1.11549	-2.1478
chr3	22210383	22210864	Peak_5834_Tbl1xr1	0	+	-1.01136	-2.45722
chr3	27241778	27242019	Peak_5835_Nceh1	0	+	0.981079	-2.0145
chr3	30607221	30607641	Peak_5837_Mynn	0	+	0.424606	-1.2647
chr3	30616694	30616875	Peak_5838_Mynn	0	+	1.04831	-2.40013
chr3	30650925	30651016	Peak_5839_Lrriq4	0	+	1.01629	-0.393244
chr3	30895931	30896052	Peak_5841_Gpr160	0	+	0.675071	-1.53726
chr3	30896741	30896802	Peak_5842_Gpr160	0	+	2.16323	-2.57355
chr3	31097785	31098415	Peak_5843_Skil	0	+	0.614548	-2.4173
chr3	31117360	31117691	Peak_5844_Skil	0	+	-0.219917	-1.70329
chr3	31118409	31118620	Peak_5845_Skil	0	+	0.728795	-1.77123
chr3	32462636	32462937	Peak_5846_Pik3ca	0	+	2.97791	-2.31855
chr3	32519604	32520683	Peak_5847_Zfp639	0	+	1.30793	-2.11437
chr3	32933331	32933482	Peak_5848_Usp13	0	+	1.65306	-1.25723
chr3	33809220	33809521	Peak_5849_Ttc14	0	+	1.66074	-1.6774
chr3	34651239	34651870	Peak_5852_Sox2ot|Sox2	0	+	1.89201	-1.09067
chr3	36165218	36165578	Peak_5853_D3Ertd254e	0	+	0.0255623	-1.66899
chr3	36165697	36166237	Peak_5854_D3Ertd254e	0	+	-0.0965994	-2.0697
chr3	36987272	36987363	Peak_5856_4932438A13Rik	0	+	-0.0567141	-2.05311
chr3	37052402	37052493	Peak_5858_4932438A13Rik	0	+	-0.278789	-2.55083
chr3	37642570	37642928	Peak_5862_Spry1	0	+	0.515864	-1.95511
chr3	37643285	37643853	Peak_5863_Spry1	0	+	1.87587	-1.4039
chr3	38451716	38451897	Peak_5864_Ankrd50	0	-	0.98257	-0.81979
chr3	38452316	38452497	Peak_5865_Ankrd50	0	-	0.81242	-2.33056
chr3	38454235	38454415	Peak_5866_Ankrd50	0	-	-0.202424	-2.41525
chr3	38456273	38456394	Peak_5868_Ankrd50	0	-	1.14402	-1.30992
chr3	38456573	38456754	Peak_5869_Ankrd50	0	-	1.62886	-1.41926
chr3	38456843	38456904	Peak_5870_Ankrd50	0	-	0.285209	-1.90536
chr3	40653984	40654165	Peak_5872_Intu	0	+	0.618022	-1.50223
chr3	40804960	40805890	Peak_5873_Plk4	0	+	0.163781	-2.35962
chr3	41068333	41068813	Peak_5874_Pgrmc2	0	-	0.850962	-1.35573
chr3	41477905	41478055	Peak_5875_Gm40040	0	-	0.576913	-2.46912
chr3	41604774	41605105	Peak_5876_Jade1	0	+	-0.412847	-2.23729
chr3	41613143	41614464	Peak_5877_Jade1	0	+	0.659533	-2.46031
chr3	46446360	46446811	Peak_5878_Pabpc4l	0	-	1.35652	-0.266085
chr3	51249754	51250744	Peak_5879_Noct	0	+	0.425964	-2.24952
chr3	51255838	51256799	Peak_5880_Elf2	0	-	1.16687	-1.7285
chr3	51472637	51472938	Peak_5881_Naa15	0	+	-0.127074	-2.50238
chr3	51473477	51473958	Peak_5882_Naa15	0	+	-0.0206264	-2.64962
chr3	51493475	51493746	Peak_5883_Rab33b	0	+	1.30896	-1.9861
chr3	51494104	51494165	Peak_5884_Rab33b	0	+	0.226094	-2.08553
chr3	52345121	52346472	Peak_5885_Foxo1	0	+	1.71397	-1.18885
chr3	52347101	52347342	Peak_5886_Foxo1	0	+	1.02998	-1.21472
chr3	52347401	52347642	Peak_5887_Foxo1	0	+	1.06068	-1.98648
chr3	53451430	53451491	Peak_5889_Nhlrc3	0	-	0.745477	-0.0152658
chr3	53451820	53452120	Peak_5890_Nhlrc3	0	-	1.51473	0.797612
chr3	53535325	53535506	Peak_5891_Frem2	0	-	-0.792657	-0.9375
chr3	53653214	53653335	Peak_5892_Frem2	0	-	-0.385433	-1.56894
chr3	54804253	54804314	Peak_5893_Rfxap	0	-	-0.143758	-1.30727
chr3	55117054	55117145	Peak_5894_Spg20	0	+	2.44158	-0.255926
chr3	56004991	56005202	Peak_5896_Nbea	0	-	-0.454371	-1.02912
chr3	58416124	58416455	Peak_5897_Tsc22d2	0	+	2.45939	-0.375698
chr3	58460034	58460304	Peak_5899_Tsc22d2	0	+	0.87677	-1.23844
chr3	58548449	58548629	Peak_5900_Eif2a	0	+	0.736879	-2.66662
chr3	58675866	58676286	Peak_5901_Siah2	0	-	1.27923	-2.19422
chr3	61365227	61365558	Peak_5904_Rap2b	0	+	1.00682	-1.5133
chr3	61365886	61366425	Peak_5906_Rap2b	0	+	0.880252	-0.262654
chr3	62470561	62470802	Peak_5907_Dhx36	0	-	-0.0595088	-1.89397
chr3	63698063	63698214	Peak_5908_Plch1	0	-	-0.179267	-1.7473
chr3	63698933	63699114	Peak_5909_Plch1	0	-	-1.01118	-2.06566
chr3	63915403	63915584	Peak_5910_E130311K13Rik	0	-	1.62048	-1.56135
chr3	63963868	63963989	Peak_5911_Slc33a1	0	-	-0.189484	-0.369163
chr3	65531288	65532218	Peak_5913_Tiparp	0	+	1.30644	-2.63137
chr3	65946539	65946840	Peak_5914_Ccnl1	0	-	-0.606076	-2.16162
chr3	67474758	67474999	Peak_5915_Gfm1	0	+	0.0102576	-1.8687
chr3	68494678	68494859	Peak_5916_Iqschfp|Schip1	0	+	0.959401	-0.378525
chr3	69036935	69037954	Peak_5917_Trim59	0	-	-0.0242702	-2.50001
chr3	69575657	69575837	Peak_5920_B3galnt1	0	-	0.547396	-0.991663
chr3	79068995	79069356	Peak_5922_Rapgef2	0	-	1.30172	-1.28901
chr3	79458763	79459573	Peak_5924_Fnip2	0	-	0.759042	-2.21524
chr3	79480599	79481710	Peak_5925_Fnip2	0	-	1.51344	-1.60524
chr3	81212839	81212990	Peak_5927_Pdgfc	0	+	2.74084	-1.13268
chr3	84164607	84165178	Peak_5928_Trim2	0	-	1.16151	-1.85765
chr3	84903516	84904117	Peak_5929_Fbxw7	0	+	1.69258	-1.12329
chr3	84977247	84977878	Peak_5932_Fbxw7	0	+	1.05157	-1.26111
chr3	86786810	86787051	Peak_5935_Dclk2	0	-	1.46175	-2.06362
chr3	86905884	86906185	Peak_5936_Dclk2	0	-	0.755353	-2.1478
chr3	87083091	87083212	Peak_5937_Kirrel	0	-	0.365656	-0.556499
chr3	87535688	87535899	Peak_5938_Etv3	0	+	2.68613	-0.54296
chr3	87536348	87536529	Peak_5939_Etv3	0	+	0.925954	-2.63817
chr3	87859142	87859442	Peak_5940_Prcc	0	-	0.924134	-0.917158
chr3	87869692	87870232	Peak_5941_Prcc	0	-	0.73487	-1.04818
chr3	87914576	87914696	Peak_5942_Hdgf	0	+	-1.0674	-1.39029
chr3	87914875	87915115	Peak_5943_Hdgf	0	+	-0.631721	-0.942282
chr3	87931332	87932292	Peak_5944_Isg20l2	0	+	0.856729	-1.68087
chr3	87977905	87978085	Peak_5945_Nes	0	+	0.848056	0.521689
chr3	88055033	88055963	Peak_5947_Gpatch4	0	+	2.02616	0.106061
chr3	88329523	88329704	Peak_5950_Tmem79	0	-	1.86182	-1.64846
chr3	88351096	88351487	Peak_5953_Smg5	0	+	0.0491911	-1.69692
chr3	88412443	88412773	Peak_5954_Slc25a44	0	-	0.412921	-1.6017
chr3	88420737	88420887	Peak_5955_Slc25a44	0	-	-0.65465	-1.40719
chr3	88436318	88436529	Peak_5956_Sema4a	0	-	0.632989	-0.798424
chr3	88536999	88537598	Peak_5957_Mex3a	0	+	1.44188	-1.33657
chr3	88538943	88539093	Peak_5958_Mex3a	0	+	0.696549	-1.81043
chr3	88568016	88569246	Peak_5959_Ubqln4	0	+	0.835092	-1.40412
chr3	88587969	88588389	Peak_5960_Ssr2	0	+	-0.919159	-2.11417
chr3	88646851	88647092	Peak_5961_Arhgef2	0	+	0.355757	-2.13233
chr3	88711694	88712025	Peak_5962_Khdc4	0	+	1.75302	-1.49535
chr3	88712563	88712804	Peak_5963_Khdc4	0	+	0.175764	-2.16477
chr3	88729249	88729430	Peak_5964_Rit1	0	+	1.00618	-2.89179
chr3	88895284	88895675	Peak_5969_Gon4l	0	+	1.26557	-0.464528
chr3	88896063	88896334	Peak_5971_Gon4l	0	+	-0.00594832	-1.91875
chr3	88908122	88908363	Peak_5973_Gon4l	0	+	1.3378	-1.13656
chr3	88909532	88910043	Peak_5975_Gon4l	0	+	1.01202	-1.34913
chr3	88909537	88910047	Peak_5976_Msto1	0	-	-0.864694	-1.57751
chr3	88981519	88981970	Peak_5978_Ash1l	0	+	1.52872	-1.21502
chr3	88985479	88985750	Peak_5979_Ash1l	0	+	1.35065	-0.832918
chr3	89007378	89007679	Peak_5980_Ash1l	0	+	1.00097	-1.14363
chr3	89176501	89176741	Peak_5981_Clk2	0	+	0.464015	-1.80431
chr3	89182585	89182705	Peak_5982_Scamp3	0	+	-0.637218	-0.89383
chr3	89333778	89334048	Peak_5984_Efna4	0	-	0.82734	-1.96284
chr3	89339800	89339861	Peak_5986_Adam15	0	-	-0.774168	-0.773429
chr3	89379440	89379681	Peak_5987_Zbtb7b	0	-	2.02142	-1.01346
chr3	89380488	89380789	Peak_5988_Zbtb7b	0	-	0.13013	-2.20835
chr3	89468622	89468713	Peak_5992_Pmvk	0	+	-1.66513	-2.42281
chr3	89734998	89735209	Peak_5993_Adar	0	+	-0.235197	-1.68108
chr3	89735478	89736169	Peak_5994_Adar	0	+	1.10624	-1.81199
chr3	89751045	89751286	Peak_5996_Adar	0	+	2.07176	-1.16197
chr3	89782233	89782653	Peak_5999_Ube2q1	0	+	2.47916	-1.12337
chr3	89854995	89855296	Peak_6002_She	0	+	0.95999	-1.83866
chr3	89940830	89941101	Peak_6005_Atp8b2	0	-	1.65275	-1.06523
chr3	89997826	89998066	Peak_6006_Hax1	0	-	-0.567769	-0.423843
chr3	90065621	90065742	Peak_6007_4933434E20Rik	0	+	0.256242	-1.79014
chr3	90235538	90235838	Peak_6008_Jtb	0	+	0.528352	-2.64809
chr3	90391657	90391838	Peak_6009_Ints3	0	-	-0.06837	-1.30243
chr3	90391897	90392138	Peak_6010_Ints3	0	-	0.504042	0.00449614
chr3	90487479	90487900	Peak_6011_Ilf2	0	+	-0.42769	-1.83485
chr3	90489305	90489425	Peak_6012_Snapin	0	-	0.13394	-3.21101
chr3	90499734	90499944	Peak_6013_Chtop	0	-	1.26829	-0.669142
chr3	93526047	93526227	Peak_6016_S100a11	0	+	-0.129155	-0.74833
chr3	94448106	94448257	Peak_6018_Mrpl9	0	+	-0.395556	-1.86611
chr3	94779413	94779594	Peak_6019_Cgn	0	-	0.439213	-1.49116
chr3	94878935	94879386	Peak_6020_Pogz	0	+	0.575142	-2.04322
chr3	94879535	94880466	Peak_6021_Pogz	0	+	0.648396	-1.63965
chr3	94958775	94959106	Peak_6023_Rfx5	0	+	1.15107	-1.92067
chr3	94984115	94984715	Peak_6024_Pi4kb	0	+	0.363973	-1.9793
chr3	95006092	95006153	Peak_6025_Pi4kb	0	+	0.562705	-1.47863
chr3	95010509	95010600	Peak_6026_Zfp687	0	-	0.482512	-1.45185
chr3	95011018	95011199	Peak_6027_Zfp687	0	-	0.0169275	-2.43073
chr3	95011287	95011588	Peak_6028_Zfp687	0	-	1.41815	-1.39387
chr3	95032723	95032934	Peak_6030_Psmd4	0	-	0.123133	-1.01459
chr3	95035870	95035991	Peak_6031_Psmd4	0	-	-1.08024	-1.9072
chr3	95036559	95036800	Peak_6032_Psmd4	0	-	0.466152	-1.0798
chr3	95059699	95059819	Peak_6033_Pip5k1a	0	-	0.627953	-2.40895
chr3	95188419	95188870	Peak_6035_Gabpb2	0	-	1.27568	-1.40976
chr3	95217876	95217937	Peak_6036_Gm16740	0	+	-0.061821	-1.50057
chr3	95231820	95231971	Peak_6038_Cdc42se1	0	+	0.0109806	-1.93927
chr3	95254843	95255533	Peak_6039_Prune1	0	-	0.209222	-1.19538
chr3	95327363	95327723	Peak_6041_Setdb1	0	-	0.970133	-2.37511
chr3	95338488	95338849	Peak_6042_Setdb1	0	-	0.851305	-1.89476
chr3	95339028	95339089	Peak_6043_Setdb1	0	-	1.58771	-0.485363
chr3	95617237	95617508	Peak_6044_Golph3l	0	+	2.10293	-2.3402
chr3	95628621	95628682	Peak_6046_Ensa	0	+	-0.598467	-2.08617
chr3	95659712	95660131	Peak_6047_Mcl1	0	+	1.02013	-1.5885
chr3	95660668	95661206	Peak_6048_Mcl1	0	+	0.682617	-1.86178
chr3	95739975	95740186	Peak_6049_Tars2	0	-	-0.294518	-1.85911
chr3	95763610	95764120	Peak_6050_Rprd2	0	-	1.35532	-1.51692
chr3	95764479	95765950	Peak_6051_Rprd2	0	-	1.26105	-1.19914
chr3	95937882	95938123	Peak_6052_Anp32e	0	+	1.64026	1.00902
chr3	95988907	95989058	Peak_6054_Plekho1	0	-	2.13021	-1.03359
chr3	96154829	96155160	Peak_6055_Otud7b	0	+	2.34128	0.166028
chr3	96155249	96155490	Peak_6056_Otud7b	0	+	0.635792	-0.656686
chr3	96155609	96156090	Peak_6057_Otud7b	0	+	1.46423	-1.23923
chr3	96173646	96173827	Peak_6058_Sf3b4	0	+	-1.36334	-1.87051
chr3	96560743	96560984	Peak_6062_Txnip	0	+	1.07472	-2.1579
chr3	96683174	96683355	Peak_6064_Ankrd35	0	+	0.604424	-0.479244
chr3	96683564	96683835	Peak_6065_Ankrd35	0	+	-0.118172	-2.60085
chr3	96684074	96684345	Peak_6066_Ankrd35	0	+	2.01691	-1.4471
chr3	96871279	96871370	Peak_6069_Gpr89	0	-	0.225374	-1.98483
chr3	97205101	97205312	Peak_6071_Bcl9	0	-	0.983525	-1.63395
chr3	97205461	97205642	Peak_6072_Bcl9	0	-	-0.158928	-1.74067
chr3	97208761	97208822	Peak_6073_Bcl9	0	-	1.69695	-1.1945
chr3	97209961	97210772	Peak_6074_Bcl9	0	-	1.49723	-0.589674
chr3	97766796	97767337	Peak_6075_Pde4dip	0	-	0.583861	-1.9099
chr3	98146431	98146552	Peak_6076_Notch2	0	+	1.36104	-0.666997
chr3	98147601	98147931	Peak_6077_Notch2	0	+	0.870647	-2.08201
chr3	98148170	98148831	Peak_6078_Notch2	0	+	0.974462	-1.55859
chr3	100138569	100138780	Peak_6079_Wdr3	0	-	-0.0327907	-2.33104
chr3	100471959	100472140	Peak_6081_Tent5c	0	-	0.0382852	-1.64517
chr3	100567337	100567638	Peak_6082_Man1a2	0	-	1.11649	-2.19589
chr3	100962584	100963304	Peak_6084_Ttf2	0	-	0.202409	-2.08055
chr3	101043051	101043442	Peak_6085_Ptgfrn	0	-	1.39233	-0.609317
chr3	101060600	101060991	Peak_6086_Ptgfrn	0	-	2.49398	-1.83489
chr3	101431439	101431500	Peak_6088_Igsf3	0	+	-0.0959848	-1.79926
chr3	101439599	101439750	Peak_6089_Igsf3	0	+	0.92957	-1.89308
chr3	101457718	101457899	Peak_6090_Igsf3	0	+	1.08646	-0.37786
chr3	101459908	101460059	Peak_6091_Igsf3	0	+	2.27849	-1.67503
chr3	101462368	101462489	Peak_6092_Igsf3	0	+	-0.129554	-1.48406
chr3	101462638	101463059	Peak_6093_Igsf3	0	+	1.69401	-1.39753
chr3	102153792	102153883	Peak_6094_Vangl1	0	-	-0.20515	-1.67207
chr3	102157781	102158202	Peak_6095_Vangl1	0	-	2.09377	-1.17882
chr3	102184146	102184597	Peak_6096_Vangl1	0	-	0.951572	-1.89929
chr3	103064313	103064554	Peak_6097_Nras	0	+	-0.936791	-1.82635
chr3	103131581	103132032	Peak_6098_Dennd2c	0	+	-0.13386	-2.01259
chr3	103178387	103178538	Peak_6099_Bcas2	0	+	-0.532177	-1.61426
chr3	103353735	103354186	Peak_6100_Trim33	0	+	-0.442983	-2.6788
chr3	103354965	103355236	Peak_6101_Trim33	0	+	1.64821	-1.24483
chr3	103777373	103777794	Peak_6102_Hipk1	0	-	1.01452	-1.03474
chr3	103778123	103778304	Peak_6104_Hipk1	0	-	-0.166247	-2.19451
chr3	103802971	103803481	Peak_6106_Dclre1b	0	-	1.24208	-1.24682
chr3	103962166	103962677	Peak_6109_Rsbn1	0	+	1.25727	-1.85019
chr3	104014998	104015569	Peak_6111_Magi3	0	-	1.24924	-0.677563
chr3	104051087	104051238	Peak_6112_Magi3	0	-	0.818461	-1.96217
chr3	104457691	104457932	Peak_6114_Lrig2	0	-	2.68711	-0.705291
chr3	104653213	104653663	Peak_6115_Slc16a1	0	+	-0.098703	-1.67828
chr3	104655462	104655673	Peak_6116_Slc16a1	0	+	-0.615029	-1.49649
chr3	105003834	105004195	Peak_6118_Cttnbp2nl	0	-	0.94602	-0.50154
chr3	105004793	105005064	Peak_6119_Cttnbp2nl	0	-	0.859054	-0.708806
chr3	105005273	105005604	Peak_6120_Cttnbp2nl	0	-	0.655865	-1.53418
chr3	105678329	105679467	Peak_6121_Ddx20	0	-	1.42822	-1.78713
chr3	105716735	105716796	Peak_6122_Inka2	0	+	-0.282948	-0.0703282
chr3	105967148	105967460	Peak_6123_Gm42890|Wdr77	0	+	-0.444198	-2.02693
chr3	106735466	106735767	Peak_6124_Lrif1	0	+	0.198625	-1.66121
chr3	107330204	107332058	Peak_6125_Rbm15	0	-	1.408	-1.79714
chr3	107612951	107613012	Peak_6127_Strip1	0	-	0.813227	-1.22078
chr3	107613071	107613462	Peak_6128_Strip1	0	-	0.798182	-2.59619
chr3	108108778	108109169	Peak_6130_Gnai3	0	-	0.304199	-2.18272
chr3	108188308	108188428	Peak_6132_Amigo1	0	+	1.59097	-1.84186
chr3	108386587	108386707	Peak_6133_Psrc1	0	+	-0.372388	-0.739832
chr3	108387632	108387992	Peak_6134_Psrc1	0	+	0.184745	-1.741
chr3	108391869	108392290	Peak_6135_Celsr2	0	-	1.83002	-0.276846
chr3	108412373	108412554	Peak_6136_Celsr2	0	-	0.606383	-1.04755
chr3	108412943	108413004	Peak_6137_Celsr2	0	-	0.389935	-1.15116
chr3	108413363	108413454	Peak_6138_Celsr2	0	-	2.50368	-0.0543041
chr3	108413722	108413813	Peak_6139_Celsr2	0	-	-0.367005	-1.90623
chr3	108426572	108427082	Peak_6140_Sars	0	-	0.35354	-1.68235
chr3	108558188	108558369	Peak_6142_Tmem167b	0	-	2.33201	-1.14018
chr3	108644488	108644729	Peak_6143_Wdr47	0	+	2.00476	-0.694714
chr3	108679477	108679718	Peak_6144_Gpsm2	0	-	1.13949	-2.75628
chr3	108903912	108904721	Peak_6145_Prpf38b	0	-	1.68393	0.961828
chr3	110249617	110250098	Peak_6146_Prmt6	0	-	0.987368	-1.14592
chr3	115928841	115929082	Peak_6148_Dph5	0	+	1.14135	-0.798201
chr3	116582591	116582832	Peak_6150_Trmt13	0	-	1.22058	-1.40335
chr3	116632003	116632363	Peak_6152_Mfsd14a	0	-	-0.192775	-2.34677
chr3	122014233	122014954	Peak_6155_Arhgap29	0	+	1.73266	-1.90114
chr3	122275316	122275437	Peak_6156_Dnttip2	0	+	-0.542203	-2.53551
chr3	122512731	122512972	Peak_6162_Bcar3	0	+	0.0308276	-1.78123
chr3	122925473	122925563	Peak_6164_1810037I17Rik	0	+	-0.426493	-2.06832
chr3	122933621	122934642	Peak_6165_Usp53	0	-	0.605114	-0.99867
chr3	126922961	126923232	Peak_6167_Ank2	0	-	2.48356	-1.24291
chr3	127561945	127562575	Peak_6169_Zgrf1	0	+	0.944726	-1.19164
chr3	127562844	127563115	Peak_6170_Zgrf1	0	+	1.79896	-1.55307
chr3	129633006	129633396	Peak_6173_Elovl6	0	+	0.541007	-1.4648
chr3	129633575	129633876	Peak_6174_Elovl6	0	+	-0.635896	-2.11749
chr3	129983388	129983959	Peak_6175_Sec24b	0	-	0.188707	-1.75851
chr3	130696001	130696181	Peak_6177_Ostc	0	-	-0.676031	-2.89283
chr3	131111580	131111731	Peak_6178_Lef1	0	+	-0.999134	0.448612
chr3	132838147	132838718	Peak_6180_Tbck	0	+	1.56066	-1.92099
chr3	133082105	133082316	Peak_6181_Gstcd	0	-	0.257003	-2.3827
chr3	133084684	133084835	Peak_6182_Gstcd	0	-	-0.810616	-2.43709
chr3	133109129	133109340	Peak_6183_Ints12	0	+	-0.804576	-1.98445
chr3	133466347	133468238	Peak_6184_Tet2	0	-	1.10055	-1.26884
chr3	133469407	133469588	Peak_6185_Tet2	0	-	0.271252	-0.238548
chr3	133485603	133486353	Peak_6186_Tet2	0	-	-1.06555	-2.62745
chr3	133486562	133486923	Peak_6187_Tet2	0	-	-0.848155	-1.78854
chr3	133486982	133487133	Peak_6188_Tet2	0	-	-1.30315	-1.82095
chr3	133487282	133487493	Peak_6189_Tet2	0	-	-0.44951	-2.05559
chr3	133488512	133488753	Peak_6190_Tet2	0	-	-0.938539	-1.56202
chr3	135357568	135357749	Peak_6192_Slc9b1	0	+	-0.0029275	0.0527035
chr3	135465198	135465439	Peak_6193_Ube2d3	0	+	-1.07101	-2.44166
chr3	135570293	135570864	Peak_6194_Manba	0	+	0.814088	-1.62279
chr3	137932716	137932927	Peak_6195_Dapp1	0	-	-0.783614	-0.743519
chr3	138156791	138156972	Peak_6196_Trmt10a	0	+	-0.648404	-2.71698
chr3	138460005	138460455	Peak_6197_Metap1	0	-	-0.91091	-1.93162
chr3	138902474	138902745	Peak_6198_Tspan5	0	+	1.71174	-2.04024
chr3	138902984	138903165	Peak_6199_Tspan5	0	+	1.03558	-2.35939
chr3	142793061	142793182	Peak_6200_Pkn2	0	-	-0.656643	-3.00249
chr3	142793481	142793962	Peak_6201_Pkn2	0	-	0.151863	-2.13812
chr3	144434355	144434655	Peak_6202_Hs2st1	0	-	0.619792	-0.997809
chr3	145647481	145647750	Peak_6206_Ccn1	0	-	0.904361	-1.85572
chr3	146001481	146002112	Peak_6207_Syde2	0	+	1.17645	-1.58873
chr3	146019890	146020221	Peak_6208_Syde2	0	+	1.47196	-1.68635
chr3	148816512	148816783	Peak_6209_Adgrl2	0	-	1.56274	-2.35188
chr3	148816992	148817563	Peak_6210_Adgrl2	0	-	2.59377	-1.55967
chr3	148858868	148859528	Peak_6211_Adgrl2	0	-	0.526576	-1.36754
chr3	152276488	152276638	Peak_6212_Miga1	0	-	1.28417	-1.58658
chr3	152427529	152427920	Peak_6214_Zzz3	0	+	0.0800022	-1.64812
chr3	152428549	152428850	Peak_6215_Zzz3	0	+	0.983526	-2.91968
chr3	153922596	153922747	Peak_6217_Acadm	0	-	0.151783	-2.92918
chr4	3585700	3586121	Peak_6219_Tgs1	0	+	0.560418	-1.76375
chr4	3902345	3902855	Peak_6220_Plag1	0	-	1.72479	-1.36122
chr4	3904114	3904595	Peak_6221_Plag1	0	-	0.662114	-1.80097
chr4	4767578	4767909	Peak_6222_Impad1	0	-	1.39628	-2.78515
chr4	5799330	5799631	Peak_6223_Fam110b	0	+	2.27494	-0.440486
chr4	8751659	8751810	Peak_6224_Chd7	0	+	-0.404396	-1.42437
chr4	8752469	8752740	Peak_6225_Chd7	0	+	0.938823	-0.746008
chr4	8785616	8785767	Peak_6226_Chd7	0	+	-0.879452	-2.58255
chr4	8866158	8866759	Peak_6228_Chd7	0	+	2.4154	-0.85335
chr4	9453018	9453229	Peak_6229_Asph	0	-	1.74174	-2.29656
chr4	9630584	9630705	Peak_6230_Asph	0	-	-0.434681	-2.19484
chr4	10990369	10991179	Peak_6231_Plekhf2	0	-	0.923042	-1.91748
chr4	11169704	11169914	Peak_6232_Trp53inp1	0	+	-0.461305	-2.46922
chr4	11513341	11513462	Peak_6233_Virma	0	+	0.0292383	-1.82624
chr4	11513791	11514122	Peak_6234_Virma	0	+	0.543315	-2.35754
chr4	11519190	11519311	Peak_6235_Virma	0	+	-0.147386	-2.5139
chr4	11526688	11526779	Peak_6236_Virma	0	+	1.12592	-1.81201
chr4	11961358	11961779	Peak_6238_Pdp1	0	-	1.37723	-0.477658
chr4	12094863	12095104	Peak_6239_Rbm12b2	0	+	-0.981921	-1.30195
chr4	14818161	14818342	Peak_6242_Otud6b	0	-	-0.746602	-1.94357
chr4	15283275	15283456	Peak_6243_Tmem64	0	+	1.25508	-2.15636
chr4	15981313	15981704	Peak_6244_Nbn	0	+	-0.456943	-1.83293
chr4	15998410	15998561	Peak_6245_Osgin2	0	-	0.790779	-1.35661
chr4	21993329	21993599	Peak_6247_Faxc	0	+	1.91301	-1.54245
chr4	22376889	22377040	Peak_6248_Fbxl4	0	+	0.864473	-2.19121
chr4	24901706	24902006	Peak_6250_Ndufaf4	0	+	0.343166	-2.16458
chr4	25250338	25250519	Peak_6251_Ufl1	0	-	0.990905	-2.07493
chr4	25619831	25619922	Peak_6253_Fut9	0	-	0.147821	-2.60356
chr4	25620101	25620672	Peak_6254_Fut9	0	-	0.78047	-1.76278
chr4	26327651	26327922	Peak_6255_Manea	0	-	1.45622	-1.04966
chr4	28964108	28964259	Peak_6258_Epha7	0	+	1.36738	-0.459746
chr4	32019598	32019779	Peak_6259_Map3k7	0	+	-0.667388	-2.15494
chr4	32580197	32580318	Peak_6260_Bach2	0	+	2.53674	-1.83761
chr4	32639530	32639951	Peak_6261_Casp8ap2	0	+	0.937326	-2.01303
chr4	32640279	32640700	Peak_6262_Casp8ap2	0	+	0.363658	-2.20668
chr4	32641239	32641540	Peak_6263_Casp8ap2	0	+	0.750204	-2.20715
chr4	32644538	32644719	Peak_6264_Casp8ap2	0	+	-0.501667	-2.29407
chr4	32646307	32646548	Peak_6265_Casp8ap2	0	+	-0.689888	-2.49655
chr4	32735200	32735531	Peak_6266_Mdn1	0	+	-0.511249	-1.75402
chr4	32738590	32738741	Peak_6267_Mdn1	0	+	-0.958318	-1.35635
chr4	32749779	32749930	Peak_6268_Mdn1	0	+	-0.485276	-1.4363
chr4	32756408	32756559	Peak_6269_Mdn1	0	+	-0.676521	-0.799657
chr4	32757698	32757939	Peak_6270_Mdn1	0	+	1.02889	1.09427
chr4	32760697	32760848	Peak_6271_Mdn1	0	+	-0.278625	-0.605973
chr4	32763247	32763398	Peak_6272_Mdn1	0	+	-0.82636	-2.43287
chr4	32805234	32805505	Peak_6273_Ankrd6	0	-	1.40465	-0.628723
chr4	32805654	32805925	Peak_6274_Ankrd6	0	-	1.55106	-0.674
chr4	33245902	33246533	Peak_6275_Pnrc1	0	-	0.230156	-2.11355
chr4	33500573	33500634	Peak_6276_Rngtt	0	+	1.78952	-0.628789
chr4	34591909	34592270	Peak_6279_Orc3	0	-	1.6831	-0.171202
chr4	34804822	34805573	Peak_6280_Zfp292	0	-	0.238771	-2.05074
chr4	34806231	34806712	Peak_6281_Zfp292	0	-	-0.487271	-2.84639
chr4	34807521	34808062	Peak_6282_Zfp292	0	-	-0.290929	-2.25288
chr4	34808241	34808602	Peak_6283_Zfp292	0	-	-0.275919	-1.83254
chr4	34808841	34808932	Peak_6284_Zfp292	0	-	-0.695156	-3.50997
chr4	34809261	34809382	Peak_6285_Zfp292	0	-	-0.62703	-3.03852
chr4	34809741	34809802	Peak_6286_Zfp292	0	-	-2.0087	-3.00495
chr4	34811031	34811752	Peak_6287_Zfp292	0	-	0.9594	-2.5554
chr4	35083844	35083935	Peak_6289_Mob3b	0	-	1.99459	-2.92619
chr4	40205572	40206023	Peak_6290_Ddx58	0	-	0.575397	-0.458463
chr4	40260050	40261159	Peak_6291_Topors	0	-	0.222858	-1.69451
chr4	40261248	40261879	Peak_6292_Topors	0	-	-0.65082	-1.29722
chr4	40262417	40262688	Peak_6293_Topors	0	-	-0.589838	-1.99657
chr4	40947784	40947934	Peak_6294_Bag1	0	-	-0.489917	-1.28659
chr4	40976693	40977143	Peak_6295_Nfx1	0	+	-1.03602	-2.01445
chr4	41011988	41012229	Peak_6296_Nfx1	0	+	2.16539	-0.810809
chr4	41093169	41093438	Peak_6297_Aqp3	0	-	0.558861	0.0811292
chr4	41114995	41115505	Peak_6298_Nol6	0	-	0.440232	-1.83593
chr4	41121850	41122030	Peak_6299_Nol6	0	-	-0.243907	-1.50311
chr4	41190740	41191131	Peak_6300_Ube2r2	0	+	-0.0932821	-1.24819
chr4	41196501	41196622	Peak_6301_Ubap2	0	-	-1.36605	-1.67045
chr4	41202350	41202531	Peak_6302_Ubap2	0	-	1.16236	1.03043
chr4	41205559	41205680	Peak_6303_Ubap2	0	-	-0.676112	-1.14691
chr4	41206849	41207030	Peak_6304_Ubap2	0	-	0.327172	-1.39909
chr4	41379040	41379491	Peak_6305_Ubap1	0	+	0.55803	-2.31034
chr4	41379699	41379910	Peak_6306_Ubap1	0	+	0.781952	-1.27228
chr4	41393893	41394194	Peak_6307_Kif24	0	-	0.708843	-1.55951
chr4	41395423	41395604	Peak_6309_Kif24	0	-	0.570412	-0.479341
chr4	41496500	41496650	Peak_6310_Myorg	0	-	0.8177	-1.16413
chr4	41497307	41497547	Peak_6311_Myorg	0	-	1.08596	-1.78869
chr4	41712032	41712327	Peak_6313_Rpp25l	0	-	1.30412	-2.10581
chr4	41738822	41739633	Peak_6314_Sigmar1	0	-	1.4155	-0.972923
chr4	42957358	42957658	Peak_6316_Dnajb5	0	+	0.597991	-1.32627
chr4	43017694	43017875	Peak_6317_Pigo	0	-	0.156229	-2.01444
chr4	43036306	43036397	Peak_6319_Fam214b	0	-	0.815866	-0.547402
chr4	43264570	43264811	Peak_6320_Unc13b	0	+	1.54342	-1.73717
chr4	43415930	43416051	Peak_6321_Rusc2	0	+	1.95729	0.449861
chr4	43447525	43447795	Peak_6322_Tesk1	0	+	1.85922	-0.876813
chr4	43531878	43532059	Peak_6324_Tln1	0	-	0.315089	-1.50572
chr4	43943395	43943516	Peak_6325_Reck	0	+	-0.112334	-1.81144
chr4	44025469	44025590	Peak_6326_Clta	0	+	-1.29248	-0.820572
chr4	44059770	44060070	Peak_6327_Gne	0	-	1.64279	-1.78913
chr4	44931914	44931975	Peak_6328_Zcchc7	0	+	0.84549	-1.94512
chr4	45032128	45032339	Peak_6331_Polr1e	0	+	0.54098	-0.592078
chr4	45035266	45035447	Peak_6332_Fbxo10	0	-	3.24215	0.433689
chr4	45373941	45374212	Peak_6337_Dcaf10	0	+	1.21954	-0.845785
chr4	45399275	45399426	Peak_6338_Slc25a51	0	-	0.660482	-1.4714
chr4	45399574	45399755	Peak_6339_Slc25a51	0	-	0.93921	-2.64645
chr4	45458254	45458405	Peak_6340_Shb	0	-	1.07673	-1.26626
chr4	45803379	45803649	Peak_6342_Aldh1b1	0	+	0.760001	-1.59218
chr4	45804215	45804514	Peak_6343_Aldh1b1	0	+	2.11717	-1.11905
chr4	46451261	46451411	Peak_6344_Anp32b	0	+	-0.536508	-0.959446
chr4	46468611	46468911	Peak_6345_Anp32b	0	+	0.834347	-0.232187
chr4	46469839	46470110	Peak_6346_Anp32b	0	+	4.06182	4.21107
chr4	46471338	46471578	Peak_6347_Anp32b	0	+	5.90404	5.72987
chr4	46472027	46472237	Peak_6348_Anp32b	0	+	3.8287	3.15534
chr4	46502912	46503003	Peak_6349_Nans	0	+	0.235933	-1.70009
chr4	46604539	46604690	Peak_6351_Tbc1d2	0	-	2.86416	-0.243046
chr4	48560808	48561349	Peak_6355_Msantd3	0	+	0.496819	-2.06669
chr4	49514061	49514361	Peak_6356_Mrpl50	0	-	0.0650625	-1.82103
chr4	49529088	49529329	Peak_6357_Zfp189	0	+	1.39351	-2.04393
chr4	53033516	53033907	Peak_6358_Abca1	0	-	1.27302	-1.00341
chr4	53567519	53567700	Peak_6360_Slc44a1	0	+	0.0544784	-2.46839
chr4	53761271	53761572	Peak_6361_Fktn	0	+	1.67248	-1.77676
chr4	55008546	55009446	Peak_6362_Zfp462	0	+	0.505084	-1.55636
chr4	55009535	55009716	Peak_6363_Zfp462	0	+	-0.772953	-1.16522
chr4	55009955	55010766	Peak_6364_Zfp462	0	+	-0.334869	-2.01403
chr4	55012055	55012416	Peak_6367_Zfp462	0	+	0.230874	-2.35689
chr4	55012475	55012656	Peak_6368_Zfp462	0	+	-0.30683	-2.435
chr4	55012985	55013676	Peak_6369_Zfp462	0	+	0.263142	-1.23495
chr4	55072944	55073125	Peak_6370_Zfp462	0	+	0.182956	-0.716245
chr4	55079303	55079424	Peak_6371_Zfp462	0	+	0.452131	-1.22482
chr4	55080623	55081523	Peak_6372_Zfp462	0	+	0.735785	-1.96721
chr4	55389927	55390078	Peak_6373_Rad23b	0	+	-0.983656	-2.7155
chr4	55527501	55528429	Peak_6374_Klf4	0	-	0.683999	-1.57043
chr4	55529714	55530193	Peak_6375_Klf4	0	-	0.793345	-1.37977
chr4	55530760	55530851	Peak_6376_Klf4	0	-	0.688806	-1.96355
chr4	56751268	56751419	Peak_6378_Elp1	0	-	-0.133583	-3.23768
chr4	56879911	56880152	Peak_6379_Tmem245	0	-	2.50936	-2.20977
chr4	57063189	57063280	Peak_6380_Epb41l4b	0	-	-0.189687	-1.76895
chr4	57193780	57194261	Peak_6381_Ptpn3	0	-	0.224821	-1.58841
chr4	57854624	57854807	Peak_6383_Pakap|Akap2	0	+	0.181264	-1.52138
chr4	57855704	57856487	Peak_6384_Pakap|Akap2	0	+	0.0678934	-2.13821
chr4	57856754	57857057	Peak_6385_Pakap|Akap2	0	+	0.127593	-1.68138
chr4	57892873	57893444	Peak_6386_Akap2|Pakap	0	+	1.18293	-1.82899
chr4	58435344	58435555	Peak_6387_Lpar1	0	-	2.03051	-1.80866
chr4	58437054	58437355	Peak_6388_Lpar1	0	-	2.24909	-1.56703
chr4	58486761	58487152	Peak_6389_Lpar1	0	-	1.49176	-0.368652
chr4	59476606	59476966	Peak_6390_Ptbp3	0	-	-0.130575	-2.25511
chr4	59752679	59752980	Peak_6392_E130308A19Rik	0	+	1.07051	-1.6291
chr4	59771944	59772485	Peak_6393_Inip	0	-	1.56608	-1.04285
chr4	59898917	59899398	Peak_6394_Snx30	0	+	1.97084	-1.62957
chr4	62191308	62191699	Peak_6395_Zfp37	0	-	1.01801	-0.861763
chr4	62191908	62192149	Peak_6396_Zfp37	0	-	-0.109572	-1.52216
chr4	62300491	62300732	Peak_6397_Fkbp15	0	-	1.77972	-0.124403
chr4	62304331	62304662	Peak_6398_Fkbp15	0	-	0.585697	-1.89823
chr4	62304811	62304992	Peak_6399_Fkbp15	0	-	0.680438	0.0241531
chr4	62423302	62424382	Peak_6400_Prpf4	0	+	1.03758	-2.11328
chr4	62523723	62524202	Peak_6401_Pole3	0	-	1.03403	0.118205
chr4	63394776	63394897	Peak_6402_Akna	0	-	0.328274	-2.08498
chr4	63395076	63395586	Peak_6403_Akna	0	-	0.917136	-1.40917
chr4	63471153	63471214	Peak_6404_Whrn	0	-	0.277534	0.0309564
chr4	70266594	70266985	Peak_6406_Cdk5rap2	0	-	0.230121	-2.39992
chr4	83462188	83462519	Peak_6408_Snapc3	0	+	-0.484007	0.603873
chr4	83462189	83462520	Peak_6409_Psip1	0	-	0.745823	-2.00184
chr4	83464977	83465187	Peak_6410_Snapc3	0	+	0.0588915	1.20075
chr4	84275784	84275965	Peak_6412_Bnc2	0	-	-0.275347	-1.69594
chr4	84276114	84276505	Peak_6413_Bnc2	0	-	1.0403	-1.26349
chr4	84292463	84292644	Peak_6415_Bnc2	0	-	2.37654	-0.96476
chr4	86576146	86576297	Peak_6416_Rraga	0	+	-0.503277	-1.85502
chr4	86581973	86582064	Peak_6417_Haus6	0	-	-0.630881	-1.55349
chr4	86582873	86583564	Peak_6418_Haus6	0	-	0.606474	-2.94113
chr4	86825225	86825496	Peak_6419_Dennd4c	0	+	0.438188	-1.88265
chr4	86825795	86825946	Peak_6420_Dennd4c	0	+	0.755689	-2.29597
chr4	86931972	86932633	Peak_6421_Acer2	0	+	0.0672145	-1.4092
chr4	87773524	87773675	Peak_6422_Mllt3	0	-	-0.190483	0.137416
chr4	88720258	88721660	Peak_6423_Klhl9	0	-	1.13922	-1.93168
chr4	89179521	89180002	Peak_6424_Mtap	0	+	0.0912415	-2.07707
chr4	89180090	89180301	Peak_6425_Mtap	0	+	0.181255	-3.63662
chr4	94501040	94501371	Peak_6427_Caap1	0	-	2.10485	-1.51992
chr4	94569551	94569822	Peak_6428_Plaa	0	-	0.0841975	-2.27373
chr4	94965366	94965547	Peak_6429_Mysm1	0	-	0.412974	-2.38638
chr4	95050046	95050375	Peak_6430_Jun	0	-	2.24837	-1.25751
chr4	98733924	98734135	Peak_6432_L1td1	0	+	-0.982516	-1.59724
chr4	98736411	98738450	Peak_6433_L1td1	0	+	-0.120912	-1.51924
chr4	98778747	98779138	Peak_6434_Kank4	0	-	0.28071	-2.48034
chr4	98779977	98780098	Peak_6435_Kank4	0	-	0.966884	-1.06141
chr4	98934045	98934705	Peak_6436_Usp1	0	+	2.23979	-1.53564
chr4	99653905	99654056	Peak_6437_Gm12688	0	-	1.19261	0.596738
chr4	99656983	99657192	Peak_6438_Foxd3	0	+	0.411646	-1.36344
chr4	99658055	99658384	Peak_6439_Foxd3	0	+	1.20063	-0.137538
chr4	101003152	101003753	Peak_6440_Cachd1	0	+	2.57451	-1.04134
chr4	101153026	101153357	Peak_6441_Jak1	0	-	1.98809	-1.95973
chr4	103162425	103162756	Peak_6442_Mier1	0	+	1.08035	-2.61521
chr4	103319149	103319330	Peak_6443_Oma1	0	+	1.8818	-1.14644
chr4	106438801	106439192	Peak_6445_Usp24	0	+	0.835175	-0.999085
chr4	106440271	106440482	Peak_6446_Usp24	0	+	0.269792	-3.18306
chr4	106440811	106440962	Peak_6447_Usp24	0	+	-0.316656	-0.506513
chr4	106578164	106578375	Peak_6449_Dhcr24	0	+	-0.638908	-1.5258
chr4	106586832	106587193	Peak_6450_Dhcr24	0	+	1.33229	-1.8756
chr4	106587312	106587613	Peak_6451_Dhcr24	0	+	0.0692853	-1.66345
chr4	106653727	106654176	Peak_6453_Pars2	0	+	0.156906	-1.58217
chr4	106654235	106654535	Peak_6454_Pars2	0	+	2.24068	-0.998142
chr4	106662495	106662885	Peak_6455_Ttc4	0	-	0.708003	-1.84557
chr4	107048613	107048854	Peak_6456_Ssbp3	0	+	1.89839	-1.51861
chr4	107049183	107049454	Peak_6457_Ssbp3	0	+	0.771164	0.139886
chr4	107139193	107139314	Peak_6458_Tceanc2	0	-	0.369511	-2.00584
chr4	107233813	107233964	Peak_6459_Lrrc42	0	-	0.335032	-2.56476
chr4	107247598	107247688	Peak_6460_Lrrc42	0	-	-0.760204	-1.57547
chr4	107414005	107414336	Peak_6461_Ndc1	0	+	3.00879	-1.99426
chr4	107907906	107907997	Peak_6463_Cpt2	0	-	-0.0865947	-1.74394
chr4	108204794	108205215	Peak_6464_Zyg11a	0	-	0.326188	-2.42848
chr4	108265949	108266340	Peak_6465_Zyg11b	0	-	0.170954	-1.62066
chr4	108338125	108338335	Peak_6466_Coa7	0	+	-0.0959017	-2.14809
chr4	108338724	108338875	Peak_6467_Coa7	0	+	0.699724	-1.51845
chr4	108479310	108479521	Peak_6469_Tut4	0	+	-0.806307	-1.90432
chr4	108513202	108513562	Peak_6470_Tut4	0	+	1.51508	-2.55316
chr4	108633702	108634123	Peak_6472_Cc2d1b	0	+	0.7006	-1.16127
chr4	108719480	108719631	Peak_6474_Zfyve9	0	-	-0.055459	-1.83404
chr4	108848731	108849087	Peak_6475_Kti12|Txndc12	0	+	0.858443	-1.38458
chr4	108861646	108861737	Peak_6476_Txndc12	0	+	-0.444146	-3.17745
chr4	109013460	109013911	Peak_6478_Nrd1	0	+	1.36542	0.834547
chr4	109454214	109454515	Peak_6479_Rnf11	0	-	2.15985	-1.43693
chr4	115024241	115024392	Peak_6480_Stil	0	+	0.505661	-1.32909
chr4	115041366	115042026	Peak_6481_Stil	0	+	2.19247	-2.11428
chr4	115835195	115835466	Peak_6482_Mob3c	0	+	0.7906	-2.68063
chr4	116096622	116096773	Peak_6486_Lrrc41	0	+	-0.0614812	-2.43705
chr4	116096633	116096784	Peak_6487_Rad54l	0	-	0.855613	-1.7791
chr4	116306761	116307932	Peak_6490_Mast2	0	-	0.758232	-1.44449
chr4	116610374	116611394	Peak_6491_Nasp	0	-	-0.0444521	-0.600861
chr4	116802685	116803286	Peak_6492_Tesk2	0	+	-0.27941	-1.31992
chr4	116802696	116803267	Peak_6493_Toe1	0	-	1.59342	0.891725
chr4	116804365	116804966	Peak_6494_Tesk2	0	+	-0.548573	-0.849738
chr4	116804374	116804974	Peak_6495_Toe1	0	-	1.0267	-1.86444
chr4	116820346	116820643	Peak_6496_Hpdl	0	-	1.39503	-1.54754
chr4	116821351	116821411	Peak_6497_Hpdl	0	-	1.25184	-0.427417
chr4	117114961	117115112	Peak_6498_Ptch2	0	+	0.518779	-1.93864
chr4	117120537	117120628	Peak_6499_Btbd19	0	-	0.693967	-1.59653
chr4	117160028	117160239	Peak_6500_Kif2c	0	-	-0.30723	-2.37856
chr4	117271882	117272303	Peak_6501_Rnf220	0	-	-0.356762	-1.19306
chr4	117489881	117490032	Peak_6504_Rnf220	0	-	1.05898	-0.3062
chr4	117890292	117890502	Peak_6505_Dph2	0	-	1.33391	-2.19376
chr4	118137945	118138306	Peak_6506_Kdm4a	0	-	-0.0565956	-2.10874
chr4	118225786	118226237	Peak_6507_Ptprf	0	-	0.23646	-1.94113
chr4	118363012	118363403	Peak_6509_Szt2	0	-	1.33689	-0.589669
chr4	118432117	118432237	Peak_6510_Elovl1	0	+	0.402008	-2.40042
chr4	118541119	118541269	Peak_6511_Tmem125	0	-	1.05998	-1.77349
chr4	119133153	119133274	Peak_6512_Slc2a1	0	+	-0.974395	-1.4064
chr4	119136212	119136423	Peak_6513_Slc2a1	0	+	-0.413472	-1.23201
chr4	119136602	119137353	Peak_6516_Slc2a1	0	+	0.594328	-1.98212
chr4	119170138	119170288	Peak_6517_Zfp691	0	-	-0.108003	-1.22381
chr4	119225635	119225846	Peak_6518_AU022252	0	-	1.1447	-1.4533
chr4	119226115	119226506	Peak_6519_AU022252	0	-	0.834683	-2.03603
chr4	119248015	119248166	Peak_6520_P3h1	0	+	0.800226	-2.07595
chr4	119278908	119279089	Peak_6521_Ybx1	0	-	-1.54413	-1.58126
chr4	119307294	119307475	Peak_6522_Ppih	0	-	0.53608	-0.817341
chr4	119418619	119419009	Peak_6524_Ppcs	0	-	0.675184	-1.79743
chr4	120267318	120267499	Peak_6525_Foxo6	0	-	2.05773	0.782573
chr4	120757527	120757738	Peak_6526_Nfyc	0	-	-0.454729	-1.64081
chr4	120930376	120930797	Peak_6528_Zfp69	0	-	0.694427	-2.05098
chr4	120931216	120931277	Peak_6529_Zfp69	0	-	-0.855673	-3.00786
chr4	120969545	120969666	Peak_6530_Smap2	0	-	1.05771	-2.7363
chr4	121146242	121146693	Peak_6531_Rlf	0	-	1.33961	-2.11707
chr4	121147262	121147383	Peak_6532_Rlf	0	-	-1.29344	-2.11819
chr4	121147502	121147803	Peak_6533_Rlf	0	-	1.21617	-1.5474
chr4	121147952	121148013	Peak_6534_Rlf	0	-	-2.21536	-2.84327
chr4	121148222	121148433	Peak_6535_Rlf	0	-	0.385085	-1.67691
chr4	121150471	121150772	Peak_6536_Rlf	0	-	-0.743543	-2.87207
chr4	122859346	122859527	Peak_6537_Cap1	0	-	-0.790177	-1.50023
chr4	123000056	123000237	Peak_6538_Mycl	0	+	0.244239	-1.36396
chr4	123000926	123001616	Peak_6539_Mycl	0	+	1.39707	-1.38548
chr4	123001945	123002185	Peak_6540_Mycl	0	+	1.28475	-0.980619
chr4	123350772	123351013	Peak_6544_Macf1	0	-	0.168916	-1.11885
chr4	123401860	123401981	Peak_6545_Macf1	0	-	-1.09404	-0.616972
chr4	123410590	123410831	Peak_6546_Macf1	0	-	0.825221	-1.65452
chr4	123431979	123432520	Peak_6547_Macf1	0	-	0.108305	-2.08335
chr4	123433419	123433600	Peak_6548_Macf1	0	-	-0.434468	-1.49303
chr4	123434769	123435040	Peak_6549_Macf1	0	-	-0.225144	-2.42109
chr4	123475807	123475988	Peak_6550_Macf1	0	-	0.870193	-2.02052
chr4	123665370	123665461	Peak_6551_Macf1	0	-	1.03814	-0.619992
chr4	123935797	123936157	Peak_6552_Rragc	0	+	0.537089	-2.3911
chr4	123936216	123936577	Peak_6553_Rragc	0	+	0.217342	-2.52817
chr4	124804683	124805134	Peak_6554_Mtf1	0	+	1.27923	-1.67615
chr4	124838580	124838881	Peak_6555_Mtf1	0	+	1.87277	-0.920081
chr4	124849735	124849855	Peak_6556_1110065P20Rik	0	-	0.994458	-1.70694
chr4	124856373	124856882	Peak_6557_Maneal	0	-	2.34054	-1.43393
chr4	125008528	125008679	Peak_6558_Rspo1	0	+	2.13732	1.04166
chr4	125048723	125048814	Peak_6559_Gnl2	0	+	-1.1242	-1.04966
chr4	125052411	125052742	Peak_6560_Gnl2	0	+	-0.43064	-1.31963
chr4	125071255	125071376	Peak_6561_Snip1	0	+	1.07544	-2.41378
chr4	125071435	125071705	Peak_6562_Snip1	0	+	0.176488	-1.69395
chr4	125072693	125072844	Peak_6563_Snip1	0	+	0.287355	-2.11661
chr4	125708503	125708624	Peak_6565_Grik3	0	+	1.53628	-1.69788
chr4	125708683	125709344	Peak_6566_Grik3	0	+	1.21991	-0.856155
chr4	126098078	126098435	Peak_6567_Lsm10	0	+	0.45331	-1.60197
chr4	126165070	126165701	Peak_6569_Thrap3	0	-	0.554527	-0.468615
chr4	126166929	126167200	Peak_6570_Thrap3	0	-	0.576225	0.350886
chr4	126232466	126232647	Peak_6573_Map7d1	0	-	0.426501	-2.86986
chr4	126316255	126316855	Peak_6574_Adprhl2	0	-	1.53188	-1.36045
chr4	126593242	126593513	Peak_6577_Clspn	0	+	1.19725	-1.11168
chr4	127022793	127022944	Peak_6579_Sfpq	0	+	-0.813405	-1.75373
chr4	127026723	127026904	Peak_6581_Sfpq	0	+	-0.002086	-0.123387
chr4	127047603	127047903	Peak_6583_Zmym1	0	-	1.86229	-1.98236
chr4	127047992	127048203	Peak_6584_Zmym1	0	-	-0.071638	-1.92783
chr4	127049461	127049822	Peak_6586_Zmym1	0	-	-0.199527	-2.41239
chr4	127194908	127194969	Peak_6587_Dlgap3	0	+	-0.0944029	-2.25208
chr4	127195208	127195449	Peak_6588_Dlgap3	0	+	2.01237	-0.511205
chr4	127247033	127247332	Peak_6589_Smim12	0	+	0.879191	-1.82327
chr4	127247420	127247481	Peak_6590_Smim12	0	+	0.696322	-1.49396
chr4	127325294	127325865	Peak_6592_Gjb3	0	-	1.0186	-1.77158
chr4	127326014	127326255	Peak_6593_Gjb3	0	-	0.368541	-1.75446
chr4	127326374	127326825	Peak_6594_Gjb3	0	-	1.30749	-1.74517
chr4	127351594	127351805	Peak_6595_Gjb4	0	-	1.86367	-0.243782
chr4	127355375	127356062	Peak_6596_Gjb5	0	-	0.88446	-1.56632
chr4	128585546	128585757	Peak_6597_Zscan20	0	-	1.14182	-1.55605
chr4	128586146	128586297	Peak_6598_Zscan20	0	-	-0.382072	-2.07017
chr4	128586446	128586896	Peak_6599_Zscan20	0	-	1.20701	-1.57638
chr4	128588094	128588215	Peak_6600_Zscan20	0	-	0.431015	-1.96153
chr4	128774227	128774318	Peak_6602_Zfp362	0	-	1.83817	-0.217384
chr4	129011108	129011289	Peak_6603_Ak2	0	+	-0.574281	-2.37357
chr4	129182197	129182288	Peak_6605_S100pbp	0	-	-0.264957	-2.41395
chr4	129208297	129208388	Peak_6606_Yars	0	+	-0.078055	-1.9924
chr4	129218436	129218797	Peak_6607_Yars	0	+	0.231284	-1.9614
chr4	129218886	129219367	Peak_6608_Yars	0	+	1.26553	-2.41199
chr4	129220686	129221077	Peak_6609_C77080	0	-	-0.703997	-2.02445
chr4	129221196	129221557	Peak_6610_C77080	0	-	0.0886933	-1.43538
chr4	129222455	129222606	Peak_6611_C77080	0	-	0.772536	-2.35833
chr4	129223025	129223206	Peak_6612_C77080	0	-	1.52516	-0.461076
chr4	129353927	129354168	Peak_6614_Zbtb8a	0	-	1.22505	-2.09466
chr4	129360131	129360642	Peak_6616_Zbtb8a	0	-	0.0843452	-1.98358
chr4	129487178	129487809	Peak_6618_Bsdc1	0	+	0.574085	-1.66422
chr4	129514856	129515035	Peak_6619_Marcksl1	0	+	-1.48782	-2.31455
chr4	129515301	129515599	Peak_6620_Marcksl1	0	+	0.523135	-1.10048
chr4	129628355	129628806	Peak_6623_Txlna	0	-	1.36697	-1.22177
chr4	129628925	129629315	Peak_6624_Txlna	0	-	1.33116	-1.93212
chr4	129647637	129647878	Peak_6626_Kpna6	0	-	0.898964	-2.18813
chr4	130127864	130128045	Peak_6627_Pef1	0	+	-0.000397073	-0.916356
chr4	130316492	130316882	Peak_6628_Zcchc17	0	-	1.31307	-0.777482
chr4	130668959	130669320	Peak_6629_Pum1	0	+	-0.109033	-1.71983
chr4	131900926	131901346	Peak_6630_Srsf4	0	+	0.644961	-1.3098
chr4	131901435	131901496	Peak_6633_Srsf4	0	+	0.260181	-2.56502
chr4	131925092	131926023	Peak_6634_Epb41	0	-	1.57502	-1.41171
chr4	132186739	132187040	Peak_6636_Ythdf2	0	-	0.553972	-2.53478
chr4	132204121	132205800	Peak_6637_Ythdf2	0	-	0.372598	-2.12727
chr4	132225643	132225973	Peak_6638_Gmeb1	0	-	1.64439	-0.986021
chr4	132226062	132226483	Peak_6639_Gmeb1	0	-	1.44465	-0.648635
chr4	132332068	132332909	Peak_6640_Rcc1	0	-	-0.144563	-1.64189
chr4	132377341	132377462	Peak_6642_Phactr4	0	-	1.38375	-1.60184
chr4	132459207	132459894	Peak_6643_Med18	0	-	1.26737	-1.89232
chr4	132492271	132493861	Peak_6644_Sesn2	0	-	1.20454	-1.39721
chr4	132530554	132530704	Peak_6645_Atpif1	0	-	-1.53359	-2.33175
chr4	132550354	132550505	Peak_6646_Dnajc8	0	+	0.55013	0.23761
chr4	132551523	132551704	Peak_6647_Dnajc8	0	+	0.450155	0.413621
chr4	132553022	132553262	Peak_6648_Dnajc8	0	+	-0.435362	-1.48805
chr4	132727386	132728077	Peak_6649_Xkr8	0	-	1.35756	-0.776628
chr4	132732995	132733566	Peak_6650_Smpdl3b	0	-	0.709659	-1.18568
chr4	132777913	132778273	Peak_6651_Rpa2	0	+	0.136774	-2.03781
chr4	132827887	132828038	Peak_6652_Ppp1r8	0	-	-0.0395607	-1.57687
chr4	133062874	133063055	Peak_6655_Ahdc1	0	+	0.519324	-1.71672
chr4	133063473	133063654	Peak_6656_Ahdc1	0	+	2.47812	-0.617672
chr4	133063893	133064044	Peak_6657_Ahdc1	0	+	1.03584	-1.6618
chr4	133064193	133064494	Peak_6658_Ahdc1	0	+	3.02765	0.410748
chr4	133064613	133064674	Peak_6659_Ahdc1	0	+	2.19497	0.561433
chr4	133064733	133065004	Peak_6660_Ahdc1	0	+	1.31339	-1.32236
chr4	133065303	133065604	Peak_6661_Ahdc1	0	+	0.920414	-1.56974
chr4	133195766	133196247	Peak_6663_Wasf2	0	+	-0.191635	-1.94737
chr4	133196396	133196817	Peak_6664_Wasf2	0	+	-0.0710099	-2.01223
chr4	133293927	133294078	Peak_6665_Wdtc1	0	-	1.47414	-1.76737
chr4	133578010	133578340	Peak_6669_Gpatch3	0	+	1.81006	-0.985359
chr4	133583703	133583824	Peak_6670_Gpatch3	0	+	1.9751	-0.845259
chr4	133591494	133591555	Peak_6671_Gpn2	0	+	0.60092	-1.30404
chr4	133601182	133601392	Peak_6672_Sfn	0	-	0.127717	-1.2804
chr4	133601719	133601810	Peak_6673_Sfn	0	-	0.250357	-0.943541
chr4	133624247	133624398	Peak_6674_Zdhhc18	0	-	0.643602	0.629051
chr4	133662424	133662485	Peak_6675_Pigv	0	-	0.981353	-1.19227
chr4	133664792	133664913	Peak_6676_Pigv	0	-	1.1376	-1.98909
chr4	133680057	133682097	Peak_6677_Arid1a	0	-	1.42665	-1.0763
chr4	133684525	133684586	Peak_6678_Arid1a	0	-	0.211251	-2.18679
chr4	133685065	133685516	Peak_6679_Arid1a	0	-	1.70181	-0.429575
chr4	133686204	133686595	Peak_6680_Arid1a	0	-	0.356506	-0.740759
chr4	133687554	133687705	Peak_6681_Arid1a	0	-	0.189982	-0.794011
chr4	133693042	133693193	Peak_6682_Arid1a	0	-	-0.187081	-1.36143
chr4	133694751	133694902	Peak_6683_Arid1a	0	-	0.167336	0.61866
chr4	133695981	133696192	Peak_6684_Arid1a	0	-	0.30929	-1.48428
chr4	133722851	133723122	Peak_6686_Arid1a	0	-	0.476476	-0.849799
chr4	133847379	133847470	Peak_6687_Rps6ka1	0	-	-0.719606	-2.56495
chr4	133847679	133848010	Peak_6688_Rps6ka1	0	-	0.0872136	-2.13819
chr4	134003598	134003779	Peak_6689_Lin28a	0	-	-0.807458	-2.4051
chr4	134005006	134005067	Peak_6690_Lin28a	0	-	-2.2682	-2.04334
chr4	134072626	134072777	Peak_6691_Crybg2	0	+	1.6676	-1.54658
chr4	134073466	134073527	Peak_6692_Crybg2	0	+	4.33389	-0.245535
chr4	134127552	134127818	Peak_6693_Sh3bgrl3	0	-	-0.386645	-1.15414
chr4	134131147	134131478	Peak_6694_Cep85	0	-	0.37487	-2.07898
chr4	134156190	134156371	Peak_6695_Cep85	0	-	-0.617131	-1.63373
chr4	134244395	134244545	Peak_6696_Zfp593	0	-	-0.741023	-0.308437
chr4	134278359	134279140	Peak_6698_Pdik1l	0	-	1.42139	-1.09784
chr4	134352654	134352895	Peak_6699_Slc30a2	0	+	0.741303	-1.4491
chr4	134425703	134425914	Peak_6700_Pafah2	0	+	1.49182	-1.67924
chr4	134470110	134470231	Peak_6701_Stmn1	0	+	0.234817	-0.458223
chr4	134523086	134523717	Peak_6702_Aunip	0	+	1.84913	-2.04684
chr4	134526269	134526480	Peak_6703_Mtfr1l	0	-	0.69062	-1.87971
chr4	134746439	134746590	Peak_6704_Ldlrap1	0	-	0.942531	-0.702674
chr4	134746859	134747130	Peak_6705_Ldlrap1	0	-	1.81692	-1.02865
chr4	134804287	134804498	Peak_6706_Maco1	0	-	0.0597845	-0.869978
chr4	134812593	134812744	Peak_6707_Maco1	0	-	0.416709	-3.25418
chr4	134827976	134828517	Peak_6708_Maco1	0	-	0.25682	-2.14267
chr4	134927040	134927281	Peak_6709_Rsrp1	0	+	0.633422	-2.31351
chr4	135216787	135217238	Peak_6710_Clic4	0	-	0.187696	-1.33405
chr4	135322282	135322583	Peak_6711_Srrm1	0	-	0.319157	-0.296512
chr4	135323962	135324143	Peak_6712_Srrm1	0	-	-0.0428237	-1.01853
chr4	135451929	135452290	Peak_6715_Nipal3	0	-	1.34485	-0.690266
chr4	135542097	135542398	Peak_6716_Grhl3	0	-	1.353	-1.35151
chr4	135705151	135705302	Peak_6717_Ifnlr1	0	+	2.06742	-0.161301
chr4	135705571	135705782	Peak_6718_Ifnlr1	0	+	-0.193517	0.970661
chr4	135872054	135872474	Peak_6719_Pnrc2	0	-	0.403469	-1.75521
chr4	136010258	136010768	Peak_6721_Eloa	0	-	-0.155431	-1.88775
chr4	136010887	136011157	Peak_6723_Eloa	0	-	-0.0576255	-1.6004
chr4	136192937	136193148	Peak_6724_E2f2	0	+	2.00239	-0.0669769
chr4	136244226	136244347	Peak_6725_Asap3	0	+	1.52861	-0.228047
chr4	136291124	136291185	Peak_6726_Zfp46	0	+	1.26036	-1.83873
chr4	136541339	136542330	Peak_6727_Luzp1	0	+	0.309238	-2.21703
chr4	136542389	136542960	Peak_6728_Luzp1	0	+	0.0303347	-1.87588
chr4	136543109	136543590	Peak_6729_Luzp1	0	+	0.154282	-2.00388
chr4	136545959	136546620	Peak_6731_Luzp1	0	+	0.544556	-2.4919
chr4	136550599	136550840	Peak_6732_Kdm1a	0	-	0.252964	-2.15037
chr4	136654168	136654439	Peak_6734_Ephb2	0	-	1.42306	-0.444507
chr4	136979941	136980122	Peak_6736_Zbtb40	0	-	1.93787	-1.13625
chr4	137569639	137569850	Peak_6737_Hspg2	0	+	1.37185	-1.92094
chr4	137569939	137570000	Peak_6738_Hspg2	0	+	1.3294	-2.25139
chr4	137656197	137657097	Peak_6739_Usp48	0	+	0.185706	-2.13683
chr4	137741822	137742333	Peak_6741_Alpl	0	-	-0.165859	-1.38951
chr4	137755680	137755831	Peak_6742_Alpl	0	-	-0.310675	-0.680434
chr4	137964988	137965139	Peak_6743_Ece1	0	+	0.69947	-1.26994
chr4	138125859	138125920	Peak_6744_Eif4g3	0	+	0.470111	-0.773915
chr4	138126219	138126400	Peak_6745_Eif4g3	0	+	0.145777	-0.621261
chr4	138439035	138439395	Peak_6746_Mul1	0	+	1.80474	-2.45533
chr4	138454523	138454583	Peak_6748_Camk2n1	0	+	2.64385	2.33726
chr4	139291187	139291308	Peak_6750_Capzb	0	+	1.08297	0.7699
chr4	139347434	139347734	Peak_6751_Mrto4	0	-	2.17013	-0.762024
chr4	139375461	139375709	Peak_6752_Emc1|Ubr4	0	+	-0.0539637	-1.90272
chr4	139616592	139616753	Peak_6753_Gm21969|Iffo2	0	+	1.513	-0.435753
chr4	139648520	139648625	Peak_6754_Aldh4a1|Gm21969	0	+	1.85593	-2.89803
chr4	140514754	140514905	Peak_6755_Arhgef10l	0	-	1.77625	-1.57751
chr4	140721479	140721600	Peak_6756_Rcc2	0	+	-0.955869	-1.14687
chr4	141067141	141067292	Peak_6757_Necap2	0	-	1.26205	-0.782462
chr4	141114619	141114680	Peak_6758_Szrd1	0	-	0.132502	-1.25925
chr4	141115399	141115939	Peak_6759_Szrd1	0	-	0.517145	-1.85965
chr4	141118697	141118848	Peak_6761_Szrd1	0	-	0.845228	-1.25601
chr4	141199802	141200163	Peak_6762_Fbxo42	0	+	-0.197409	-2.06471
chr4	141200222	141200703	Peak_6763_Fbxo42	0	+	0.67781	-2.01533
chr4	141328424	141328994	Peak_6765_Epha2	0	+	0.307343	-1.76544
chr4	141467949	141468130	Peak_6766_Spen	0	-	1.31911	-0.933896
chr4	141468309	141469030	Peak_6767_Spen	0	-	2.24942	-0.408135
chr4	141472059	141472960	Peak_6769_Spen	0	-	1.34478	-0.310889
chr4	141473199	141473320	Peak_6770_Spen	0	-	-0.0626106	-2.16127
chr4	141473589	141474640	Peak_6771_Spen	0	-	1.44384	-1.09662
chr4	141474969	141475300	Peak_6772_Spen	0	-	1.0728	-1.13401
chr4	141475479	141476140	Peak_6773_Spen	0	-	0.414455	-1.2628
chr4	141476349	141476530	Peak_6774_Spen	0	-	-0.165338	-1.46661
chr4	141476649	141477130	Peak_6775_Spen	0	-	0.974194	-1.65011
chr4	141477219	141478360	Peak_6776_Spen	0	-	0.557847	-1.55014
chr4	141478629	141478930	Peak_6777_Spen	0	-	1.516	-0.774784
chr4	141478989	141479470	Peak_6778_Spen	0	-	1.05509	-0.777911
chr4	141520897	141521678	Peak_6780_Spen	0	-	2.03337	-0.390389
chr4	141521857	141522458	Peak_6781_Spen	0	-	1.88529	-0.679556
chr4	141577560	141577890	Peak_6782_Fblim1	0	-	0.481044	-0.974287
chr4	141683034	141683305	Peak_6783_Ddi2	0	-	1.26987	-1.68861
chr4	141763367	141763458	Peak_6786_Dnajc16	0	-	1.65836	-1.04916
chr4	141763727	141763788	Peak_6787_Dnajc16	0	-	0.00040551	-1.21559
chr4	142031201	142031262	Peak_6788_Tmem51	0	-	2.12918	-0.125188
chr4	142031441	142032161	Peak_6789_Tmem51	0	-	2.17865	-0.634602
chr4	142037677	142037888	Peak_6790_Tmem51	0	-	0.536885	-3.01617
chr4	143128565	143128686	Peak_6791_Prdm2	0	-	0.964696	-2.62938
chr4	143131594	143131985	Peak_6792_Prdm2	0	-	1.14504	-1.34625
chr4	143132464	143132885	Peak_6793_Prdm2	0	-	0.185636	-2.05935
chr4	143133604	143134084	Peak_6794_Prdm2	0	-	1.81884	0.469719
chr4	143134383	143134654	Peak_6795_Prdm2	0	-	0.640017	-1.54841
chr4	143134773	143135044	Peak_6796_Prdm2	0	-	0.781993	-3.26766
chr4	143135133	143135644	Peak_6797_Prdm2	0	-	-0.018916	-1.90911
chr4	143267610	143267881	Peak_6798_Pdpn	0	-	0.376618	-2.4438
chr4	143267940	143268120	Peak_6799_Pdpn	0	-	-0.970031	-2.69616
chr4	143417372	143417613	Peak_6800_Pramef8	0	+	1.7829	-1.89119
chr4	143418931	143419172	Peak_6801_Pramef8	0	+	1.11727	-2.07663
chr4	144392752	144393083	Peak_6802_Pramef12	0	-	0.558334	-2.52901
chr4	144975081	144975232	Peak_6803_Vps13d	0	-	-0.168654	0.576785
chr4	145148595	145148806	Peak_6804_Vps13d	0	-	-0.263886	-1.58009
chr4	145154535	145154926	Peak_6805_Vps13d	0	-	1.37529	-2.3129
chr4	145155735	145155946	Peak_6806_Vps13d	0	-	-0.319772	-2.17437
chr4	145156305	145156666	Peak_6807_Vps13d	0	-	0.957719	-2.06811
chr4	145214422	145214782	Peak_6808_Tnfrsf1b	0	-	2.30745	-0.891968
chr4	145214961	145215022	Peak_6809_Tnfrsf1b	0	-	1.06972	-1.67424
chr4	145215711	145215832	Peak_6810_Tnfrsf1b	0	-	2.31755	-0.761802
chr4	145536578	145537089	Peak_6811_Zfp990	0	+	0.39612	-2.68652
chr4	145537658	145538468	Peak_6812_Zfp990	0	+	-0.386367	-3.2922
chr4	146538044	146538135	Peak_6818_Zfp981	0	+	-1.08712	-2.81252
chr4	147258460	147258641	Peak_6819_Gm26624	0	+	0.627087	-2.12376
chr4	147335675	147336426	Peak_6821_Gm26624	0	+	1.07143	-1.7138
chr4	147390362	147390543	Peak_6824_Gm26624|Zfp978	0	+	-1.48743	-1.31412
chr4	147584208	147584419	Peak_6825_Zfp985	0	+	-1.99158	-1.91379
chr4	147613705	147613975	Peak_6826_Zfp979	0	-	-0.691419	-2.49786
chr4	147675809	147675990	Peak_6827_Zfp534	0	-	1.47475	-1.09132
chr4	147754813	147755024	Peak_6828_Zfp984	0	-	-1.20844	-2.1774
chr4	147755892	147756163	Peak_6829_Zfp984	0	-	-0.41667	-1.97139
chr4	147865816	147865877	Peak_6830_Miip	0	-	-0.489763	-1.20208
chr4	147874348	147874469	Peak_6831_Mfn2	0	-	2.94835	-2.43091
chr4	147874978	147875249	Peak_6832_Mfn2	0	-	1.00342	-1.54363
chr4	147910172	147910353	Peak_6833_Plod1	0	-	0.0512648	-1.26154
chr4	147941704	147942065	Peak_6834_2510039O18Rik	0	+	0.926558	-2.03842
chr4	147945183	147945454	Peak_6835_2510039O18Rik	0	+	1.25638	-1.01105
chr4	147946623	147946894	Peak_6836_2510039O18Rik	0	+	1.02202	-1.89356
chr4	148055353	148055504	Peak_6837_Mthfr	0	+	0.130742	-2.18024
chr4	148055803	148056074	Peak_6838_Mthfr	0	+	1.13118	-1.33748
chr4	148057602	148057722	Peak_6839_Mthfr	0	+	1.24097	-0.261378
chr4	148058081	148058442	Peak_6840_Mthfr	0	+	0.983781	-0.730778
chr4	148059010	148059101	Peak_6841_Mthfr	0	+	2.66862	-1.97799
chr4	148059250	148059401	Peak_6842_Mthfr	0	+	0.71943	-0.564623
chr4	148080147	148080568	Peak_6843_Agtrap	0	-	-0.564123	-1.68395
chr4	148435153	148435424	Peak_6844_Ubiad1	0	-	0.36234	-2.59757
chr4	148436262	148436472	Peak_6845_Ubiad1	0	-	0.878857	-1.63333
chr4	148443961	148444082	Peak_6846_Ubiad1	0	-	0.710537	-1.13269
chr4	148556962	148557203	Peak_6847_Mtor	0	+	1.06843	-2.0046
chr4	148557412	148557563	Peak_6848_Mtor	0	+	0.205403	-1.93199
chr4	149128437	149128618	Peak_6851_Cenps	0	-	0.595907	-1.9185
chr4	149150170	149150261	Peak_6852_Pgd	0	-	-1.27926	-1.85919
chr4	149150380	149150740	Peak_6853_Pgd	0	-	0.0970732	-1.43091
chr4	149236036	149236157	Peak_6854_Kif1b	0	-	0.43788	-0.472554
chr4	149237026	149237087	Peak_6855_Kif1b	0	-	-0.982507	-1.97232
chr4	149237956	149238227	Peak_6856_Kif1b	0	-	2.23497	-0.0331373
chr4	149329225	149329346	Peak_6857_Ube4b	0	-	0.867664	-0.563866
chr4	149647369	149647640	Peak_6859_Clstn1	0	+	0.487006	-1.23266
chr4	149647789	149647999	Peak_6860_Clstn1	0	+	0.938878	-1.84366
chr4	149648358	149648719	Peak_6861_Clstn1	0	+	0.709274	-1.70303
chr4	149649737	149649888	Peak_6862_Pik3cd	0	-	0.757875	-1.23359
chr4	149716274	149716454	Peak_6863_Tmem201	0	-	2.11528	0.231501
chr4	149716633	149716874	Peak_6864_Tmem201	0	-	1.10668	-1.65165
chr4	149906480	149906691	Peak_6866_Spsb1	0	-	1.19195	-1.72362
chr4	149980914	149981455	Peak_6869_H6pd	0	-	1.74854	-0.871777
chr4	149982444	149982535	Peak_6870_H6pd	0	-	0.443503	-3.30825
chr4	149995973	149996124	Peak_6871_H6pd	0	-	1.63115	-0.969836
chr4	150614466	150614707	Peak_6875_Rere	0	+	0.397773	-1.38965
chr4	150616925	150616986	Peak_6876_Rere	0	+	3.06305	0.828184
chr4	150866645	150867155	Peak_6878_Errfi1	0	+	0.420068	-0.9708
chr4	151980696	151981387	Peak_6879_Dnajc11	0	+	0.38102	-1.96009
chr4	151991281	151991612	Peak_6880_Phf13	0	-	1.18776	-1.47284
chr4	151991670	151991791	Peak_6881_Phf13	0	-	-0.322743	-1.87959
chr4	151992120	151992421	Peak_6882_Phf13	0	-	-0.305638	-1.62173
chr4	152012611	152012762	Peak_6883_Klhl21	0	+	0.369546	-2.56204
chr4	152014350	152014441	Peak_6884_Klhl21	0	+	1.33464	-0.837056
chr4	152019833	152019953	Peak_6885_Zbtb48	0	-	1.53127	-1.12392
chr4	152058317	152059367	Peak_6888_Nol9	0	+	1.12199	-1.61157
chr4	152059485	152059666	Peak_6889_Nol9	0	+	0.308112	-1.34669
chr4	152114350	152114411	Peak_6890_Plekhg5	0	+	-0.659028	-1.87366
chr4	152115039	152115250	Peak_6891_Plekhg5	0	+	0.257035	-1.68493
chr4	152303132	152303193	Peak_6892_Icmt	0	+	2.18286	-0.205669
chr4	152303522	152303673	Peak_6893_Icmt	0	+	-0.359639	-1.67846
chr4	153960640	153960701	Peak_6894_A430005L14Rik	0	+	0.734602	-2.55416
chr4	153961596	153961746	Peak_6895_A430005L14Rik	0	+	0.634935	-2.03557
chr4	154020824	154020975	Peak_6897_Lrrc47	0	+	-0.435175	-2.51918
chr4	154058592	154059043	Peak_6899_Trp73	0	-	1.54093	-0.455268
chr4	154158079	154158288	Peak_6900_Tprgl	0	-	0.815128	-1.3089
chr4	154274002	154274063	Peak_6902_Megf6	0	+	2.59034	-0.922247
chr4	154341383	154341534	Peak_6904_Prdm16	0	-	0.742261	-0.9711
chr4	154646562	154646923	Peak_6905_Gm13110	0	-	1.00198	-1.23544
chr4	154654897	154655018	Peak_6906_Gm13110	0	-	1.50389	-0.798161
chr4	155156114	155156415	Peak_6907_Ski	0	-	0.497768	-2.07037
chr4	155156894	155157165	Peak_6908_Ski	0	-	1.42225	-1.50337
chr4	155158064	155158185	Peak_6909_Ski	0	-	0.0469889	-1.23071
chr4	155159774	155159985	Peak_6910_Ski	0	-	0.432066	-1.16532
chr4	155256357	155256537	Peak_6912_Faap20	0	+	0.477514	-1.67211
chr4	155557438	155557619	Peak_6915_Gnb1	0	+	-1.33123	-1.93223
chr4	155558848	155559179	Peak_6916_Gnb1	0	+	0.128993	-1.81235
chr4	155618780	155619081	Peak_6917_Slc35e2	0	+	0.322278	-1.28893
chr4	155630149	155630420	Peak_6919_Gm10563	0	-	0.577525	-0.0402563
chr4	155630158	155630428	Peak_6920_Cdk11b	0	+	1.10621	1.0586
chr4	155639748	155639808	Peak_6922_Cdk11b	0	+	0.709283	1.50744
chr4	155695292	155695709	Peak_6923_Fndc10	0	+	1.50149	-0.752227
chr4	155715501	155715682	Peak_6924_Ssu72	0	+	-1.50701	-2.01662
chr4	155740640	155741301	Peak_6925_Atad3a	0	-	0.898453	-1.98665
chr4	155823373	155823703	Peak_6926_Ccnl2	0	+	-0.0974622	-1.95286
chr4	155865976	155866395	Peak_6927_Cptp	0	-	1.08672	-0.833897
chr4	155996437	155996528	Peak_6929_Sdf4	0	+	-0.944604	-1.69148
chr4	156125527	156126067	Peak_6930_9430015G10Rik	0	+	1.30445	-1.65055
chr4	156245815	156246056	Peak_6932_Noc2l	0	+	-0.87513	-1.37876
chr4	156246625	156246806	Peak_6933_Noc2l	0	+	0.0726039	-1.29698
chr4	156247285	156247346	Peak_6935_Noc2l	0	+	-1.59816	-1.94742
chr5	3590325	3590596	Peak_6936_Rbm48	0	-	0.53533	-2.85353
chr5	3605689	3605870	Peak_6937_Pex1	0	+	-0.233736	-1.62821
chr5	3692548	3693479	Peak_6939_Ankib1	0	-	1.26498	-0.874902
chr5	3796835	3797256	Peak_6940_Ankib1	0	-	0.597714	-0.609513
chr5	3890670	3890790	Peak_6941_Mterf1a	0	-	1.06833	-1.66762
chr5	4046272	4046483	Peak_6942_Akap9	0	+	-0.304733	-2.86255
chr5	4046722	4047023	Peak_6943_Akap9	0	+	0.921332	-0.356573
chr5	4050382	4050443	Peak_6944_Akap9	0	+	-0.187984	-1.96547
chr5	4755397	4755667	Peak_6946_Fzd1	0	-	0.936785	-1.23611
chr5	5507762	5507883	Peak_6947_Cldn12	0	-	0.262549	-1.31371
chr5	5508212	5508273	Peak_6948_Cldn12	0	-	1.03437	-2.07033
chr5	5539011	5539222	Peak_6949_Gtpbp10	0	-	-0.0475154	-2.30411
chr5	8397242	8397962	Peak_6950_Dbf4	0	-	1.06045	-2.17324
chr5	9119970	9120091	Peak_6952_Dmtf1	0	-	0.352259	-1.98702
chr5	9121169	9121380	Peak_6954_Dmtf1	0	-	-1.18778	-1.69987
chr5	14712841	14712932	Peak_6956_Pclo	0	+	2.46099	-0.857318
chr5	20886479	20886570	Peak_6958_Tmem60	0	+	3.07932	-2.77553
chr5	20896056	20896657	Peak_6959_Rsbn1l	0	-	1.11246	-2.20434
chr5	20919749	20920049	Peak_6960_Rsbn1l	0	-	3.29144	-1.29749
chr5	20997803	20998764	Peak_6961_Ptpn12	0	-	1.56185	-1.42957
chr5	21661823	21662034	Peak_6962_Armc10	0	+	0.771062	-1.35719
chr5	21675612	21675763	Peak_6963_Napepld	0	-	1.00148	-1.21519
chr5	21675912	21675973	Peak_6964_Napepld	0	-	1.4875	-1.04828
chr5	21786752	21786932	Peak_6965_Psmc2	0	+	1.60495	1.42798
chr5	23493317	23493377	Peak_6966_Kmt2e	0	+	0.288642	-2.57024
chr5	23497815	23497996	Peak_6967_Kmt2e	0	+	1.07754	-1.07477
chr5	23501745	23502135	Peak_6968_Kmt2e	0	+	1.88762	0.871258
chr5	23502614	23502825	Peak_6969_Kmt2e	0	+	2.88136	-0.436888
chr5	23524140	23524711	Peak_6970_Srpk2	0	-	1.55497	-1.31358
chr5	23819528	23819679	Peak_6971_Rint1	0	+	0.813455	-1.04269
chr5	24182574	24182665	Peak_6974_Nupl2	0	+	-0.99384	-1.0912
chr5	24565823	24565914	Peak_6977_Abcf2	0	-	-1.00985	-2.08193
chr5	24576628	24576689	Peak_6978_Abcf2	0	-	-1.11279	-2.52703
chr5	24709388	24709509	Peak_6979_Nub1	0	+	-0.187267	-1.51074
chr5	24712277	24712398	Peak_6980_Wdr86	0	-	1.54561	-1.21621
chr5	24718187	24718368	Peak_6981_Wdr86	0	-	0.204633	-2.16923
chr5	25284396	25284847	Peak_6982_Kmt2c	0	-	1.0913	-1.4832
chr5	25298944	25299155	Peak_6983_Kmt2c	0	-	0.253575	-2.53865
chr5	25310523	25310704	Peak_6985_Kmt2c	0	-	0.871443	-2.06066
chr5	25314272	25314963	Peak_6986_Kmt2c	0	-	0.596836	-0.818119
chr5	25315142	25315383	Peak_6987_Kmt2c	0	-	-0.401142	-0.840519
chr5	25315472	25315713	Peak_6988_Kmt2c	0	-	2.13424	0.676598
chr5	25372886	25373337	Peak_6989_Kmt2c	0	-	0.389599	-2.23973
chr5	27766229	27766410	Peak_6990_Paxip1	0	-	-0.25583	-0.453842
chr5	27771987	27772678	Peak_6991_Paxip1	0	-	0.61349	-1.36177
chr5	28339080	28339261	Peak_6992_Rbm33	0	+	-0.368134	-1.61585
chr5	28347269	28347420	Peak_6993_Rbm33	0	+	0.486343	0.0484761
chr5	29435323	29435743	Peak_6995_Nom1	0	+	1.96632	0.445353
chr5	29439911	29440151	Peak_6996_Nom1	0	+	0.773605	-2.69019
chr5	29674561	29674622	Peak_6997_Ube3c	0	+	-1.31942	-3.03361
chr5	30119503	30119684	Peak_6998_Hadha	0	-	0.204997	-1.73155
chr5	30266969	30267150	Peak_6999_Selenoi	0	+	1.07743	-2.19411
chr5	30657692	30657813	Peak_7000_Slc35f6	0	+	0.305363	-2.41539
chr5	30876634	30877384	Peak_7001_Tmem214	0	+	0.596457	-1.84344
chr5	30893216	30893546	Peak_7002_Agbl5	0	+	1.31429	-1.07173
chr5	30933472	30933593	Peak_7003_Cgref1	0	-	0.80295	-1.70034
chr5	30955081	30955472	Peak_7005_Preb	0	-	-0.123844	-1.73972
chr5	31078298	31078449	Peak_7006_Cad	0	+	-1.67444	-2.48866
chr5	31141462	31141702	Peak_7007_Mpv17	0	-	-1.02073	-2.55374
chr5	31157293	31157842	Peak_7008_Gtf3c2|Gm29609	0	-	0.649191	-1.66839
chr5	31192201	31192351	Peak_7009_Eif2b4	0	-	-0.138672	0.646184
[truncated: 5,922 more rows]

## Sheet: extended data fig1f
Geneid	chrs	start	stop	strand	Length	C3_Dox24_Rep1	C3_dTAG2h_dTAGDox24h	H5_Dox24h_Rep1	H5_dTAG2h_dTAGDox24h	C3_Dox24_Rep2	C3_dTAG24h_dTAGDox24h
Shroom4	chrX	6400144	6633717	+	233574	0.357542	0.261745	0.262295	0.288889	0.270936	0.259825
Clcn5	chrX	7158411	7319358	-	160948	0.378571	0.337209	0.369565	0.213333	0.307292	0.293286
Ccdc22	chrX	7593808	7605420	-	11613	0.444444	0.4	0.291667	0.238095	0.371429	0.271739
Prickle3	chrX	7657378	7668186	+	10809	0.428571	0.285714	0.375	0.384615	0.145833	0.269231
Plp2	chrX	7668115	7671278	-	3164	0.305263	0.190476	0.264706	0.23913	0.225806	0.210332
Gpkow	chrX	7697133	7710259	+	13127	0.338028	0.403846	0.543478	0.344828	0.457447	0.265625
Wdr45	chrX	7722219	7728201	+	5983	0.473684	0.290323	0.441176	0.354839	0.38	0.163934
Praf2	chrX	7728570	7731063	+	2494	0.361111	0.459459	0.391304	0.291667	0.229508	0.235849
Ccdc120	chrX	7731713	7741324	-	9612	0.5	0.375	0.714286	0.166667	0.296296	0.181818
Tfe3	chrX	7762660	7775202	+	12543	0.357576	0.266667	0.298851	0.357143	0.336207	0.257603
Gripap1	chrX	7789992	7820567	+	30576	0.266667	0.208333	0.432432	0.48	0.261538	0.29078
Otud5	chrX	7841830	7876626	+	34797	0.463415	0.343284	0.375	0.44186	0.412214	0.291667
Pim2	chrX	7878305	7883432	+	5128	0.294118	0.125	0.333333	0.428571	0.428571	0.6
Pqbp1	chrX	7894518	7899269	-	4752	0.418182	0.328125	0.384615	0.272727	0.413043	0.297872
Timm17b	chrX	7899397	7907652	+	8256	0.3	0.363636	0.2	0.388889	0.271186	0.178571
Eras	chrX	7924275	7928607	-	4333	0.413793	0.369565	0.56	0.359375	0.468085	0.366197
Hdac6	chrX	7930121	7947889	-	17769	0.467105	0.460123	0.463415	0.488636	0.362637	0.406191
Suv39h1	chrX	8061170	8074760	-	13591	0.230769	0.571429	0.333333	0.545455	0.391304	0.460317
Wdr13	chrX	8123300	8132847	-	9559	0.45	0.357143	0.333333	0.45	0.348837	0.304348
Rbm3	chrX	8138974	8145802	-	6829	0.298507	0.25	0.154639	0.278481	0.289474	0.219955
Tbc1d25	chrX	8154471	8176181	-	21711	0.571429	0.432836	0.538462	0.392157	0.464646	0.432161
Ebp	chrX	8185330	8193512	-	8183	0.647059	0.527778	0.52381	0.37037	0.203704	0.351648
Porcn	chrX	8193849	8206525	-	12677	0.25	0.5	0.454545	0.111111	0.2	0.4
Ftsj1	chrX	8238667	8252406	-	13740	0.35	0.472222	0.288889	0.294118	0.440476	0.296053
Xk	chrX	9272783	9313245	+	40463	0.333333	0.285714	0.222222	0.222222	0.328125	0.208333
Dynlt3	chrX	9654269	9662983	-	8715	0.0434783	0	0.0714286	0.0555556	0.0724638	0.04
Rpgr	chrX	10158215	10216453	-	58581	0.474227	0.495798	0.55	0.505747	0.533074	0.417062
Tspan7	chrX	10485115	10596604	+	111490	0.227273	0.174603	0.333333	0.204082	0.244898	0.220974
Bcor	chrX	12036737	12160355	-	123619	0.413793	0.353659	0.44186	0.394495	0.291667	0.29661
Atp6ap2	chrX	12587758	12617051	+	29294	0.355705	0.368421	0.384615	0.458333	0.332103	0.347339
1810030O07Rik	chrX	12654883	12673546	-	18664	0.283333	0.238095	0.21875	0.2	0.221239	0.192513
Med14	chrX	12675370	12761973	-	86604	0.390411	0.293103	0.348485	0.375	0.318182	0.286624
Usp9x	chrX	13071497	13173327	+	101831	0.322972	0.291616	0.335357	0.304286	0.322521	0.298373
Ddx3x	chrX	13281021	13293983	+	12963	0.394118	0.310559	0.389655	0.357934	0.432099	0.369128
Cask	chrX	13517080	13846556	-	329477	0.333333	0.26087	0.403509	0.341463	0.331878	0.341981
Maoa	chrX	16619697	16687812	+	68116	0.277778	0.307692	0.192308	0.456522	0.294737	0.258993
Fundc1	chrX	17556568	17572297	-	15730	0.3	0.192308	0.222222	0.545455	0.291667	0.293103
Kdm6a	chrX	18162666	18279358	+	116693	0.418803	0.394161	0.408397	0.458678	0.398333	0.411548
Slc9a7	chrX	20105754	20291764	-	186011	0.310345	0.216216	0.230769	0.137931	0.461538	0.326531
Rp2h	chrX	20364480	20400858	+	41174	0.314286	0.258065	0.25	0.192308	0.26087	0.155844
Jade3	chrX	20425687	20519939	+	94253	0.248276	0.151724	0.178082	0.169811	0.289474	0.210046
Ndufb11	chrX	20615325	20617564	-	2240	0.405405	0.4	0.365385	0.4375	0.455556	0.470588
Rbm10	chrX	20617502	20650905	+	33404	0.375	0.5	0.578947	0.25	0.432836	0.337662
Uba1	chrX	20658301	20683179	+	24879	0.412844	0.343122	0.414508	0.345515	0.405738	0.329213
Cdk16	chrX	20688492	20699877	+	11386	0.365079	0.255814	0.263158	0.518519	0.304762	0.284884
Usp11	chrX	20703908	20720539	+	16632	0.341176	0.257732	0.372549	0.246377	0.325779	0.323398
Araf	chrX	20848542	20852905	+	11980	0.490196	0.396226	0.592593	0.3125	0.412429	0.330396
Syn1	chrX	20860510	20920918	-	60409	0.225	0.139535	0.4375	0.275862	0.241935	0.216981
Elk1	chrX	20933394	20950608	-	17215	0.348837	0.361702	0.25	0.28125	0.315789	0.232394
Uxt	chrX	20951664	20961978	-	10315	0.28125	0.263158	0.181818	0.388889	0.461538	0.316456
A230072C01Rik	chrX	20961675	20987349	+	25675	0.258065	0.28	0.615385	0.117647	0.380952	0.180851
Zfp182	chrX	21026183	21062038	-	35856	0.325	0.306122	0.296296	0.382353	0.360577	0.288256
Klhl13	chrX	23219270	23285428	-	145813	0.575137	0.520966	0.425234	0.409341	0.566787	0.522798
Slc25a5	chrX	36795651	36798806	+	3156	0.222222	0.0714286	0.111111	0	0.162162	0.174497
C330007P06Rik	chrX	36848543	36864246	-	15704	0	0	0	0	0	0
Nkap	chrX	37126762	37150746	+	23985	0.606742	0.468085	0.333333	0.367347	0.379032	0.384259
Rhox6	chrX	37827054	37829857	+	2804	0.285714	0.178571	0.222222	0	0.354545	0.310924
Rhox9	chrX	37899096	37901770	-	2675	0.307692	0.133333	0.285714	0.333333	0.234375	0.172414
Lamp2	chrX	38401356	38456460	-	55105	0.481928	0.35	0.454545	0.28	0.351598	0.368132
Xiap	chrX	42067835	42109664	+	41830	0.241379	0.241379	0.173913	0.208955	0.24375	0.189781
Stag2	chrX	42149411	42277186	+	127776	0.333333	0.2	0.444444	0.142857	0.294118	0.205128
Ocrl	chrX	47912455	47965866	+	53412	0.224138	0.18018	0.180328	0.233333	0.211382	0.208333
Zdhhc9	chrX	48171970	48208702	-	36733	0.15	0.235294	0.307692	0.173913	0.126214	0.183007
Utp14a	chrX	48256933	48282449	+	25517	0.2443	0.219469	0.251381	0.256881	0.275711	0.24118
Bcorl1	chrX	48341357	48406728	+	65372	0.227273	0.0714286	0.1	0.1875	0.163265	0.170732
Elf4	chrX	48411048	48463132	-	52085	0.125	0.08	0.111111	0.0571429	0.115385	0.178344
Aifm1	chrX	48474943	48513563	-	38621	0.285714	0.196078	0.297297	0.170732	0.19469	0.180095
Zfp280c	chrX	48541625	48594452	-	52828	0.161616	0.146067	0.0714286	0.0666667	0.11875	0.107266
Slc25a14	chrX	48623577	48662298	+	38722	0.344828	0	0.153846	0.3	0.205128	0.310345
Rbmx2	chrX	48695003	48710719	+	15717	0.0833333	0.138889	0.176471	0.263158	0.189189	0.158879
Enox2	chrX	49009706	49288242	-	278537	0.309524	0.232143	0.225806	0.344828	0.26183	0.235741
Firre	chrX	50555743	50635258	-	79516	0.0836066	0.0749354	0.124555	0.10473	0.0678466	0.0724299
2610018G03Rik	chrX	50841435	50891850	+	50416	0.153846	0.214286	0.181818	0.181818	0.233333	0.166667
Gpc4	chrX	52053017	52164923	-	111907	0.173611	0.0980392	0.214286	0.15	0.25	0.172589
Gpc3	chrX	52272426	52613974	-	341549	0.185366	0.124294	0.215686	0.153191	0.175466	0.124684
Phf6	chrX	52912213	52956961	+	44749	0.176471	0.08	0.222222	0.28	0.315789	0.153226
Hprt	chrX	52988077	53021660	+	33584	0.202312	0.132867	0.255319	0.174419	0.168285	0.156379
Fam122b	chrX	53243414	53269805	-	26392	0.111111	0	0.25	0	0.213115	0.184466
Zfp449	chrX	56346399	56365674	+	19276	0.222222	0.1	0	0.153846	0.371429	0.338462
6330419J24Rik	chrX	56374585	56378470	+	3886	0.0909091	0.1	0	0	0.16	0.152174
Ddx26b	chrX	56454838	56507843	+	53006	0.351351	0.04	0.235294	0.217391	0.227273	0.179487
Mmgt1	chrX	56585511	56597919	-	12409	0.263158	0.257143	0.217391	0.25	0.34	0.27957
Slc9a6	chrX	56609834	56664230	+	54397	0.125	0.173913	0.3	0.210526	0.285714	0.166667
Fhl1	chrX	56731760	56793346	+	61587	0.116071	0.0555556	0.151515	0.118644	0.0896861	0.0786517
Mtap7d3	chrX	56797952	56822325	-	24374	0.152542	0.111111	0.166667	0.190476	0.148649	0.0736842
Htatsf1	chrX	57053569	57067182	+	13614	0.336207	0.233333	0.40625	0.314815	0.285714	0.245146
Rbmx	chrX	57383347	57393036	-	9690	0.179487	0.0666667	0.0952381	0	0.148936	0.118644
Zic3	chrX	58030627	58036630	+	6004	0.105263	0.15	0.133333	0.214286	0.169492	0.0454545
Fgf13	chrX	59062145	59166088	-	523428	0.160494	0.105263	0.166667	0.157895	0.104478	0.0833333
Mcf2	chrX	60055955	60147700	-	123135	0.263473	0.1375	0.286957	0.208696	0.216667	0.154362
Atp11c	chrX	60223289	60403981	-	180693	0.291925	0.216495	0.259259	0.205128	0.265873	0.227723
Fmr1	chrX	68678540	68717961	+	39422	0.387755	0.227273	0.384615	0.292683	0.42446	0.331325
Fmr1nb	chrX	68761838	68804560	+	42723	0.0740741	0.0731707	0.0444444	0.0434783	0.103448	0.0397351
Ids	chrX	70343069	70365085	-	22017	0.393939	0.275862	0.5	0.238095	0.389831	0.2625
1110012L19Rik	chrX	70385912	70389416	+	3505	0	0.136364	0.3	0.111111	0.3	0.131148
Mtm1	chrX	71210766	71315295	+	104530	0.246377	0.197183	0.454545	0.234043	0.229814	0.155689
Mtmr1	chrX	71364759	71419196	+	54438	0.357143	0.2	0.315789	0.0909091	0.204545	0.311475
Cd99l2	chrX	71420059	71492849	-	72791	0.0769231	0.0294118	0	0.0909091	0.0754717	0.0731707
Nsdhl	chrX	72918520	72958528	+	40009	0.302632	0.177215	0.322581	0.209677	0.266187	0.224215
Zfp185	chrX	72987338	73031543	+	44206	0.125	0.142857	0.205128	0.163636	0.163522	0.132035
Pnma5	chrX	73033980	73037103	-	3124	0.225806	0.428571	0.117647	0.266667	0.0843373	0.0277778
Zfp275	chrX	73342619	73359080	+	16462	0.285714	0.0714286	0.444444	0.285714	0.290323	0.152778
Haus7	chrX	73437314	73459029	-	21716	0.388889	0.363636	0.666667	0.266667	0.3125	0.295455
Dusp9	chrX	73639440	73643514	+	4075	0.166667	0.0833333	0	0.0555556	0.153846	0.174419
Slc6a8	chrX	73673132	73682500	+	9369	0.105263	0.0454545	0.0526316	0.263158	0.258065	0.166667
Bcap31	chrX	73686182	73716175	-	29994	0.175182	0.126126	0.272727	0.259259	0.224066	0.190184
Idh3g	chrX	73778962	73786897	-	7936	0.440994	0.346847	0.427184	0.389671	0.373391	0.369318
Ssr4	chrX	73787027	73790828	+	3802	0.545455	0.388889	0.333333	0.428571	0.5	0.488372
Pdzd4	chrX	73793356	73824969	-	31614	0.226244	0.124088	0.246154	0.16129	0.16	0.070529
Naa10	chrX	73916869	73921944	-	5076	0.423077	0.375	0.52381	0.615385	0.27907	0.333333
Renbp	chrX	73922120	73930850	-	8731	0.346154	0.166667	0.208333	0.27027	0.398693	0.280899
Hcfc1	chrX	73942791	73966357	-	23567	0.348387	0.260274	0.383178	0.223464	0.300403	0.29403
Irak1	chrX	74013913	74023921	-	10009	0.432432	0.142857	0.294118	0.259259	0.291667	0.282051
Mecp2	chrX	74026823	74085636	-	58814	0.362319	0.256637	0.352941	0.2375	0.296875	0.271663
Flna	chrX	74223460	74246534	-	23075	0.204482	0.17735	0.229885	0.160256	0.216856	0.153066
Rpl10	chrX	74270815	74273135	+	2321	0.26087	0.205882	0.277778	0.133333	0.325843	0.203704
Atp6ap1	chrX	74297096	74304721	+	7626	0.980769	0.972222	0.965517	0.981481	0.983696	0.949438
Gdi1	chrX	74305011	74311867	+	6857	0.230769	0.25	0.454545	0.571429	0.30137	0.233766
Plxna3	chrX	74329065	74344689	+	15625	0.0833333	0.222222	0.333333	0.333333	0.207547	0.204301
Fam3a	chrX	74384719	74393139	-	8421	0.142857	0.285714	0.375	0.133333	0.380952	0.172414
Ikbkg	chrX	74393290	74453778	+	60489	0.296296	0.2	0.321429	0.388889	0.413333	0.326087
G6pdx	chrX	74409485	74429161	-	19677	0.179104	0.175439	0.206897	0.08	0.230769	0.21466
Dkc1	chrX	75095853	75109776	+	13924	0.500949	0.421053	0.484211	0.502959	0.505602	0.493151
Mpp1	chrX	75109732	75130949	-	21218	0.0980392	0.289474	0.210526	0.191489	0.19403	0.181818
F8	chrX	75172714	75380041	-	207328	0.0689655	0.0625	0.04	0.027027	0.0416667	0.0322581
Brcc3	chrX	75416627	75455701	+	39075	0.32967	0.28125	0.441176	0.35	0.347107	0.29064
Vbp1	chrX	75514296	75534946	+	20651	0.509434	0.257143	0.333333	0.391304	0.209302	0.281818
4933407K13Rik	chrX	75725457	75764699	-	39243	0.272727	0.114286	0.277778	0.521739	0.289855	0.321429
Pls3	chrX	75785653	75874574	-	89518	0.138889	0	0.166667	0.0967742	0.151515	0.0859375
Tbl1x	chrX	77511226	77660265	+	149040	0.164894	0.0952381	0.216867	0.150794	0.117978	0.0929368
Prkx	chrX	77762029	77795960	-	33932	0.45	0.333333	0.2	0.130435	0.339623	0.216667
Prrg1	chrX	78449609	78583805	-	134289	0.178571	0.103448	0.230769	0.166667	0.163636	0.10828
Mageb16	chrX	79623230	79671435	-	48206	0	0	0	0	0.0138889	0.0470588
Tmem47	chrX	81070643	81097875	+	27233	0.198529	0.13253	0.203704	0.139535	0.20297	0.118182
Dmd	chrX	82948869	85205050	+	2256182	0.159236	0.0681818	0.157895	0.2	0.10479	0.0650407
Tab3	chrX	85574021	85634469	+	60449	0.24031	0.145455	0.137931	0.177419	0.228216	0.197605
Gyk	chrX	85701936	85776819	-	74884	0.145299	0.0808081	0.162791	0.107143	0.0637255	0.0657895
Nr0b1	chrX	86191774	86195944	+	4171	0.340782	0.116279	0.386364	0.178082	0.223301	0.0755556
Il1rapl1	chrX	86747241	88115623	-	1368383	0.142857	0.12	0.4	0.142857	0.0909091	0.0384615
Pola1	chrX	93304765	93632155	-	327391	0.249715	0.194396	0.289538	0.248307	0.245776	0.216171
Pcyt1b	chrX	93654862	93749948	+	95087	0.135922	0.155172	0.153846	0.243902	0.233645	0.130952
Pdk3	chrX	93764615	93832095	-	67481	0.193182	0.189655	0.275	0.0769231	0.2125	0.128079
AU015836	chrX	93968655	93975470	+	6816	0.291971	0.226277	0.328358	0.37037	0.338462	0.314189
Zfx	chrX	94074630	94123407	-	48778	0.254545	0.144737	0.189873	0.128713	0.202765	0.15015
Eif2s3x	chrX	94188708	94212651	-	23944	0.638298	0.540816	0.64	0.488372	0.573684	0.540351
Klhl15	chrX	94234929	94255968	+	38587	0.25	0.05	0.428571	0.5	0.266667	0.158416
Apoo	chrX	94367109	94417092	+	49984	0.0909091	0.294118	0.363636	0.0588235	0.142857	0.15625
Maged1	chrX	94535473	94542074	-	6602	0.424242	0.075	0.185185	0.0666667	0.103704	0.0740741
Gspt2	chrX	94636068	94638561	+	2494	0.292683	0.178571	0.285714	0.318182	0.236842	0.276923
Zc3h12b	chrX	95711677	95927970	+	216294	0.136364	0.04	0.25	0.111111	0	0.0131579
Las1l	chrX	95935312	95956974	-	21663	0.907407	0.851562	0.939024	0.859155	0.810714	0.736842
Msn	chrX	96096044	96168553	+	72510	0.120968	0.101695	0.0945946	0.0897436	0.0967742	0.0618557
Eda2r	chrX	97333840	97377209	-	43370	0.409692	0.307692	0.401786	0.213115	0.382749	0.32967
Ophn1	chrX	98557514	98890985	-	333472	0.192982	0.142857	0.0833333	0.0882353	0.0841121	0.107759
Yipf6	chrX	98937780	98949020	+	11241	0.385714	0.295082	0.352941	0.36	0.313131	0.379747
Stard8	chrX	99042580	99074728	+	32149	0.395833	0.202899	0.338983	0.172414	0.212264	0.134978
Eda	chrX	99975605	100400760	+	425156	0.166667	0.12037	0.22	0.115942	0.111111	0.0672451
Igbp1	chrX	100494290	100516125	+	21836	0.36	0.275862	0.388889	0.266667	0.343949	0.329412
Pdzd11	chrX	100622905	100625907	-	3003	0.347826	0.346154	0.16	0.263158	0.351351	0.166667
Kif4	chrX	100626064	100727271	+	101208	0.26	0.156522	0.351064	0.241379	0.246479	0.2
Dlg3	chrX	100767721	100818410	+	50690	0	0.0416667	0.111111	0.0434783	0.1	0.0606061
Slc7a3	chrX	101079220	101085352	-	6133	0.2125	0.196429	0.358974	0.321429	0.21	0.109244
Snx12	chrX	101097785	101222563	-	124779	0.195349	0.161972	0.207921	0.178295	0.127778	0.128458
Foxo4	chrX	101254527	101260873	+	6347	0.416667	0.117647	0.352941	0.222222	0.217391	0.204301
Med12	chrX	101274090	101298934	+	24845	0.115385	0.25	0.294118	0.333333	0.230769	0.143885
Zmym3	chrX	101404383	101420222	-	16303	0.255319	0.147059	0.3125	0.272727	0.130841	0.078125
Nono	chrX	101429650	101448593	+	18944	0.215569	0.103604	0.155251	0.170635	0.133065	0.0986301
Itgb1bp2	chrX	101449108	101453541	+	4434	0.125	0.25	0.555556	0.142857	0.25	0.2
Taf1	chrX	101532734	101601789	+	69056	0.54	0.547945	0.6875	0.628205	0.628571	0.516129
Ogt	chrX	101640050	101684351	+	44302	0.433333	0.318182	0.446809	0.348066	0.35426	0.353952
Nhsl2	chrX	101849384	102092055	+	242672	0.0833333	0	0.222222	0.0555556	0.210526	0.0505051
Ercc6l	chrX	102142819	102157091	-	14273	0.284404	0.266667	0.354167	0.264706	0.286765	0.162362
Rps4x	chrX	102184942	102188371	-	3430	0.586243	0.591212	0.705293	0.671815	0.650772	0.570807
Hdac8	chrX	102284639	102505148	-	220510	0.303797	0.0625	0.432432	0.157895	0.175439	0.139896
Phka1	chrX	102513974	102644246	-	130273	0.163636	0.148148	0.217391	0.133333	0.0689655	0.0322581
4930519F16Rik	chrX	103232280	103256606	-	24327	0.352941	0.521739	0.461538	0.75	0.422222	0.196721
Chic1	chrX	103356475	103396118	+	39644	0.191919	0.170213	0.37037	0.289474	0.246032	0.132867
Tsix	chrX	103431516	103484957	+	53442	0.181269	0.178723	0.216049	0.172093	0.28125	0.224436
Xist	chrX	103460372	103483233	-	22862	0.94956	0.944053	0.959596	0.970937	0.914651	0.915683
Ftx	chrX	103560909	103623754	-	62846	0.0892857	0.0909091	0.0769231	0.166667	0.189474	0.11875
Rlim	chrX	103957166	103981284	-	24119	0.111465	0.0593472	0.107595	0.0929204	0.134831	0.0758364
C77370	chrX	104077434	104201117	-	123684	0.129921	0.0726257	0.190476	0.129032	0.125628	0.0974729
Abcb7	chrX	104280564	104413846	-	133283	0.195266	0.0808081	0.131148	0.135135	0.145833	0.0880282
Zdhhc15	chrX	104536969	104671064	-	134096	0.109091	0.0416667	0.0606061	0.04	0.0212766	0.0610687
5530601H04Rik	chrX	105040853	105070124	-	29272	0.354839	0.3	0.411765	0.30303	0.427083	0.428571
Pbdc1	chrX	105079755	105117090	+	37336	0.346535	0.323699	0.359223	0.387597	0.347328	0.291581
Atrx	chrX	105797614	105929372	-	131759	0.317585	0.313646	0.303191	0.308458	0.294626	0.282361
Magt1	chrX	105968084	106011899	-	43816	0.116883	0.101449	0.0789474	0.139535	0.163265	0.111607
Cox7b	chrX	106015699	106022450	+	6752	0.230769	0.307692	0.666667	0.5	0.310345	0.116883
Atp7a	chrX	106027223	106128160	+	100938	0.25	0.0930233	0.217391	0.193548	0.202247	0.084
Pgk1	chrX	106187099	106203699	+	16601	0.365854	0.141026	0.216216	0.136364	0.372093	0.309392
2610002M06Rik	chrX	107782751	107816334	-	33584	0.157895	0.105263	0	0.0769231	0.148148	0.177966
Brwd3	chrX	108742207	108834355	-	92149	0.224719	0.219697	0.176471	0.252427	0.21875	0.219207
2810403D21Rik	chrX	108834477	108886896	+	52420	0.204545	0.269231	0.210526	0.25	0.136364	0.146067
Hmgn5	chrX	109004536	109013380	-	8845	0.0833333	0.0666667	0.111111	0.0666667	0	0.142857
Sh3bgrl	chrX	109095406	109162467	+	67062	0.0625	0.0769231	0.142857	0.272727	0.025	0.0327869
Rps6ka6	chrX	111387836	111537959	-	150124	0.20354	0.0980392	0.229167	0.27451	0.180328	0.165094
Chm	chrX	113040591	113185515	-	144925	0.366337	0.329268	0.4	0.305556	0.257353	0.295699
Diap2	chrX	129749741	130465833	+	716093	0.295918	0.216216	0.409639	0.263158	0.268817	0.273632
Cstf2	chrX	134059175	134086822	+	27648	0.25	0.571429	0.714286	0.285714	0.32	0.236842
Cenpi	chrX	134308162	134362639	+	54478	0.362319	0.214286	0.4	0.326923	0.333333	0.285714
Hnrnph2	chrX	134601285	134607054	+	5770	0	0	0	0	0.00502513	0.0295858
Armcx4	chrX	134686518	134697772	+	11255	0.0833333	0	0.0952381	0.05	0.111111	0.0681818
Armcx1	chrX	134717937	134721912	+	3976	0.0740741	0	0.333333	0.0909091	0.193548	0.0597015
Gprasp1	chrX	135742691	135803468	+	60778	0.355932	0.31401	0.333333	0.360215	0.363316	0.28913
Gprasp2	chrX	135839033	135844730	+	5698	0.15625	0	0.25	0.0526316	0.227273	0.177215
Bhlhb9	chrX	135885850	135891081	+	5232	0.382353	0.142857	0.28	0.416667	0.346154	0.298851
Arxes2	chrX	135993819	135995359	+	1541	0.307692	0.166667	0.181818	0.181818	0.423077	0.125
Tceal8	chrX	136168983	136172251	-	3269	0.109589	0.0714286	0.222222	0.0555556	0.12	0.0508475
Bex1	chrX	136213971	136215513	-	1543	0.047619	0.0344828	0.0461538	0.0655738	0.109756	0.0561224
Wbp5	chrX	136245079	136247139	+	2061	0.163793	0.0526316	0.175	0.0416667	0.118812	0.111111
Morf4l2	chrX	136732947	136741352	-	10740	0.40493	0.233202	0.141667	0.121429	0.246053	0.199616
BC065397	chrX	136742956	136803361	+	60406	0.341935	0.375	0.321429	0.359375	0.466368	0.293578
Slc25a53	chrX	136981115	136993032	-	57188	0.258065	0.28125	0.142857	0.409091	0.320755	0.298969
Fam199x	chrX	137049593	137082501	+	32909	0.137931	0.1	0	0.30303	0.106667	0.136364
C330013F16Rik	chrX	139240225	139356770	-	117514	0.137615	0.0985915	0.0833333	0.139535	0.123529	0.0872093
Trap1a	chrX	139333682	139338165	+	4484	0.243243	0.0384615	0.266667	0.107143	0.272727	0.15625
Tbc1d8b	chrX	139684995	139754218	+	69224	0.227273	0	0.333333	0	0.169811	0.102564
Morc4	chrX	139821634	139871654	-	50021	0.157895	0	0.222222	0.166667	0.153846	0.0759494
Rbm41	chrX	139889510	139998595	-	109086	0.263158	0.175	0.259259	0.208333	0.266667	0.19469
Prps1	chrX	140456602	140476140	+	19539	0.321311	0.275449	0.270588	0.1875	0.244856	0.250356
Psmd10	chrX	140948424	140956711	-	8288	0.444444	0.5	0.538462	0.266667	0.454545	0.307692
Acsl4	chrX	142317992	142390535	-	72544	0.207547	0.0930233	0.21875	0.15493	0.191781	0.153061
Tmem164	chrX	142681399	142843494	+	162096	0.126866	0.10828	0.131148	0.110294	0.133166	0.137466
Ammecr1	chrX	142853473	142966728	-	113256	0.387324	0.311828	0.403509	0.287879	0.25	0.265823
Pak3	chrX	143518590	143797796	+	279207	0.0714286	0.190476	0	0.117647	0.166667	0.0444444
Alg13	chrX	144317965	144374448	+	56484	0.233728	0.196078	0.255422	0.202353	0.236719	0.168015
Amot	chrX	145446423	145487639	-	41217	0.1875	0.111111	0	0.166667	0.107143	0.0816327
Lrch2	chrX	147471693	147554081	-	82389	0.254237	0.175	0.192308	0.205128	0.15	0.0987654
Tmem29	chrX	150397772	150459150	-	61379	0.0810811	0.322581	0.285714	0.208333	0.2	0.192661
Apex2	chrX	150571506	150588149	-	16644	0.0952381	0.0533333	0.0943396	0.0746269	0.0957447	0.0547264
Pfkfb1	chrX	150589920	150643878	+	53959	0	0.0588235	0.125	0.190476	0.157895	0.0277778
Tro	chrX	150644709	150657436	-	12875	0.135593	0	0.142857	0.0697674	0.0689655	0.0888889
Gnl3l	chrX	150983132	151017322	-	34191	0.160804	0.105263	0.220588	0.145455	0.153639	0.147122
Fgd1	chrX	151047169	151089686	+	42518	0.123457	0.0886076	0.107143	0.112903	0.168675	0.0893471
Tsr2	chrX	151087093	151096543	-	9451	0.275862	0.27907	0.233333	0.153846	0.228571	0.150943
Wnk3	chrX	151198077	151320192	+	122116	0.282051	0.192982	0.326087	0.311111	0.169355	0.145161
Fam120c	chrX	151344222	151474134	+	129913	0.2125	0.206186	0.269231	0.228571	0.229008	0.195122
Phf8	chrX	151520671	151633857	+	113187	0.404762	0.292683	0.448276	0.40625	0.333333	0.289617
Huwe1	chrX	151803281	151935417	+	132137	0.338983	0.235762	0.396721	0.28385	0.35061	0.276034
Hsd17b10	chrX	152001895	152004442	+	2548	0.0555556	0.272727	0.214286	0	0.106383	0.0886076
Smc1a	chrX	152016427	152061973	+	45547	0.285714	0.172414	0.269231	0.223881	0.320513	0.207283
Iqsec2	chrX	152144267	152225237	+	80971	0.0555556	0	0.125	0.214286	0.163265	0.1
Kdm5c	chrX	152233226	152279099	+	45874	0.314607	0.326241	0.385621	0.234848	0.307229	0.303465
2900056M20Rik	chrX	152294823	152327493	-	32671	0.259259	0.131579	0.185185	0.115385	0.3	0.309859
Tspyl2	chrX	152336851	152342484	-	5634	0.22807	0.173913	0.142857	0.219512	0.210526	0.10219
Shroom2	chrX	152609508	152769486	-	159979	0.241758	0.157303	0.27907	0.179487	0.203187	0.149606
Rragb	chrX	153139957	153171943	+	31987	0.163934	0.0263158	0	0.172414	0.0752688	0.0552486
Klf8	chrX	153238044	153396134	+	158091	0.107692	0.0727273	0.145455	0.133333	0.0675676	0.0328638
Ubqln2	chrX	153498231	153501558	+	3328	0.6	0.166667	0.263158	0.416667	0.323077	0.373626
2210013O21Rik	chrX	153723553	153741296	+	17744	0.516129	0.266667	0.294118	0.315789	0.3125	0.335714
Acot9	chrX	155262499	155297507	+	35009	0.227273	0.212121	0.214286	0.215686	0.215686	0.131868
Prdx4	chrX	155323919	155338454	-	14536	0.169231	0.0869565	0.177778	0.272727	0.16129	0.133721
Sms	chrX	157443953	157492046	-	48094	0.355422	0.269531	0.375	0.354167	0.369863	0.259843
Mbtps2	chrX	157547821	157598715	-	50895	0.451613	0.381443	0.489583	0.338462	0.362857	0.346972
Cnksr2	chrX	157821572	158043110	-	221539	0.30303	0.15	0.214286	0.363636	0.162791	0.15
Rps6ka3	chrX	159255781	159368244	+	112464	0.346154	0.253012	0.290909	0.213115	0.380165	0.339152
Eif1ax	chrX	159372194	159385699	+	13506	0.372881	0.111111	0.432432	0.272727	0.306667	0.299611
Map7d2	chrX	159414577	159498947	+	84371	0.297872	0.1	0.333333	0.176471	0.303371	0.15748
A830080D01Rik	chrX	159532667	159593081	+	60415	0.297052	0.231928	0.34434	0.363229	0.327684	0.259925
Sh3kbp1	chrX	159627271	159975920	+	348650	0.264151	0.183673	0.0952381	0.196078	0.243243	0.201389
Map3k15	chrX	159988432	160123351	+	134920	0.166667	0.130435	0.25	0.166667	0.315789	0.185366
Pdha1	chrX	160122218	160138336	-	16119	0.180995	0.181818	0.147368	0.0963855	0.148077	0.145028
Phka2	chrX	160502165	160591722	+	96714	0.25	0.28	0.272727	0.188679	0.247863	0.228125
Cdkl5	chrX	160784307	160994681	-	210375	0.265487	0.205128	0.348837	0.264151	0.335664	0.23913
Scml2	chrX	161162749	161258213	+	95465	0.272727	0.166667	0.285714	0.0909091	0.368421	0.193548
Nhs	chrX	161836429	162159441	-	323013	0.163265	0.142857	0.2	0.166667	0.133929	0.127389
Rbbp7	chrX	162760371	162779090	+	18720	0.306667	0.23913	0.208333	0.261905	0.229167	0.162393
Txlng	chrX	162778916	162829454	-	50539	0.36	0.233333	0.353535	0.292683	0.290476	0.241441
Syap1	chrX	162856842	162888462	-	31621	0.346154	0.478261	0.384615	0.277778	0.3	0.276596
Ctps2	chrX	162901559	163034541	+	132983	0.276423	0.14	0.265625	0.238806	0.272321	0.231928
Ap1s2	chrX	163909016	163933666	+	24651	0.772727	0.333333	0.722222	0.8	0.603774	0.555556
Zrsr2	chrX	163935442	163958666	-	23225	0.343949	0.340206	0.302326	0.401515	0.375817	0.325203
Siah1b	chrX	164070702	164076049	-	5348	0.466667	0.421053	0.352941	0.181818	0.295455	0.333333
Pir	chrX	164269430	164373013	+	103584	0.215909	0.168831	0.333333	0.234375	0.19863	0.183099
Figf	chrX	164373547	164402647	+	29101	0.230769	0.142857	0.166667	0.0833333	0.037037	0.344828
Piga	chrX	164419786	164433915	+	14130	0.323529	0.205882	0.478261	0.347826	0.356164	0.375
Mospd2	chrX	164936170	164980375	-	44206	0.27619	0.15942	0.2	0.108696	0.169565	0.162651
Fancb	chrX	164980591	164997272	+	16682	0.196429	0.0843373	0.211538	0.192982	0.192857	0.162651
Gemin8	chrX	166170479	166190512	+	20034	0.235294	0.375	0.5	0.411765	0.296875	0.3
Ofd1	chrX	166390032	166440704	-	50673	0.309091	0.252747	0.329412	0.274725	0.306859	0.201893
Trappc2	chrX	166440824	166452543	+	11720	0.272727	0.2	0.571429	0.5	0.263158	0.315789
Rab9	chrX	166457251	166479867	-	22617	0.53	0.344262	0.333333	0.613636	0.490566	0.361257
Tceanc	chrX	166499814	166510478	-	10665	0.3	0.307692	0.615385	0.266667	0.333333	0.43662
Egfl6	chrX	166523006	166585716	-	62711	0.0909091	0	0.2	0	0	0
Prps2	chrX	167346332	167382699	-	36368	0.162162	0.190476	0.388889	0.08	0.244444	0.271429
Msl3	chrX	168653098	168673902	-	20805	0.5	0.133333	0.230769	0.444444	0.40678	0.297619
Arhgap6	chrX	168795098	169304440	+	509343	0.416667	0.210526	0.25	0.0588235	0.333333	0.205479
Hccs	chrX	169311530	169320343	-	8814	0.276596	0.25	0.354839	0.307692	0.246032	0.269406
Mid1	chrX	169685198	169990797	+	305600	0.941379	0.944444	0.932773	0.948052	0.948849	0.938182
