# Supplementary material for: m6A and the NEXT complex direct Xist RNA turnover and X-inactivation dynamics
Source: Nat Struct Mol Biol. 2025 Sep 9;32(11):2242–51. doi: 10.1038/s41594-025-01663-w (PMC12618237; doi:10.1038/s41594-025-01663-w)
Supplement: Supplementary file 15 — Statistical source data. [file 41594_2025_1663_MOESM15_ESM.xlsx]

## Sheet: Extended data fig2e
Geneid	chrs	start	stop	strand	Length	Diff_METTL3N	Diff_METTL3C
Shroom4	chrX	6400144	6633717	+	233574	-0.0416642	-0.0769041
Dgkk	chrX	6873483	6948363	+	74881	-0.0483937	0.000916524
Clcn5	chrX	7158411	7319358	-	160948	-0.119238	-0.0774719
2010204K13Rik	chrX	7411816	7422988	-	11173	0.0338578	-0.0744112
Ppp1r3f	chrX	7558561	7574281	-	15721	-0.249052	0.00398973
Ccdc22	chrX	7593808	7605420	-	11613	-0.101453	-0.112633
Prickle3	chrX	7657378	7668186	+	10809	-0.218963	-0.129133
Plp2	chrX	7668115	7671278	-	3164	-0.0179827	-0.0618076
Gpkow	chrX	7697133	7710259	+	13127	-0.0802306	-0.107819
Wdr45	chrX	7722219	7728201	+	5983	-0.103633	-0.0622567
Ccdc120	chrX	7731713	7741324	-	9612	-0.0292643	-0.29365
Tfe3	chrX	7762660	7775202	+	12543	-0.118721	-0.0568587
Gripap1	chrX	7789992	7820567	+	30576	0.00481988	-0.0201669
Kcnd1	chrX	7823842	7836503	+	12662	-0.183175	-0.129298
Otud5	chrX	7841830	7876626	+	34797	-0.0182497	-0.0368908
Pim2	chrX	7878305	7883432	+	5128	-0.0189262	-0.228919
Slc35a2	chrX	7884243	7894492	+	10250	-0.0523091	0.0959312
Pqbp1	chrX	7894518	7899269	-	4752	0.0754424	-0.0588898
Timm17b	chrX	7899397	7907652	+	8256	-0.0986341	-0.0637577
Eras	chrX	7924275	7928607	-	4333	-0.0825431	0.00598821
Hdac6	chrX	7930121	7947889	-	17769	-0.00749292	-0.033035
Glod5	chrX	8004200	8018492	-	14293	-0.0282954	-0.186796
Suv39h1	chrX	8061170	8074760	-	13591	-0.0476793	0.0599959
Wdr13	chrX	8123300	8132847	-	9559	-0.0355585	-0.0786005
Rbm3	chrX	8138974	8145802	-	6829	-0.0586464	-0.0117949
Tbc1d25	chrX	8154471	8176181	-	21711	0.0087615	-0.0209367
Ebp	chrX	8185330	8193512	-	8183	0.11537	-0.0180513
Porcn	chrX	8193849	8206525	-	12677	-0.181854	0.0256756
Ftsj1	chrX	8238667	8252406	-	13740	0.00654147	-0.0654448
Lancl3	chrX	9199972	9268085	+	68114	-0.0202429	-0.129397
Xk	chrX	9272783	9313245	+	40463	-0.0319145	-0.0715008
Cybb	chrX	9435253	9469324	-	34072	-0.110665	-0.0658117
Dynlt3	chrX	9654269	9662983	-	8715	0.0427025	0.0406162
Sytl5	chrX	9885620	9998864	+	113245	-0.308655	-0.0438869
Rpgr	chrX	10158215	10216453	-	58581	-0.0429419	-0.0124059
Tspan7	chrX	10485115	10596604	+	111490	-0.0902165	-0.0357602
Bcor	chrX	12036737	12160355	-	123619	-0.0564533	-0.106585
Atp6ap2	chrX	12587758	12617051	+	29294	0.00234715	-0.0629052
1810030O07Rik	chrX	12654883	12673546	-	18664	0.0083037	-0.0578226
Med14	chrX	12675370	12761973	-	86604	-0.0624424	-0.0671261
Gm14634	chrX	12762277	12821492	+	59216	-0.107684	0.0626338
5730405O15Rik	chrX	13042014	13045295	+	3282	-0.178977	-0.162741
Usp9x	chrX	13071497	13173327	+	101831	-0.0663569	-0.0575585
Ddx3x	chrX	13281021	13293983	+	12963	-0.0633937	-0.0460427
Cask	chrX	13517080	13846556	-	329477	-0.0365316	-0.0418621
Maoa	chrX	16619697	16687812	+	68116	-0.0770863	-0.0674291
Efhc2	chrX	17132048	17319368	-	187321	-0.00739476	-0.0356318
Fundc1	chrX	17556568	17572297	-	15730	-0.0690417	-0.0401323
Kdm6a	chrX	18162666	18279358	+	116693	0.00303353	-0.00980186
Chst7	chrX	20059569	20097520	+	37952	0.165828	0.0273472
Slc9a7	chrX	20105754	20291764	-	186011	-0.0635291	-0.0575101
Rp2h	chrX	20364480	20400858	+	41174	-0.0205766	-0.0641539
Jade3	chrX	20425687	20519939	+	94253	-0.0410978	-0.0640215
Ndufb11	chrX	20615325	20617564	-	2240	-0.118192	-0.0149281
Rbm10	chrX	20617502	20650905	+	33404	-0.00404125	-0.0215391
Uba1	chrX	20658301	20683179	+	24879	-0.0415984	-0.0515322
Cdk16	chrX	20688492	20699877	+	11386	-0.101548	-0.135412
Usp11	chrX	20703908	20720539	+	16632	-0.100218	-0.100361
Araf	chrX	20848542	20852905	+	11980	-0.0614314	-0.0697479
Syn1	chrX	20860510	20920918	-	60409	0.0166117	-0.0199477
Timp1	chrX	20870165	20874737	+	4573	-0.051596	-0.187597
Cfp	chrX	20925534	20931524	-	5991	-0.0746529	-0.145919
Elk1	chrX	20933394	20950608	-	17215	-0.000130941	-0.0634545
Uxt	chrX	20951664	20961978	-	10315	-0.0766043	-0.0347749
A230072C01Rik	chrX	20961675	20987349	+	25675	-0.0154983	-0.132482
Zfp182	chrX	21026183	21062038	-	35856	-0.0318602	-0.040668
Zfp300	chrX	21079149	21089229	-	10081	-0.148318	-0.138558
Gm6938	chrX	21312209	21334727	-	22519	-0.0379157	0.036219
Klhl13	chrX	23219270	23285428	-	145813	-0.0736365	-0.0332598
Wdr44	chrX	23693116	23806001	+	112886	-0.252105	-0.113052
Dock11	chrX	35888831	36076562	+	187732	-0.11765	-0.0587697
Il13ra1	chrX	36112138	36171261	+	59124	-0.0414507	-0.152936
Lonrf3	chrX	36328408	36366856	+	38449	0.064736	0.0880811
Pgrmc1	chrX	36598224	36606079	+	7856	-0.0956808	0.0612794
Akap17b	chrX	36608182	36645414	-	37233	-0.00408451	-0.0804448
Slc25a5	chrX	36795651	36798806	+	3156	-0.0142178	-0.177511
C330007P06Rik	chrX	36848543	36864246	-	15704	0.000584105	0.00173611
Ube2a	chrX	36874365	36884220	+	9856	-0.0454545	0
Upf3b	chrX	37091833	37110322	-	18490	0.0239555	-0.0381371
Nkap	chrX	37126762	37150746	+	23985	-0.0476333	-0.055124
Lamp2	chrX	38401356	38456460	-	55105	-0.0641708	-0.0701432
Cul4b	chrX	38531620	38576196	-	44577	0.00397126	-0.00547554
Gria3	chrX	41401300	41678601	+	277302	0.0349757	-0.0685852
Thoc2	chrX	41794993	41911901	-	116909	-0.10694	-0.104972
Xiap	chrX	42067835	42109664	+	41830	-0.0531658	-0.119148
Stag2	chrX	42149411	42277186	+	127776	-0.0246839	-0.0760992
Tenm1	chrX	42532392	43274784	-	742393	-0.0735206	-0.13652
Smarca1	chrX	47809369	47892552	-	83184	-0.181294	-0.05521
Ocrl	chrX	47912455	47965866	+	53412	-0.0424938	-0.0565823
Xpnpep2	chrX	48108724	48136981	+	28258	-0.152119	-0.0047624
Zdhhc9	chrX	48171970	48208702	-	36733	-0.0771327	-0.084636
Utp14a	chrX	48256933	48282449	+	25517	-0.0194147	-0.0691338
Bcorl1	chrX	48341357	48406728	+	65372	-0.0279131	0.0327074
Elf4	chrX	48411048	48463132	-	52085	-0.0715367	-0.0154518
Aifm1	chrX	48474943	48513563	-	38621	-0.0444293	-0.0394307
Zfp280c	chrX	48541625	48594452	-	52828	-0.0364167	-0.0684003
Slc25a14	chrX	48623577	48662298	+	38722	-0.136971	0.0127427
Rbmx2	chrX	48695003	48710719	+	15717	-0.0967827	-0.0644738
Enox2	chrX	49009706	49288242	-	278537	-0.0567544	-0.0588609
Firre	chrX	50555743	50635258	-	79516	0.0165053	-0.0213854
2610018G03Rik	chrX	50841435	50891850	+	50416	-0.0484188	-0.137304
Frmd7	chrX	50892644	50942710	-	50067	0.00513102	-0.000669643
Hs6st2	chrX	51386636	51681602	-	294967	-0.0127865	-0.0857329
Usp26	chrX	51753958	51801233	-	47276	-0.0199783	0.0475257
Gpc4	chrX	52053017	52164923	-	111907	-0.0482765	-0.0660588
Gpc3	chrX	52272426	52613974	-	341549	-0.0727078	-0.04963
Kis2	chrX	52742562	52744593	-	2032	0.0375959	-0.0818879
Phf6	chrX	52912213	52956961	+	44749	-0.0337352	-0.0809751
Hprt	chrX	52988077	53021660	+	33584	-0.0262102	-0.0546594
C430049B03Rik	chrX	53053111	53057190	-	4080	0.0181663	0.0435064
Fam122b	chrX	53243414	53269805	-	26392	-0.045707	-0.019652
Mospd1	chrX	53344593	53370559	-	25967	0.0271178	-0.0671093
Zfp449	chrX	56346399	56365674	+	19276	-0.185827	-0.0108512
6330419J24Rik	chrX	56374585	56378470	+	3886	-0.0337578	-0.319273
Ddx26b	chrX	56454838	56507843	+	53006	-0.0406877	-0.0853632
Mmgt1	chrX	56585511	56597919	-	12409	-0.157663	0.045689
Slc9a6	chrX	56609834	56664230	+	54397	-0.0821013	-0.0693585
Fhl1	chrX	56731760	56793346	+	61587	-0.0176398	-0.0311983
Mtap7d3	chrX	56797952	56822325	-	24374	-0.19152	-0.115714
Htatsf1	chrX	57053569	57067182	+	13614	-0.090361	-0.0541843
Arhgef6	chrX	57231484	57338729	-	107246	-0.0472565	0.166023
Rbmx	chrX	57383347	57393036	-	9690	-0.0534809	-0.04888
Gm364	chrX	57409148	57488771	+	79624	-0.117351	-0.0893862
Zic3	chrX	58030627	58036630	+	6004	-0.0988007	-0.111525
Fgf13	chrX	59062145	59166088	-	523428	-0.0683746	-0.010772
Mcf2	chrX	60055955	60147700	-	123135	-0.0539196	-0.0763788
Atp11c	chrX	60223289	60403981	-	180693	-0.0785813	-0.0765921
Slitrk4	chrX	64269443	64276996	-	7554	0.0886003	-0.193582
Gm10474	chrX	68667513	68678399	-	10887	0.271167	-0.0832718
Fmr1	chrX	68678540	68717961	+	39422	-0.049638	-0.0596157
Fmr1nb	chrX	68761838	68804560	+	42723	-0.0626094	-0.049958
Aff2	chrX	69360330	69868037	+	507708	-0.0826352	-0.096536
Ids	chrX	70343069	70365085	-	22017	-0.129259	-0.0569761
BC023829	chrX	70460055	70477043	-	16989	-0.0730142	-0.133792
Mamld1	chrX	71050255	71154717	+	104463	-0.153233	-0.12831
Mtm1	chrX	71210766	71315295	+	104530	-0.0756274	-0.0435267
Mtmr1	chrX	71364759	71419196	+	54438	-0.123273	-0.0304846
Cd99l2	chrX	71420059	71492849	-	72791	-0.0636537	-0.0409948
Hmgb3	chrX	71555992	71560654	+	4663	0.0954765	-0.00305283
Vma21	chrX	71816079	71824706	+	8628	-0.00384284	-0.00318509
Prrg3	chrX	71963020	71972728	+	9709	-0.0831107	-0.0673241
Gabre	chrX	72257431	72274721	-	17291	0.0301863	-0.174048
Gabra3	chrX	72432675	72656246	-	223572	-0.02062	0.0770579
Nsdhl	chrX	72918520	72958528	+	40009	-0.0638293	-0.123041
Zfp185	chrX	72987338	73031543	+	44206	-0.0767638	-0.0808223
Pnma5	chrX	73033980	73037103	-	3124	0.0577243	0.0229331
Xlr3b	chrX	73192178	73202930	+	10753	0.0703602	0.0304262
Xlr3c	chrX	73254539	73265390	-	10852	0.0166667	0.0061778
Zfp275	chrX	73342619	73359080	+	16462	-0.0658438	-0.102248
Haus7	chrX	73437314	73459029	-	21716	0.0566961	0.00524682
Slc6a8	chrX	73673132	73682500	+	9369	-0.041514	0.047385
Bcap31	chrX	73686182	73716175	-	29994	-0.0214631	-0.0816553
Abcd1	chrX	73716596	73738287	+	21692	-0.066978	-0.0780796
Idh3g	chrX	73778962	73786897	-	7936	-0.105425	-0.0072223
Ssr4	chrX	73787027	73790828	+	3802	-0.0636963	-0.0181135
Pdzd4	chrX	73793356	73824969	-	31614	-0.0643011	-0.0644913
Arhgap4	chrX	73894351	73911298	-	16948	0.00716866	0.0231113
Naa10	chrX	73916869	73921944	-	5076	-0.0102424	-0.127131
Renbp	chrX	73922120	73930850	-	8731	-0.0392069	-0.06521
Hcfc1	chrX	73942791	73966357	-	23567	-0.0359464	-0.0871212
Irak1	chrX	74013913	74023921	-	10009	-0.00579689	-0.146575
Mecp2	chrX	74026823	74085636	-	58814	-0.0765729	-0.0863124
Flna	chrX	74223460	74246534	-	23075	-0.0549257	-0.0432253
Emd	chrX	74254686	74257893	+	3208	-0.0426914	-0.0692586
Rpl10	chrX	74270815	74273135	+	2321	-0.057007	-0.0734767
Taz	chrX	74282717	74290151	+	7435	0.0674915	-0.0521756
Atp6ap1	chrX	74297096	74304721	+	7626	-0.111203	-0.051993
Gdi1	chrX	74305011	74311867	+	6857	0.0868037	-0.0880794
Fam50a	chrX	74313032	74320149	+	7118	0.153967	-0.0220284
Plxna3	chrX	74329065	74344689	+	15625	-0.0807366	-0.0460886
Fam3a	chrX	74384719	74393139	-	8421	0.083239	-0.0400361
Ikbkg	chrX	74393290	74453778	+	60489	-0.0349099	-0.0893754
G6pdx	chrX	74409485	74429161	-	19677	-0.0689693	-0.0708698
Gab3	chrX	74988544	75084905	-	96362	-0.000511422	-0.107918
Dkc1	chrX	75095853	75109776	+	13924	-0.0111878	-0.0443669
Mpp1	chrX	75109732	75130949	-	21218	-0.0179206	-0.0614729
F8	chrX	75172714	75380041	-	207328	0.0108744	-0.0111856
Fundc2	chrX	75382398	75397158	+	14761	0.0162833	-0.0106412
Mtcp1	chrX	75404846	75416543	-	11698	-0.0372504	0.0112991
Brcc3	chrX	75416627	75455701	+	39075	-0.0063009	-0.0488648
Vbp1	chrX	75514296	75534946	+	20651	-0.107197	-0.0305503
4933407K13Rik	chrX	75725457	75764699	-	39243	-0.0061612	-0.0162505
Pls3	chrX	75785653	75874574	-	89518	-0.122493	-0.0493555
Mir669m-2	chrX	77164402	77475936	-	311535	-0.0088225	-0.0336505
Tbl1x	chrX	77511226	77660265	+	149040	-0.0437571	-0.0380887
Prkx	chrX	77762029	77795960	-	33932	-0.0304229	-0.0147848
Prrg1	chrX	78449609	78583805	-	134289	-0.0291664	-0.0370633
Mageb16	chrX	79623230	79671435	-	48206	0.00552695	-0.0484911
Tmem47	chrX	81070643	81097875	+	27233	-0.0643251	-0.0737134
Dmd	chrX	82948869	85205050	+	2256182	-0.0774034	-0.055951
Tab3	chrX	85574021	85634469	+	60449	-0.0512777	-0.0562624
Gyk	chrX	85701936	85776819	-	74884	-0.0400439	-0.0387167
Nr0b1	chrX	86191774	86195944	+	4171	-0.145542	-0.109269
Il1rapl1	chrX	86747241	88115623	-	1368383	0.00771637	0.0221646
Pola1	chrX	93304765	93632155	-	327391	-0.049221	-0.0698526
Pcyt1b	chrX	93654862	93749948	+	95087	-0.0724953	-0.0765191
Pdk3	chrX	93764615	93832095	-	67481	-0.0596397	-0.0347065
AU015836	chrX	93968655	93975470	+	6816	0.179379	-0.0827056
Zfx	chrX	94074630	94123407	-	48778	0.0160062	0.0505451
Eif2s3x	chrX	94188708	94212651	-	23944	-0.0460873	-0.0341853
Klhl15	chrX	94234929	94255968	+	38587	-0.0560307	-0.0606121
Apoo	chrX	94367109	94417092	+	49984	-0.0952152	-0.0845549
Maged1	chrX	94535473	94542074	-	6602	-0.011181	0.0587924
Gspt2	chrX	94636068	94638561	+	2494	0.00537325	-0.0374013
Spin4	chrX	95022506	95026682	-	4177	-0.0661765	-0.021066
Arhgef9	chrX	95048934	95166539	-	117606	-0.0900857	-0.0930606
Amer1	chrX	95420313	95444840	-	24528	-0.0942319	-0.0383027
Zc4h2	chrX	95639193	95658509	-	19317	-0.0508386	-0.12922
Zc3h12b	chrX	95711677	95927970	+	216294	-0.0356219	-0.0355425
Las1l	chrX	95935312	95956974	-	21663	-0.00515763	0.00173343
Msn	chrX	96096044	96168553	+	72510	-0.0671834	-0.0681475
Eda2r	chrX	97333840	97377209	-	43370	-0.0568565	-0.0881182
Ar	chrX	98149749	98317147	+	167399	-0.142421	0.0111889
Ophn1	chrX	98557514	98890985	-	333472	-0.049088	-0.0540497
Yipf6	chrX	98937780	98949020	+	11241	0.0759829	-0.0318599
Stard8	chrX	99042580	99074728	+	32149	-0.0489804	-0.0395804
Tmem28	chrX	99821068	99846345	+	25278	0.175761	-0.0140542
Eda	chrX	99975605	100400760	+	425156	-0.042261	-0.0594097
Awat2	chrX	100402221	100412587	-	40497	-0.194374	-0.0534595
Igbp1	chrX	100494290	100516125	+	21836	-0.0101632	-0.0565247
Pdzd11	chrX	100622905	100625907	-	3003	0.12696	-0.171768
Kif4	chrX	100626064	100727271	+	101208	-0.100531	-0.0961233
Dlg3	chrX	100767721	100818410	+	50690	0.0742038	-0.00467655
Tex11	chrX	100838647	101059639	-	220993	-0.0489091	-0.0492486
Slc7a3	chrX	101079220	101085352	-	6133	-0.0843377	-0.116432
Snx12	chrX	101097785	101222563	-	124779	-0.0319572	-0.0609308
Med12	chrX	101274090	101298934	+	24845	-0.00828691	-0.181011
Zmym3	chrX	101404383	101420222	-	16303	-0.144461	0.0345097
Nono	chrX	101429650	101448593	+	18944	0.0178283	-0.0604284
Itgb1bp2	chrX	101449108	101453541	+	4434	-0.128809	-0.0450205
Taf1	chrX	101532734	101601789	+	69056	0.00303868	-0.0137264
Ogt	chrX	101640050	101684351	+	44302	-0.0322665	-0.0177876
Nhsl2	chrX	101849384	102092055	+	242672	-0.0175122	0.000827527
Pin4	chrX	102119464	102127673	+	8210	-0.0236603	-0.00934644
Ercc6l	chrX	102142819	102157091	-	14273	-0.0343594	-0.0869635
Rps4x	chrX	102184942	102188371	-	3430	-0.0348607	-0.0477128
Hdac8	chrX	102284639	102505148	-	220510	-0.0268486	-0.0620638
Phka1	chrX	102513974	102644246	-	130273	-0.0684948	-0.0172095
Nap1l2	chrX	103184058	103186664	-	2607	-0.17968	-0.0940918
4930519F16Rik	chrX	103232280	103256606	-	24327	0.010444	-0.0985507
Chic1	chrX	103356475	103396118	+	39644	0.0163194	-0.0200142
Tsix	chrX	103431516	103484957	+	53442	0.0138763	0.0261752
Xist	chrX	103460372	103483233	-	22862	-0.0426021	-0.185875
Jpx	chrX	103493575	103506425	+	12851	-0.00463697	0.00643264
Ftx	chrX	103560909	103623754	-	62846	-0.08665	-0.0364155
Slc16a2	chrX	103697413	103821988	-	124576	-0.0917313	-0.0422388
Rlim	chrX	103957166	103981284	-	24119	0.00221365	-0.0319124
C77370	chrX	104077434	104201117	-	123684	-0.0389142	-0.0632058
Abcb7	chrX	104280564	104413846	-	133283	-0.0522666	-0.0620205
Uprt	chrX	104482781	104506262	+	23482	0.0194383	0.115349
Zdhhc15	chrX	104536969	104671064	-	134096	0.0122972	-0.0510034
5530601H04Rik	chrX	105040853	105070124	-	29272	-0.0871475	-0.0699302
Pbdc1	chrX	105079755	105117090	+	37336	-0.0312388	-0.0112477
Atrx	chrX	105797614	105929372	-	131759	-0.0150694	-0.0271906
Magt1	chrX	105968084	106011899	-	43816	-0.0868428	-0.0396976
Cox7b	chrX	106015699	106022450	+	6752	0.0114505	0.0128189
Atp7a	chrX	106027223	106128160	+	100938	-0.0866498	-0.0703971
Pgk1	chrX	106187099	106203699	+	16601	-0.0563047	-0.0634689
Taf9b	chrX	106206873	106221158	-	14286	0.0430626	-0.0529142
Fndc3c1	chrX	106420042	106485229	-	65188	0.0274461	0.0244273
Lpar4	chrX	106920624	106933899	+	13276	0.0727901	-0.108278
2610002M06Rik	chrX	107782751	107816334	-	33584	-0.0699503	-0.093294
Brwd3	chrX	108742207	108834355	-	92149	-0.0296379	-0.0543647
2810403D21Rik	chrX	108834477	108886896	+	52420	-0.0150877	-0.0457506
Sh3bgrl	chrX	109095406	109162467	+	67062	-0.0405261	-0.0358357
Rps6ka6	chrX	111387836	111537959	-	150124	-0.0802199	-0.0549574
Apool	chrX	112311407	112372430	+	61024	0.051876	-0.0373184
Chm	chrX	113040591	113185515	-	144925	-0.0582669	-0.0645857
Dach2	chrX	113297509	113836386	+	538878	-0.174075	-0.129971
Diap2	chrX	129749741	130465833	+	716093	-0.0334382	-0.0753603
Cstf2	chrX	134059175	134086822	+	27648	-0.110592	0.0230044
Trmt2b	chrX	134222954	134276984	-	54031	0.221778	-0.0708182
Cenpi	chrX	134308162	134362639	+	54478	-0.0494151	-0.0498049
Timm8a1	chrX	134537257	134541629	-	4373	-0.17579	0.0030613
Hnrnph2	chrX	134601285	134607054	+	5770	-0.0505968	-0.0467565
Armcx4	chrX	134686518	134697772	+	11255	-0.0931442	0.0172058
Armcx1	chrX	134717937	134721912	+	3976	-0.0585028	-0.13449
Armcx2	chrX	134804141	134809221	-	5081	-0.0355808	-0.281203
Gprasp1	chrX	135742691	135803468	+	60778	-0.0227004	-0.06541
Gprasp2	chrX	135839033	135844730	+	5698	-0.215695	-0.119037
Bhlhb9	chrX	135885850	135891081	+	5232	-0.0235413	-0.0867489
Arxes2	chrX	135993819	135995359	+	1541	-0.0638221	0.0848591
Nxf3	chrX	136072098	136085255	-	13158	-0.0264544	0.125572
Bex4	chrX	136139044	136140437	+	1394	-0.0298743	-0.325909
Tceal8	chrX	136168983	136172251	-	3269	0.00891421	-0.00895928
Bex1	chrX	136213971	136215513	-	1543	-0.0436348	-0.00968529
Wbp5	chrX	136245079	136247139	+	2061	0.115123	-0.0816978
Morf4l2	chrX	136732947	136741352	-	10740	0.0182791	-0.0928089
BC065397	chrX	136742956	136803361	+	60406	-0.136632	-0.10973
Plp1	chrX	136822745	136838582	+	15838	-0.258325	-0.0589824
Tmsb15l	chrX	136954987	136976874	-	21888	-0.0194248	0.0647505
Slc25a53	chrX	136981115	136993032	-	57188	-0.0374281	-0.0752982
Fam199x	chrX	137049593	137082501	+	32909	-0.018294	-0.0443532
Il1rapl2	chrX	137571548	138846955	+	1275408	-0.0813827	0.104163
Nrk	chrX	138914429	139009090	+	94662	0.00888305	-0.0516376
Mum1l1	chrX	139210043	139238335	+	28293	0.0511214	-0.0902682
C330013F16Rik	chrX	139240225	139356770	-	117514	-0.00770625	-0.0410577
Trap1a	chrX	139333682	139338165	+	4484	0.00966306	0.0144449
D330045A20Rik	chrX	139480366	139554580	+	74215	-0.0582575	-0.126588
Rnf128	chrX	139563339	139673145	+	109807	-0.135268	-0.0705044
Tbc1d8b	chrX	139684995	139754218	+	69224	-0.074287	-0.0751674
Morc4	chrX	139821634	139871654	-	50021	-0.0182821	-0.078544
Rbm41	chrX	139889510	139998595	-	109086	-0.0743131	-0.117159
Nup62cl	chrX	140007672	140062568	-	54897	-0.0278393	-0.0264192
Prps1	chrX	140456602	140476140	+	19539	-0.0848189	-0.0912337
Tsc22d3	chrX	140539528	140543185	-	60995	-0.209882	-0.234453
Psmd10	chrX	140948424	140956711	-	8288	-0.0233647	-0.0935006
Col4a6	chrX	141165402	141474076	-	308675	-0.134714	-0.0715514
Col4a5	chrX	141475418	141689235	+	213818	-0.0169079	-0.142005
Nxt2	chrX	142226769	142239700	+	12932	-0.107188	-0.0976842
Acsl4	chrX	142317992	142390535	-	72544	-0.0854078	-0.0956715
Tmem164	chrX	142681399	142843494	+	162096	-0.0661606	-0.0323772
Ammecr1	chrX	142853473	142966728	-	113256	-0.067148	-0.0467414
Pak3	chrX	143518590	143797796	+	279207	-0.0728792	-0.0290444
Alg13	chrX	144317965	144374448	+	56484	-0.0962401	-0.0972004
Trpc5os	chrX	144456581	144477063	+	20483	-0.0498673	-0.0556977
Zcchc16	chrX	144688906	145122410	+	433505	-0.37588	-0.187664
Amot	chrX	145446423	145487639	-	41217	0.0157154	0.00340605
Lrch2	chrX	147471693	147554081	-	82389	-0.101716	-0.0637518
Tmem29	chrX	150397772	150459150	-	61379	-0.086608	-0.049347
Apex2	chrX	150571506	150588149	-	16644	-0.0395407	-0.0401282
Pfkfb1	chrX	150589920	150643878	+	53959	-0.011215	-0.0134429
Tro	chrX	150644709	150657436	-	12875	-0.09811	0.0170162
Maged2	chrX	150806420	150814339	-	7920	-0.176201	-0.0147186
Gnl3l	chrX	150983132	151017322	-	34191	-0.0868978	-0.0459052
Fgd1	chrX	151047169	151089686	+	42518	-0.0176928	-0.0616909
Tsr2	chrX	151087093	151096543	-	9451	-0.0549036	-0.0999373
Wnk3	chrX	151198077	151320192	+	122116	0.000312208	-0.0320478
A230072E10Rik	chrX	151313334	151341879	-	28546	0.0535348	-0.12214
Fam120c	chrX	151344222	151474134	+	129913	-0.0719982	-0.0440883
Phf8	chrX	151520671	151633857	+	113187	-0.0516499	-0.0760414
Huwe1	chrX	151803281	151935417	+	132137	-0.0793067	-0.0837286
Hsd17b10	chrX	152001895	152004442	+	2548	-0.154472	-0.0432382
Smc1a	chrX	152016427	152061973	+	45547	-0.0459581	-0.0898728
Iqsec2	chrX	152144267	152225237	+	80971	-0.0300086	-0.0406083
Kdm5c	chrX	152233226	152279099	+	45874	-0.0100756	-0.0584585
2900056M20Rik	chrX	152294823	152327493	-	32671	-0.0453005	-0.127811
Tspyl2	chrX	152336851	152342484	-	5634	-0.084404	-0.0699311
Gpr173	chrX	152344645	152368111	-	23467	0.0664118	-0.180567
Shroom2	chrX	152609508	152769486	-	159979	-0.0413281	-0.0538094
Gpr143	chrX	152781920	152808646	+	26727	0.105056	-0.0548417
Usp51	chrX	153006468	153009459	+	2992	-0.0571409	0.036913
9530051G07Rik	chrX	153037628	153072915	+	35288	0.0793238	0.0349376
Foxr2	chrX	153118787	153132861	+	14075	0.0404177	0.0708621
Rragb	chrX	153139957	153171943	+	31987	-0.0230676	-0.039233
Klf8	chrX	153238044	153396134	+	158091	-0.0050072	-0.0195956
Kctd12b	chrX	153685153	153696280	-	11128	-0.175969	-0.183249
2210013O21Rik	chrX	153723553	153741296	+	17744	-0.071197	-0.0555499
Sat1	chrX	155213125	155216449	-	3325	0.020774	-0.0620042
Acot9	chrX	155262499	155297507	+	35009	-0.0391583	-0.0666078
Prdx4	chrX	155323919	155338454	-	14536	-0.0740931	-0.020185
Ptchd1	chrX	155569735	155623327	-	53593	0.0178765	-0.0705367
Phex	chrX	157162074	157415286	-	253213	-0.0143775	0.00620792
Sms	chrX	157443953	157492046	-	48094	-0.0903991	-0.0887543
Mbtps2	chrX	157547821	157598715	-	50895	-0.0667214	-0.058493
Cnksr2	chrX	157821572	158043110	-	221539	-0.0484503	-0.0607574
Rps6ka3	chrX	159255781	159368244	+	112464	-0.067343	-0.0777876
Eif1ax	chrX	159372194	159385699	+	13506	-0.0872409	-0.05125
Map7d2	chrX	159414577	159498947	+	84371	-0.0522426	-0.0437832
A830080D01Rik	chrX	159532667	159593081	+	60415	-0.0286284	-0.0411014
Sh3kbp1	chrX	159627271	159975920	+	348650	-0.0554487	-0.0581234
Map3k15	chrX	159988432	160123351	+	134920	-0.0414079	-0.0570686
Pdha1	chrX	160122218	160138336	-	16119	0.0124708	-0.0452056
Gpr64	chrX	160390689	160498076	+	107388	-0.0316406	-0.230809
Phka2	chrX	160502165	160591722	+	96714	-0.0740084	-0.10866
Cdkl5	chrX	160784307	160994681	-	210375	-0.106342	-0.0820521
Scml2	chrX	161162749	161258213	+	95465	-0.130841	-0.107391
Nhs	chrX	161836429	162159441	-	323013	-0.10389	-0.0453258
Reps2	chrX	162411951	162643658	-	231708	-0.12848	-0.011765
Rbbp7	chrX	162760371	162779090	+	18720	-0.0654923	-0.0959914
Txlng	chrX	162778916	162829454	-	50539	-0.0885198	-0.071547
Syap1	chrX	162856842	162888462	-	31621	-0.0506631	-0.0945499
Ctps2	chrX	162901559	163034541	+	132983	-0.0280951	-0.0662876
Ap1s2	chrX	163909016	163933666	+	24651	-0.00833402	-0.100579
Zrsr2	chrX	163935442	163958666	-	23225	-0.0152244	-0.0654967
Car5b	chrX	163976821	164028010	-	51190	0.168104	-0.183071
Siah1b	chrX	164070702	164076049	-	5348	-0.0158966	-0.119627
Pir	chrX	164269430	164373013	+	103584	-0.095418	-0.123542
Figf	chrX	164373547	164402647	+	29101	-0.13086	-0.089495
Piga	chrX	164419786	164433915	+	14130	-0.080334	-0.0749033
Mospd2	chrX	164936170	164980375	-	44206	-0.135672	-0.0677282
Fancb	chrX	164980591	164997272	+	16682	-0.115035	-0.0774979
Gemin8	chrX	166170479	166190512	+	20034	-0.0845401	-0.0869441
Gpm6b	chrX	166238942	166389033	+	150092	-0.215963	-0.120015
Ofd1	chrX	166390032	166440704	-	50673	-0.0734905	-0.0765534
Trappc2	chrX	166440824	166452543	+	11720	-0.000668656	-0.151859
Rab9	chrX	166457251	166479867	-	22617	-0.0539716	-0.104634
Tceanc	chrX	166499814	166510478	-	10665	0.0726274	-0.0326922
Egfl6	chrX	166523006	166585716	-	62711	-0.0122621	-0.0428723
Tmsb4x	chrX	167207093	167209218	-	2126	0.101648	-0.0105781
Prps2	chrX	167346332	167382699	-	36368	-0.0529351	-0.0806266
Frmpd4	chrX	167471305	168577233	-	1105929	-0.142342	-0.0271783
Msl3	chrX	168653098	168673902	-	20805	-0.0379621	-0.0902798
Arhgap6	chrX	168795098	169304440	+	509343	0.00173554	-0.0358355
Hccs	chrX	169311530	169320343	-	8814	-0.0192525	-0.066876
Mid1	chrX	169685198	169990797	+	305600	0.00113526	-0.000774558

## Sheet: Extended data fig2f
Geneid	Diff_METTL3N	Diff_METTL3C	Class
Shroom4	-0.0416642	-0.0769041	MidExp
Dgkk	-0.0483937	0.000916524	LowExp
Clcn5	-0.119238	-0.0774719	HighExp
2010204K13Rik	0.0338578	-0.0744112	HighExp
Ppp1r3f	-0.249052	0.00398973	LowExp
Ccdc22	-0.101453	-0.112633	HighExp
Prickle3	-0.218963	-0.129133	LowExp
Plp2	-0.0179827	-0.0618076	HighExp
Gpkow	-0.0802306	-0.107819	MidExp
Wdr45	-0.103633	-0.0622567	HighExp
Ccdc120	-0.0292643	-0.29365	MidExp
Tfe3	-0.118721	-0.0568587	HighExp
Gripap1	0.00481988	-0.0201669	MidExp
Kcnd1	-0.183175	-0.129298	MidExp
Otud5	-0.0182497	-0.0368908	HighExp
Pim2	-0.0189262	-0.228919	MidExp
Slc35a2	-0.0523091	0.0959312	HighExp
Pqbp1	0.0754424	-0.0588898	HighExp
Timm17b	-0.0986341	-0.0637577	HighExp
Eras	-0.0825431	0.00598821	HighExp
Hdac6	-0.00749292	-0.033035	HighExp
Glod5	-0.0282954	-0.186796	MidExp
Suv39h1	-0.0476793	0.0599959	HighExp
Wdr13	-0.0355585	-0.0786005	MidExp
Rbm3	-0.0586464	-0.0117949	HighExp
Tbc1d25	0.0087615	-0.0209367	MidExp
Ebp	0.11537	-0.0180513	HighExp
Porcn	-0.181854	0.0256756	HighExp
Ftsj1	0.00654147	-0.0654448	MidExp
Lancl3	-0.0202429	-0.129397	LowExp
Xk	-0.0319145	-0.0715008	MidExp
Cybb	-0.110665	-0.0658117	LowExp
Dynlt3	0.0427025	0.0406162	MidExp
Sytl5	-0.308655	-0.0438869	LowExp
Rpgr	-0.0429419	-0.0124059	MidExp
Tspan7	-0.0902165	-0.0357602	MidExp
Bcor	-0.0564533	-0.106585	HighExp
Atp6ap2	0.00234715	-0.0629052	HighExp
1810030O07Rik	0.0083037	-0.0578226	HighExp
Med14	-0.0624424	-0.0671261	MidExp
5730405O15Rik	-0.178977	-0.162741	LowExp
Usp9x	-0.0663569	-0.0575585	HighExp
Ddx3x	-0.0633937	-0.0460427	HighExp
Cask	-0.0365316	-0.0418621	MidExp
Maoa	-0.0770863	-0.0674291	MidExp
Efhc2	-0.00739476	-0.0356318	MidExp
Fundc1	-0.0690417	-0.0401323	MidExp
Kdm6a	0.00303353	-0.00980186	HighExp
Chst7	0.165828	0.0273472	MidExp
Slc9a7	-0.0635291	-0.0575101	LowExp
Rp2h	-0.0205766	-0.0641539	HighExp
Jade3	-0.0410978	-0.0640215	MidExp
Ndufb11	-0.118192	-0.0149281	HighExp
Rbm10	-0.00404125	-0.0215391	HighExp
Uba1	-0.0415984	-0.0515322	HighExp
Cdk16	-0.101548	-0.135412	HighExp
Usp11	-0.100218	-0.100361	HighExp
Araf	-0.0614314	-0.0697479	HighExp
Syn1	0.0166117	-0.0199477	LowExp
Timp1	-0.051596	-0.187597	HighExp
Cfp	-0.0746529	-0.145919	MidExp
Elk1	-0.000130941	-0.0634545	MidExp
Uxt	-0.0766043	-0.0347749	HighExp
A230072C01Rik	-0.0154983	-0.132482	LowExp
Zfp182	-0.0318602	-0.040668	MidExp
Zfp300	-0.148318	-0.138558	LowExp
Gm6938	-0.0379157	0.036219	LowExp
Klhl13	-0.0736365	-0.0332598	HighExp
Wdr44	-0.252105	-0.113052	MidExp
Dock11	-0.11765	-0.0587697	MidExp
Il13ra1	-0.0414507	-0.152936	MidExp
Lonrf3	0.064736	0.0880811	MidExp
Pgrmc1	-0.0956808	0.0612794	HighExp
Akap17b	-0.00408451	-0.0804448	MidExp
Slc25a5	-0.0142178	-0.177511	HighExp
C330007P06Rik	0.000584105	0.00173611	HighExp
Ube2a	-0.0454545	0	HighExp
Upf3b	0.0239555	-0.0381371	MidExp
Nkap	-0.0476333	-0.055124	MidExp
Lamp2	-0.0641708	-0.0701432	HighExp
Cul4b	0.00397126	-0.00547554	HighExp
Gria3	0.0349757	-0.0685852	MidExp
Thoc2	-0.10694	-0.104972	HighExp
Xiap	-0.0531658	-0.119148	MidExp
Stag2	-0.0246839	-0.0760992	HighExp
Tenm1	-0.0735206	-0.13652	LowExp
Smarca1	-0.181294	-0.05521	MidExp
Ocrl	-0.0424938	-0.0565823	MidExp
Xpnpep2	-0.152119	-0.0047624	LowExp
Zdhhc9	-0.0771327	-0.084636	MidExp
Utp14a	-0.0194147	-0.0691338	HighExp
Bcorl1	-0.0279131	0.0327074	MidExp
Elf4	-0.0715367	-0.0154518	LowExp
Aifm1	-0.0444293	-0.0394307	HighExp
Zfp280c	-0.0364167	-0.0684003	MidExp
Slc25a14	-0.136971	0.0127427	MidExp
Rbmx2	-0.0967827	-0.0644738	MidExp
Enox2	-0.0567544	-0.0588609	MidExp
Firre	0.0165053	-0.0213854	HighExp
2610018G03Rik	-0.0484188	-0.137304	MidExp
Hs6st2	-0.0127865	-0.0857329	MidExp
Usp26	-0.0199783	0.0475257	MidExp
Gpc4	-0.0482765	-0.0660588	HighExp
Gpc3	-0.0727078	-0.04963	HighExp
Kis2	0.0375959	-0.0818879	MidExp
Phf6	-0.0337352	-0.0809751	MidExp
Hprt	-0.0262102	-0.0546594	LowExp
C430049B03Rik	0.0181663	0.0435064	MidExp
Fam122b	-0.045707	-0.019652	MidExp
Mospd1	0.0271178	-0.0671093	MidExp
Zfp449	-0.185827	-0.0108512	MidExp
6330419J24Rik	-0.0337578	-0.319273	MidExp
Ddx26b	-0.0406877	-0.0853632	MidExp
Mmgt1	-0.157663	0.045689	HighExp
Slc9a6	-0.0821013	-0.0693585	MidExp
Fhl1	-0.0176398	-0.0311983	HighExp
Mtap7d3	-0.19152	-0.115714	MidExp
Htatsf1	-0.090361	-0.0541843	MidExp
Arhgef6	-0.0472565	0.166023	LowExp
Rbmx	-0.0534809	-0.04888	MidExp
Gm364	-0.117351	-0.0893862	MidExp
Zic3	-0.0988007	-0.111525	HighExp
Fgf13	-0.0683746	-0.010772	LowExp
Mcf2	-0.0539196	-0.0763788	HighExp
Atp11c	-0.0785813	-0.0765921	MidExp
Slitrk4	0.0886003	-0.193582	LowExp
Gm10474	0.271167	-0.0832718	LowExp
Fmr1	-0.049638	-0.0596157	HighExp
Fmr1nb	-0.0626094	-0.049958	HighExp
Aff2	-0.0826352	-0.096536	LowExp
Ids	-0.129259	-0.0569761	MidExp
BC023829	-0.0730142	-0.133792	MidExp
Mamld1	-0.153233	-0.12831	LowExp
Mtm1	-0.0756274	-0.0435267	MidExp
Mtmr1	-0.123273	-0.0304846	MidExp
Cd99l2	-0.0636537	-0.0409948	MidExp
Hmgb3	0.0954765	-0.00305283	MidExp
Vma21	-0.00384284	-0.00318509	MidExp
Prrg3	-0.0831107	-0.0673241	MidExp
Gabre	0.0301863	-0.174048	LowExp
Gabra3	-0.02062	0.0770579	LowExp
Nsdhl	-0.0638293	-0.123041	MidExp
Zfp185	-0.0767638	-0.0808223	MidExp
Pnma5	0.0577243	0.0229331	HighExp
Xlr3b	0.0703602	0.0304262	MidExp
Xlr3c	0.0166667	0.0061778	MidExp
Zfp275	-0.0658438	-0.102248	MidExp
Haus7	0.0566961	0.00524682	HighExp
Slc6a8	-0.041514	0.047385	HighExp
Bcap31	-0.0214631	-0.0816553	HighExp
Abcd1	-0.066978	-0.0780796	MidExp
Idh3g	-0.105425	-0.0072223	HighExp
Ssr4	-0.0636963	-0.0181135	HighExp
Pdzd4	-0.0643011	-0.0644913	HighExp
Arhgap4	0.00716866	0.0231113	MidExp
Naa10	-0.0102424	-0.127131	HighExp
Renbp	-0.0392069	-0.06521	HighExp
Hcfc1	-0.0359464	-0.0871212	HighExp
Irak1	-0.00579689	-0.146575	MidExp
Mecp2	-0.0765729	-0.0863124	MidExp
Flna	-0.0549257	-0.0432253	HighExp
Emd	-0.0426914	-0.0692586	HighExp
Rpl10	-0.057007	-0.0734767	HighExp
Taz	0.0674915	-0.0521756	HighExp
Atp6ap1	-0.111203	-0.051993	HighExp
Gdi1	0.0868037	-0.0880794	HighExp
Fam50a	0.153967	-0.0220284	HighExp
Plxna3	-0.0807366	-0.0460886	MidExp
Fam3a	0.083239	-0.0400361	MidExp
Ikbkg	-0.0349099	-0.0893754	MidExp
G6pdx	-0.0689693	-0.0708698	HighExp
Gab3	-0.000511422	-0.107918	LowExp
Dkc1	-0.0111878	-0.0443669	HighExp
Mpp1	-0.0179206	-0.0614729	MidExp
F8	0.0108744	-0.0111856	LowExp
Fundc2	0.0162833	-0.0106412	MidExp
Mtcp1	-0.0372504	0.0112991	MidExp
Brcc3	-0.0063009	-0.0488648	HighExp
Vbp1	-0.107197	-0.0305503	HighExp
4933407K13Rik	-0.0061612	-0.0162505	MidExp
Pls3	-0.122493	-0.0493555	HighExp
Tbl1x	-0.0437571	-0.0380887	HighExp
Prkx	-0.0304229	-0.0147848	MidExp
Prrg1	-0.0291664	-0.0370633	LowExp
Mageb16	0.00552695	-0.0484911	MidExp
Tmem47	-0.0643251	-0.0737134	HighExp
Dmd	-0.0774034	-0.055951	MidExp
Tab3	-0.0512777	-0.0562624	MidExp
Gyk	-0.0400439	-0.0387167	MidExp
Nr0b1	-0.145542	-0.109269	HighExp
Pola1	-0.049221	-0.0698526	HighExp
Pcyt1b	-0.0724953	-0.0765191	MidExp
Pdk3	-0.0596397	-0.0347065	HighExp
AU015836	0.179379	-0.0827056	MidExp
Zfx	0.0160062	0.0505451	MidExp
Eif2s3x	-0.0460873	-0.0341853	HighExp
Klhl15	-0.0560307	-0.0606121	MidExp
Apoo	-0.0952152	-0.0845549	MidExp
Maged1	-0.011181	0.0587924	HighExp
Gspt2	0.00537325	-0.0374013	MidExp
Spin4	-0.0661765	-0.021066	LowExp
Arhgef9	-0.0900857	-0.0930606	LowExp
Amer1	-0.0942319	-0.0383027	MidExp
Zc4h2	-0.0508386	-0.12922	MidExp
Zc3h12b	-0.0356219	-0.0355425	LowExp
Las1l	-0.00515763	0.00173343	HighExp
Msn	-0.0671834	-0.0681475	HighExp
Eda2r	-0.0568565	-0.0881182	HighExp
Ar	-0.142421	0.0111889	LowExp
Ophn1	-0.049088	-0.0540497	LowExp
Yipf6	0.0759829	-0.0318599	MidExp
Stard8	-0.0489804	-0.0395804	MidExp
Tmem28	0.175761	-0.0140542	MidExp
Eda	-0.042261	-0.0594097	MidExp
Awat2	-0.194374	-0.0534595	LowExp
Igbp1	-0.0101632	-0.0565247	HighExp
Pdzd11	0.12696	-0.171768	HighExp
Kif4	-0.100531	-0.0961233	HighExp
Dlg3	0.0742038	-0.00467655	MidExp
Tex11	-0.0489091	-0.0492486	MidExp
Slc7a3	-0.0843377	-0.116432	HighExp
Snx12	-0.0319572	-0.0609308	HighExp
Med12	-0.00828691	-0.181011	MidExp
Zmym3	-0.144461	0.0345097	HighExp
Nono	0.0178283	-0.0604284	HighExp
Itgb1bp2	-0.128809	-0.0450205	LowExp
Taf1	0.00303868	-0.0137264	HighExp
Ogt	-0.0322665	-0.0177876	HighExp
Nhsl2	-0.0175122	0.000827527	LowExp
Pin4	-0.0236603	-0.00934644	HighExp
Ercc6l	-0.0343594	-0.0869635	HighExp
Rps4x	-0.0348607	-0.0477128	HighExp
Hdac8	-0.0268486	-0.0620638	MidExp
Phka1	-0.0684948	-0.0172095	MidExp
Nap1l2	-0.17968	-0.0940918	MidExp
4930519F16Rik	0.010444	-0.0985507	MidExp
Chic1	0.0163194	-0.0200142	MidExp
Tsix	0.0138763	0.0261752	MidExp
Xist	-0.0426021	-0.185875	LowExp
Jpx	-0.00463697	0.00643264	LowExp
Ftx	-0.08665	-0.0364155	MidExp
Slc16a2	-0.0917313	-0.0422388	LowExp
Rlim	0.00221365	-0.0319124	HighExp
C77370	-0.0389142	-0.0632058	MidExp
Abcb7	-0.0522666	-0.0620205	HighExp
Uprt	0.0194383	0.115349	MidExp
Zdhhc15	0.0122972	-0.0510034	MidExp
5530601H04Rik	-0.0871475	-0.0699302	MidExp
Pbdc1	-0.0312388	-0.0112477	HighExp
Atrx	-0.0150694	-0.0271906	HighExp
Magt1	-0.0868428	-0.0396976	HighExp
Cox7b	0.0114505	0.0128189	HighExp
Atp7a	-0.0866498	-0.0703971	MidExp
Pgk1	-0.0563047	-0.0634689	HighExp
Taf9b	0.0430626	-0.0529142	MidExp
Fndc3c1	0.0274461	0.0244273	MidExp
Lpar4	0.0727901	-0.108278	MidExp
2610002M06Rik	-0.0699503	-0.093294	MidExp
Brwd3	-0.0296379	-0.0543647	MidExp
2810403D21Rik	-0.0150877	-0.0457506	LowExp
Sh3bgrl	-0.0405261	-0.0358357	MidExp
Rps6ka6	-0.0802199	-0.0549574	HighExp
Apool	0.051876	-0.0373184	MidExp
Chm	-0.0582669	-0.0645857	MidExp
Dach2	-0.174075	-0.129971	LowExp
Diap2	-0.0334382	-0.0753603	MidExp
Cstf2	-0.110592	0.0230044	HighExp
Trmt2b	0.221778	-0.0708182	MidExp
Cenpi	-0.0494151	-0.0498049	MidExp
Timm8a1	-0.17579	0.0030613	MidExp
Hnrnph2	-0.0505968	-0.0467565	HighExp
Armcx4	-0.0931442	0.0172058	MidExp
Armcx1	-0.0585028	-0.13449	MidExp
Armcx2	-0.0355808	-0.281203	HighExp
Gprasp1	-0.0227004	-0.06541	HighExp
Gprasp2	-0.215695	-0.119037	MidExp
Bhlhb9	-0.0235413	-0.0867489	MidExp
Arxes2	-0.0638221	0.0848591	HighExp
Nxf3	-0.0264544	0.125572	LowExp
Bex4	-0.0298743	-0.325909	HighExp
Tceal8	0.00891421	-0.00895928	HighExp
Bex1	-0.0436348	-0.00968529	HighExp
Wbp5	0.115123	-0.0816978	HighExp
Morf4l2	0.0182791	-0.0928089	HighExp
BC065397	-0.136632	-0.10973	MidExp
Plp1	-0.258325	-0.0589824	LowExp
Tmsb15l	-0.0194248	0.0647505	MidExp
Slc25a53	-0.0374281	-0.0752982	LowExp
Fam199x	-0.018294	-0.0443532	MidExp
Nrk	0.00888305	-0.0516376	MidExp
Mum1l1	0.0511214	-0.0902682	MidExp
C330013F16Rik	-0.00770625	-0.0410577	MidExp
Trap1a	0.00966306	0.0144449	HighExp
D330045A20Rik	-0.0582575	-0.126588	LowExp
Rnf128	-0.135268	-0.0705044	HighExp
Tbc1d8b	-0.074287	-0.0751674	LowExp
Morc4	-0.0182821	-0.078544	MidExp
Rbm41	-0.0743131	-0.117159	MidExp
Nup62cl	-0.0278393	-0.0264192	HighExp
Prps1	-0.0848189	-0.0912337	HighExp
Tsc22d3	-0.209882	-0.234453	MidExp
Psmd10	-0.0233647	-0.0935006	MidExp
Col4a6	-0.134714	-0.0715514	LowExp
Col4a5	-0.0169079	-0.142005	MidExp
Nxt2	-0.107188	-0.0976842	MidExp
Acsl4	-0.0854078	-0.0956715	HighExp
Tmem164	-0.0661606	-0.0323772	MidExp
Ammecr1	-0.067148	-0.0467414	MidExp
Pak3	-0.0728792	-0.0290444	LowExp
Alg13	-0.0962401	-0.0972004	HighExp
Trpc5os	-0.0498673	-0.0556977	LowExp
Amot	0.0157154	0.00340605	MidExp
Lrch2	-0.101716	-0.0637518	MidExp
Tmem29	-0.086608	-0.049347	MidExp
Apex2	-0.0395407	-0.0401282	MidExp
Pfkfb1	-0.011215	-0.0134429	MidExp
Tro	-0.09811	0.0170162	HighExp
Maged2	-0.176201	-0.0147186	HighExp
Gnl3l	-0.0868978	-0.0459052	HighExp
Fgd1	-0.0176928	-0.0616909	HighExp
Tsr2	-0.0549036	-0.0999373	MidExp
Wnk3	0.000312208	-0.0320478	MidExp
A230072E10Rik	0.0535348	-0.12214	LowExp
Fam120c	-0.0719982	-0.0440883	LowExp
Phf8	-0.0516499	-0.0760414	MidExp
Huwe1	-0.0793067	-0.0837286	HighExp
Hsd17b10	-0.154472	-0.0432382	HighExp
Smc1a	-0.0459581	-0.0898728	HighExp
Iqsec2	-0.0300086	-0.0406083	LowExp
Kdm5c	-0.0100756	-0.0584585	HighExp
2900056M20Rik	-0.0453005	-0.127811	LowExp
Tspyl2	-0.084404	-0.0699311	HighExp
Gpr173	0.0664118	-0.180567	LowExp
Shroom2	-0.0413281	-0.0538094	HighExp
Gpr143	0.105056	-0.0548417	LowExp
Usp51	-0.0571409	0.036913	MidExp
9530051G07Rik	0.0793238	0.0349376	LowExp
Foxr2	0.0404177	0.0708621	LowExp
Rragb	-0.0230676	-0.039233	MidExp
Klf8	-0.0050072	-0.0195956	MidExp
Kctd12b	-0.175969	-0.183249	MidExp
2210013O21Rik	-0.071197	-0.0555499	MidExp
Sat1	0.020774	-0.0620042	HighExp
Acot9	-0.0391583	-0.0666078	HighExp
Prdx4	-0.0740931	-0.020185	HighExp
Ptchd1	0.0178765	-0.0705367	LowExp
Phex	-0.0143775	0.00620792	LowExp
Sms	-0.0903991	-0.0887543	HighExp
Mbtps2	-0.0667214	-0.058493	MidExp
Cnksr2	-0.0484503	-0.0607574	LowExp
Rps6ka3	-0.067343	-0.0777876	MidExp
Eif1ax	-0.0872409	-0.05125	HighExp
Map7d2	-0.0522426	-0.0437832	MidExp
A830080D01Rik	-0.0286284	-0.0411014	HighExp
Sh3kbp1	-0.0554487	-0.0581234	MidExp
Map3k15	-0.0414079	-0.0570686	MidExp
Pdha1	0.0124708	-0.0452056	HighExp
Gpr64	-0.0316406	-0.230809	LowExp
Phka2	-0.0740084	-0.10866	MidExp
Cdkl5	-0.106342	-0.0820521	MidExp
Scml2	-0.130841	-0.107391	MidExp
Nhs	-0.10389	-0.0453258	MidExp
Reps2	-0.12848	-0.011765	LowExp
Rbbp7	-0.0654923	-0.0959914	HighExp
Txlng	-0.0885198	-0.071547	HighExp
Syap1	-0.0506631	-0.0945499	MidExp
Ctps2	-0.0280951	-0.0662876	MidExp
Ap1s2	-0.00833402	-0.100579	MidExp
Zrsr2	-0.0152244	-0.0654967	MidExp
Car5b	0.168104	-0.183071	LowExp
Siah1b	-0.0158966	-0.119627	HighExp
Pir	-0.095418	-0.123542	MidExp
Figf	-0.13086	-0.089495	LowExp
Piga	-0.080334	-0.0749033	MidExp
Mospd2	-0.135672	-0.0677282	MidExp
Fancb	-0.115035	-0.0774979	MidExp
Gemin8	-0.0845401	-0.0869441	MidExp
Gpm6b	-0.215963	-0.120015	LowExp
Ofd1	-0.0734905	-0.0765534	MidExp
Trappc2	-0.000668656	-0.151859	MidExp
Rab9	-0.0539716	-0.104634	HighExp
Tceanc	0.0726274	-0.0326922	MidExp
Egfl6	-0.0122621	-0.0428723	LowExp
Tmsb4x	0.101648	-0.0105781	HighExp
Prps2	-0.0529351	-0.0806266	HighExp
Msl3	-0.0379621	-0.0902798	MidExp
Arhgap6	0.00173554	-0.0358355	LowExp
Hccs	-0.0192525	-0.066876	MidExp
Mid1	0.00113526	-0.000774558	HighExp

## Sheet: Extended data fig2g
Geneid	Diff_METTL3N	Diff_METTL3C	Class
Shroom4	-0.0416642	-0.0769041	pre_Active
Clcn5	-0.119238	-0.0774719	pre_Polycomb
Ppp1r3f	-0.249052	0.00398973	pre_Active
Ccdc22	-0.101453	-0.112633	pre_Active
Prickle3	-0.218963	-0.129133	pre_Active
Plp2	-0.0179827	-0.0618076	pre_Active
Gpkow	-0.0802306	-0.107819	pre_Active
Wdr45	-0.103633	-0.0622567	pre_Active
Tfe3	-0.118721	-0.0568587	pre_Active
Gripap1	0.00481988	-0.0201669	pre_Active
Kcnd1	-0.183175	-0.129298	pre_Active
Otud5	-0.0182497	-0.0368908	pre_Active
Pim2	-0.0189262	-0.228919	pre_Active
Eras	-0.0825431	0.00598821	pre_Active
Hdac6	-0.00749292	-0.033035	pre_Active
Suv39h1	-0.0476793	0.0599959	pre_Active
Wdr13	-0.0355585	-0.0786005	pre_Active
Rbm3	-0.0586464	-0.0117949	pre_Active
Tbc1d25	0.0087615	-0.0209367	pre_Active
Ebp	0.11537	-0.0180513	pre_Active
Porcn	-0.181854	0.0256756	pre_Active
Ftsj1	0.00654147	-0.0654448	pre_Active
Lancl3	-0.0202429	-0.129397	pre_Polycomb
Xk	-0.0319145	-0.0715008	pre_Active
Dynlt3	0.0427025	0.0406162	pre_Active
Rpgr	-0.0429419	-0.0124059	pre_Active
Tspan7	-0.0902165	-0.0357602	pre_Polycomb
Bcor	-0.0564533	-0.106585	pre_Polycomb
Atp6ap2	0.00234715	-0.0629052	pre_Active
1810030O07Rik	0.0083037	-0.0578226	pre_Active
Med14	-0.0624424	-0.0671261	pre_Active
Gm14634	-0.107684	0.0626338	pre_Active
5730405O15Rik	-0.178977	-0.162741	pre_Active
Usp9x	-0.0663569	-0.0575585	pre_Active
Ddx3x	-0.0633937	-0.0460427	pre_Active
Cask	-0.0365316	-0.0418621	pre_Active
Maoa	-0.0770863	-0.0674291	pre_Active
Efhc2	-0.00739476	-0.0356318	pre_Active
Fundc1	-0.0690417	-0.0401323	pre_Active
Kdm6a	0.00303353	-0.00980186	pre_Active
Chst7	0.165828	0.0273472	pre_Polycomb
Slc9a7	-0.0635291	-0.0575101	pre_Polycomb
Rp2h	-0.0205766	-0.0641539	pre_Active
Jade3	-0.0410978	-0.0640215	pre_Active
Ndufb11	-0.118192	-0.0149281	pre_Active
Rbm10	-0.00404125	-0.0215391	pre_Active
Uba1	-0.0415984	-0.0515322	pre_Active
Cdk16	-0.101548	-0.135412	pre_Active
Usp11	-0.100218	-0.100361	pre_Active
Araf	-0.0614314	-0.0697479	pre_Active
Syn1	0.0166117	-0.0199477	pre_Active
Timp1	-0.051596	-0.187597	pre_Active
Cfp	-0.0746529	-0.145919	pre_Active
Elk1	-0.000130941	-0.0634545	pre_Active
Uxt	-0.0766043	-0.0347749	pre_Active
A230072C01Rik	-0.0154983	-0.132482	pre_Active
Zfp300	-0.148318	-0.138558	pre_Active
Gm6938	-0.0379157	0.036219	pre_Polycomb
Klhl13	-0.0736365	-0.0332598	pre_Active
Wdr44	-0.252105	-0.113052	pre_Active
Dock11	-0.11765	-0.0587697	pre_Active
Il13ra1	-0.0414507	-0.152936	pre_Polycomb
Lonrf3	0.064736	0.0880811	pre_Polycomb
Pgrmc1	-0.0956808	0.0612794	pre_Active
Akap17b	-0.00408451	-0.0804448	pre_Active
Slc25a5	-0.0142178	-0.177511	pre_Active
C330007P06Rik	0.000584105	0.00173611	pre_Active
Ube2a	-0.0454545	0	pre_Active
Upf3b	0.0239555	-0.0381371	pre_Active
Nkap	-0.0476333	-0.055124	pre_Active
Lamp2	-0.0641708	-0.0701432	pre_Active
Cul4b	0.00397126	-0.00547554	pre_Active
Gria3	0.0349757	-0.0685852	pre_Polycomb
Thoc2	-0.10694	-0.104972	pre_Active
Xiap	-0.0531658	-0.119148	pre_Active
Stag2	-0.0246839	-0.0760992	pre_Active
Smarca1	-0.181294	-0.05521	pre_Polycomb
Ocrl	-0.0424938	-0.0565823	pre_Polycomb
Xpnpep2	-0.152119	-0.0047624	pre_Active
Zdhhc9	-0.0771327	-0.084636	pre_Active
Utp14a	-0.0194147	-0.0691338	pre_Active
Bcorl1	-0.0279131	0.0327074	pre_Polycomb
Elf4	-0.0715367	-0.0154518	pre_Polycomb
Aifm1	-0.0444293	-0.0394307	pre_Active
Zfp280c	-0.0364167	-0.0684003	pre_Active
Slc25a14	-0.136971	0.0127427	pre_Active
Rbmx2	-0.0967827	-0.0644738	pre_Active
Enox2	-0.0567544	-0.0588609	pre_Active
Firre	0.0165053	-0.0213854	pre_Active
2610018G03Rik	-0.0484188	-0.137304	pre_Polycomb
Hs6st2	-0.0127865	-0.0857329	pre_Polycomb
Usp26	-0.0199783	0.0475257	pre_Active
Gpc4	-0.0482765	-0.0660588	pre_Polycomb
Gpc3	-0.0727078	-0.04963	pre_Active
Kis2	0.0375959	-0.0818879	pre_Active
Phf6	-0.0337352	-0.0809751	pre_Active
Hprt	-0.0262102	-0.0546594	pre_Active
C430049B03Rik	0.0181663	0.0435064	pre_Polycomb
Fam122b	-0.045707	-0.019652	pre_Active
Mospd1	0.0271178	-0.0671093	pre_Active
Zfp449	-0.185827	-0.0108512	pre_Active
6330419J24Rik	-0.0337578	-0.319273	pre_Active
Ddx26b	-0.0406877	-0.0853632	pre_Active
Mmgt1	-0.157663	0.045689	pre_Active
Slc9a6	-0.0821013	-0.0693585	pre_Polycomb
Fhl1	-0.0176398	-0.0311983	pre_Polycomb
Mtap7d3	-0.19152	-0.115714	pre_Active
Htatsf1	-0.090361	-0.0541843	pre_Active
Rbmx	-0.0534809	-0.04888	pre_Active
Gm364	-0.117351	-0.0893862	pre_Active
Zic3	-0.0988007	-0.111525	pre_Active
Atp11c	-0.0785813	-0.0765921	pre_Active
Slitrk4	0.0886003	-0.193582	pre_Polycomb
Gm10474	0.271167	-0.0832718	pre_Active
Fmr1	-0.049638	-0.0596157	pre_Active
Fmr1nb	-0.0626094	-0.049958	pre_Active
Aff2	-0.0826352	-0.096536	pre_Polycomb
BC023829	-0.0730142	-0.133792	pre_Active
Mamld1	-0.153233	-0.12831	pre_Polycomb
Mtm1	-0.0756274	-0.0435267	pre_Active
Mtmr1	-0.123273	-0.0304846	pre_Polycomb
Cd99l2	-0.0636537	-0.0409948	pre_Active
Hmgb3	0.0954765	-0.00305283	pre_Polycomb
Vma21	-0.00384284	-0.00318509	pre_Active
Prrg3	-0.0831107	-0.0673241	pre_Active
Gabre	0.0301863	-0.174048	pre_Polycomb
Gabra3	-0.02062	0.0770579	pre_Polycomb
Nsdhl	-0.0638293	-0.123041	pre_Active
Zfp185	-0.0767638	-0.0808223	pre_Polycomb
Pnma5	0.0577243	0.0229331	pre_Active
Haus7	0.0566961	0.00524682	pre_Active
Slc6a8	-0.041514	0.047385	pre_Active
Bcap31	-0.0214631	-0.0816553	pre_Active
Abcd1	-0.066978	-0.0780796	pre_Active
Idh3g	-0.105425	-0.0072223	pre_Active
Ssr4	-0.0636963	-0.0181135	pre_Active
Pdzd4	-0.0643011	-0.0644913	pre_Active
Naa10	-0.0102424	-0.127131	pre_Active
Renbp	-0.0392069	-0.06521	pre_Active
Hcfc1	-0.0359464	-0.0871212	pre_Active
Irak1	-0.00579689	-0.146575	pre_Active
Mecp2	-0.0765729	-0.0863124	pre_Active
Flna	-0.0549257	-0.0432253	pre_Active
Emd	-0.0426914	-0.0692586	pre_Active
Rpl10	-0.057007	-0.0734767	pre_Active
Taz	0.0674915	-0.0521756	pre_Active
Atp6ap1	-0.111203	-0.051993	pre_Active
Gdi1	0.0868037	-0.0880794	pre_Active
Fam50a	0.153967	-0.0220284	pre_Active
Plxna3	-0.0807366	-0.0460886	pre_Active
Fam3a	0.083239	-0.0400361	pre_Active
Ikbkg	-0.0349099	-0.0893754	pre_Active
G6pdx	-0.0689693	-0.0708698	pre_Active
Gab3	-0.000511422	-0.107918	pre_Polycomb
Dkc1	-0.0111878	-0.0443669	pre_Active
Mpp1	-0.0179206	-0.0614729	pre_Active
F8	0.0108744	-0.0111856	pre_Active
Fundc2	0.0162833	-0.0106412	pre_Active
Mtcp1	-0.0372504	0.0112991	pre_Active
Brcc3	-0.0063009	-0.0488648	pre_Active
Vbp1	-0.107197	-0.0305503	pre_Active
4933407K13Rik	-0.0061612	-0.0162505	pre_Active
Pls3	-0.122493	-0.0493555	pre_Active
Tbl1x	-0.0437571	-0.0380887	pre_Active
Prkx	-0.0304229	-0.0147848	pre_Active
Prrg1	-0.0291664	-0.0370633	pre_Active
Tmem47	-0.0643251	-0.0737134	pre_Active
Tab3	-0.0512777	-0.0562624	pre_Active
Gyk	-0.0400439	-0.0387167	pre_Active
Nr0b1	-0.145542	-0.109269	pre_Active
Il1rapl1	0.00771637	0.0221646	pre_Polycomb
Pola1	-0.049221	-0.0698526	pre_Active
Pcyt1b	-0.0724953	-0.0765191	pre_Active
Pdk3	-0.0596397	-0.0347065	pre_Active
AU015836	0.179379	-0.0827056	pre_Polycomb
Zfx	0.0160062	0.0505451	pre_Active
Eif2s3x	-0.0460873	-0.0341853	pre_Active
Klhl15	-0.0560307	-0.0606121	pre_Active
Apoo	-0.0952152	-0.0845549	pre_Active
Maged1	-0.011181	0.0587924	pre_Active
Gspt2	0.00537325	-0.0374013	pre_Active
Spin4	-0.0661765	-0.021066	pre_Active
Arhgef9	-0.0900857	-0.0930606	pre_Active
Amer1	-0.0942319	-0.0383027	pre_Active
Zc4h2	-0.0508386	-0.12922	pre_Active
Zc3h12b	-0.0356219	-0.0355425	pre_Active
Las1l	-0.00515763	0.00173343	pre_Active
Msn	-0.0671834	-0.0681475	pre_Active
Eda2r	-0.0568565	-0.0881182	pre_Active
Ar	-0.142421	0.0111889	pre_Polycomb
Ophn1	-0.049088	-0.0540497	pre_Active
Yipf6	0.0759829	-0.0318599	pre_Active
Stard8	-0.0489804	-0.0395804	pre_Polycomb
Tmem28	0.175761	-0.0140542	pre_Active
Eda	-0.042261	-0.0594097	pre_Active
Igbp1	-0.0101632	-0.0565247	pre_Active
Pdzd11	0.12696	-0.171768	pre_Active
Kif4	-0.100531	-0.0961233	pre_Active
Dlg3	0.0742038	-0.00467655	pre_Polycomb
Tex11	-0.0489091	-0.0492486	pre_Polycomb
Slc7a3	-0.0843377	-0.116432	pre_Active
Snx12	-0.0319572	-0.0609308	pre_Active
Med12	-0.00828691	-0.181011	pre_Active
Zmym3	-0.144461	0.0345097	pre_Active
Nono	0.0178283	-0.0604284	pre_Active
Itgb1bp2	-0.128809	-0.0450205	pre_Active
Taf1	0.00303868	-0.0137264	pre_Active
Ogt	-0.0322665	-0.0177876	pre_Active
Nhsl2	-0.0175122	0.000827527	pre_Polycomb
Pin4	-0.0236603	-0.00934644	pre_Active
Ercc6l	-0.0343594	-0.0869635	pre_Active
Rps4x	-0.0348607	-0.0477128	pre_Active
Hdac8	-0.0268486	-0.0620638	pre_Active
Phka1	-0.0684948	-0.0172095	pre_Polycomb
Nap1l2	-0.17968	-0.0940918	pre_Polycomb
Chic1	0.0163194	-0.0200142	pre_Active
Tsix	0.0138763	0.0261752	pre_Active
Xist	-0.0426021	-0.185875	pre_Active
Jpx	-0.00463697	0.00643264	pre_Polycomb
Ftx	-0.08665	-0.0364155	pre_Polycomb
Slc16a2	-0.0917313	-0.0422388	pre_Polycomb
Rlim	0.00221365	-0.0319124	pre_Active
C77370	-0.0389142	-0.0632058	pre_Active
Abcb7	-0.0522666	-0.0620205	pre_Active
Uprt	0.0194383	0.115349	pre_Active
Zdhhc15	0.0122972	-0.0510034	pre_Active
5530601H04Rik	-0.0871475	-0.0699302	pre_Active
Pbdc1	-0.0312388	-0.0112477	pre_Active
Atrx	-0.0150694	-0.0271906	pre_Active
Magt1	-0.0868428	-0.0396976	pre_Active
Cox7b	0.0114505	0.0128189	pre_Active
Pgk1	-0.0563047	-0.0634689	pre_Active
Taf9b	0.0430626	-0.0529142	pre_Polycomb
Fndc3c1	0.0274461	0.0244273	pre_Polycomb
Lpar4	0.0727901	-0.108278	pre_Active
2610002M06Rik	-0.0699503	-0.093294	pre_Active
Brwd3	-0.0296379	-0.0543647	pre_Active
2810403D21Rik	-0.0150877	-0.0457506	pre_Active
Sh3bgrl	-0.0405261	-0.0358357	pre_Active
Apool	0.051876	-0.0373184	pre_Active
Chm	-0.0582669	-0.0645857	pre_Active
Dach2	-0.174075	-0.129971	pre_Active
Diap2	-0.0334382	-0.0753603	pre_Active
Cstf2	-0.110592	0.0230044	pre_Active
Trmt2b	0.221778	-0.0708182	pre_Active
Cenpi	-0.0494151	-0.0498049	pre_Active
Timm8a1	-0.17579	0.0030613	pre_Active
Hnrnph2	-0.0505968	-0.0467565	pre_Active
Armcx4	-0.0931442	0.0172058	pre_Active
Armcx1	-0.0585028	-0.13449	pre_Active
Armcx2	-0.0355808	-0.281203	pre_Active
Gprasp1	-0.0227004	-0.06541	pre_Active
Gprasp2	-0.215695	-0.119037	pre_Active
Bhlhb9	-0.0235413	-0.0867489	pre_Active
Arxes2	-0.0638221	0.0848591	pre_Active
Nxf3	-0.0264544	0.125572	pre_Active
Bex4	-0.0298743	-0.325909	pre_Active
Tceal8	0.00891421	-0.00895928	pre_Active
Bex1	-0.0436348	-0.00968529	pre_Active
Wbp5	0.115123	-0.0816978	pre_Active
Morf4l2	0.0182791	-0.0928089	pre_Active
BC065397	-0.136632	-0.10973	pre_Active
Tmsb15l	-0.0194248	0.0647505	pre_Active
Slc25a53	-0.0374281	-0.0752982	pre_Polycomb
Fam199x	-0.018294	-0.0443532	pre_Polycomb
Il1rapl2	-0.0813827	0.104163	pre_Polycomb
Nrk	0.00888305	-0.0516376	pre_Polycomb
Mum1l1	0.0511214	-0.0902682	pre_Active
C330013F16Rik	-0.00770625	-0.0410577	pre_Active
Trap1a	0.00966306	0.0144449	pre_Active
D330045A20Rik	-0.0582575	-0.126588	pre_Polycomb
Tbc1d8b	-0.074287	-0.0751674	pre_Active
Morc4	-0.0182821	-0.078544	pre_Polycomb
Rbm41	-0.0743131	-0.117159	pre_Active
Nup62cl	-0.0278393	-0.0264192	pre_Polycomb
Prps1	-0.0848189	-0.0912337	pre_Active
Tsc22d3	-0.209882	-0.234453	pre_Polycomb
Psmd10	-0.0233647	-0.0935006	pre_Active
Col4a6	-0.134714	-0.0715514	pre_Polycomb
Col4a5	-0.0169079	-0.142005	pre_Polycomb
Nxt2	-0.107188	-0.0976842	pre_Active
Acsl4	-0.0854078	-0.0956715	pre_Active
Tmem164	-0.0661606	-0.0323772	pre_Active
Ammecr1	-0.067148	-0.0467414	pre_Polycomb
Alg13	-0.0962401	-0.0972004	pre_Active
Zcchc16	-0.37588	-0.187664	pre_Polycomb
Amot	0.0157154	0.00340605	pre_Polycomb
Lrch2	-0.101716	-0.0637518	pre_Active
Tmem29	-0.086608	-0.049347	pre_Active
Apex2	-0.0395407	-0.0401282	pre_Active
Pfkfb1	-0.011215	-0.0134429	pre_Active
Tro	-0.09811	0.0170162	pre_Polycomb
Maged2	-0.176201	-0.0147186	pre_Active
Gnl3l	-0.0868978	-0.0459052	pre_Active
Fgd1	-0.0176928	-0.0616909	pre_Active
Tsr2	-0.0549036	-0.0999373	pre_Active
A230072E10Rik	0.0535348	-0.12214	pre_Active
Fam120c	-0.0719982	-0.0440883	pre_Active
Phf8	-0.0516499	-0.0760414	pre_Active
Huwe1	-0.0793067	-0.0837286	pre_Active
Hsd17b10	-0.154472	-0.0432382	pre_Active
Smc1a	-0.0459581	-0.0898728	pre_Active
Kdm5c	-0.0100756	-0.0584585	pre_Active
2900056M20Rik	-0.0453005	-0.127811	pre_Active
Tspyl2	-0.084404	-0.0699311	pre_Active
Gpr173	0.0664118	-0.180567	pre_Active
Shroom2	-0.0413281	-0.0538094	pre_Active
Gpr143	0.105056	-0.0548417	pre_Polycomb
Usp51	-0.0571409	0.036913	pre_Active
9530051G07Rik	0.0793238	0.0349376	pre_Active
Foxr2	0.0404177	0.0708621	pre_Active
Rragb	-0.0230676	-0.039233	pre_Active
Klf8	-0.0050072	-0.0195956	pre_Active
2210013O21Rik	-0.071197	-0.0555499	pre_Active
Sat1	0.020774	-0.0620042	pre_Active
Acot9	-0.0391583	-0.0666078	pre_Active
Prdx4	-0.0740931	-0.020185	pre_Active
Ptchd1	0.0178765	-0.0705367	pre_Polycomb
Sms	-0.0903991	-0.0887543	pre_Active
Mbtps2	-0.0667214	-0.058493	pre_Active
Cnksr2	-0.0484503	-0.0607574	pre_Polycomb
Rps6ka3	-0.067343	-0.0777876	pre_Active
Eif1ax	-0.0872409	-0.05125	pre_Active
Map7d2	-0.0522426	-0.0437832	pre_Polycomb
A830080D01Rik	-0.0286284	-0.0411014	pre_Active
Sh3kbp1	-0.0554487	-0.0581234	pre_Active
Map3k15	-0.0414079	-0.0570686	pre_Polycomb
Pdha1	0.0124708	-0.0452056	pre_Active
Gpr64	-0.0316406	-0.230809	pre_Polycomb
Phka2	-0.0740084	-0.10866	pre_Active
Cdkl5	-0.106342	-0.0820521	pre_Active
Scml2	-0.130841	-0.107391	pre_Active
Nhs	-0.10389	-0.0453258	pre_Polycomb
Reps2	-0.12848	-0.011765	pre_Active
Rbbp7	-0.0654923	-0.0959914	pre_Active
Txlng	-0.0885198	-0.071547	pre_Active
Syap1	-0.0506631	-0.0945499	pre_Active
Ctps2	-0.0280951	-0.0662876	pre_Active
Ap1s2	-0.00833402	-0.100579	pre_Active
Zrsr2	-0.0152244	-0.0654967	pre_Active
Car5b	0.168104	-0.183071	pre_Active
Siah1b	-0.0158966	-0.119627	pre_Active
Pir	-0.095418	-0.123542	pre_Active
Piga	-0.080334	-0.0749033	pre_Active
Gemin8	-0.0845401	-0.0869441	pre_Active
Ofd1	-0.0734905	-0.0765534	pre_Active
Trappc2	-0.000668656	-0.151859	pre_Active
Rab9	-0.0539716	-0.104634	pre_Active
Tceanc	0.0726274	-0.0326922	pre_Active
Egfl6	-0.0122621	-0.0428723	pre_Polycomb
Tmsb4x	0.101648	-0.0105781	pre_Active
Prps2	-0.0529351	-0.0806266	pre_Active
Msl3	-0.0379621	-0.0902798	pre_Polycomb
Arhgap6	0.00173554	-0.0358355	pre_Polycomb
Hccs	-0.0192525	-0.066876	pre_Active
Mid1	0.00113526	-0.000774558	pre_Active

## Sheet: Extended data fig2h
Geneid	Diff_METTL3N	Diff_METTL3C	Class
Shroom4	-0.0416642	-0.0769041	Medium
Dgkk	-0.0483937	0.000916524	Medium
Clcn5	-0.119238	-0.0774719	Medium
2010204K13Rik	0.0338578	-0.0744112	Medium
Ppp1r3f	-0.249052	0.00398973	Slow
Ccdc22	-0.101453	-0.112633	Slow
Prickle3	-0.218963	-0.129133	Medium
Plp2	-0.0179827	-0.0618076	Medium
Gpkow	-0.0802306	-0.107819	Slow
Wdr45	-0.103633	-0.0622567	Slow
Ccdc120	-0.0292643	-0.29365	Medium
Tfe3	-0.118721	-0.0568587	Slow
Gripap1	0.00481988	-0.0201669	Slow
Kcnd1	-0.183175	-0.129298	Slow
Otud5	-0.0182497	-0.0368908	Slow
Pim2	-0.0189262	-0.228919	Slow
Slc35a2	-0.0523091	0.0959312	Slow
Pqbp1	0.0754424	-0.0588898	Slow
Timm17b	-0.0986341	-0.0637577	Slow
Hdac6	-0.00749292	-0.033035	Slow
Suv39h1	-0.0476793	0.0599959	Slow
Wdr13	-0.0355585	-0.0786005	Slow
Rbm3	-0.0586464	-0.0117949	Slow
Tbc1d25	0.0087615	-0.0209367	Slow
Ebp	0.11537	-0.0180513	Slow
Porcn	-0.181854	0.0256756	Slow
Ftsj1	0.00654147	-0.0654448	Slow
Lancl3	-0.0202429	-0.129397	Medium
Xk	-0.0319145	-0.0715008	Slow
Sytl5	-0.308655	-0.0438869	Medium
Rpgr	-0.0429419	-0.0124059	Slow
Tspan7	-0.0902165	-0.0357602	Medium
Bcor	-0.0564533	-0.106585	Slow
Atp6ap2	0.00234715	-0.0629052	Slow
1810030O07Rik	0.0083037	-0.0578226	Slow
Med14	-0.0624424	-0.0671261	Slow
Gm14634	-0.107684	0.0626338	Medium
5730405O15Rik	-0.178977	-0.162741	Slow
Usp9x	-0.0663569	-0.0575585	Slow
Ddx3x	-0.0633937	-0.0460427	Slow
Cask	-0.0365316	-0.0418621	Medium
Maoa	-0.0770863	-0.0674291	Slow
Efhc2	-0.00739476	-0.0356318	Slow
Fundc1	-0.0690417	-0.0401323	Slow
Kdm6a	0.00303353	-0.00980186	Slow
Chst7	0.165828	0.0273472	Medium
Slc9a7	-0.0635291	-0.0575101	Medium
Jade3	-0.0410978	-0.0640215	Medium
Ndufb11	-0.118192	-0.0149281	Slow
Rbm10	-0.00404125	-0.0215391	Slow
Uba1	-0.0415984	-0.0515322	Slow
Cdk16	-0.101548	-0.135412	Slow
Usp11	-0.100218	-0.100361	Slow
Araf	-0.0614314	-0.0697479	Slow
Syn1	0.0166117	-0.0199477	Medium
Timp1	-0.051596	-0.187597	Fast
Cfp	-0.0746529	-0.145919	Slow
Elk1	-0.000130941	-0.0634545	Slow
Uxt	-0.0766043	-0.0347749	Slow
A230072C01Rik	-0.0154983	-0.132482	Slow
Zfp182	-0.0318602	-0.040668	Slow
Zfp300	-0.148318	-0.138558	Fast
Gm6938	-0.0379157	0.036219	Medium
Klhl13	-0.0736365	-0.0332598	Slow
Wdr44	-0.252105	-0.113052	Slow
Dock11	-0.11765	-0.0587697	Medium
Il13ra1	-0.0414507	-0.152936	Medium
Pgrmc1	-0.0956808	0.0612794	Medium
Akap17b	-0.00408451	-0.0804448	Medium
Upf3b	0.0239555	-0.0381371	Slow
Nkap	-0.0476333	-0.055124	Slow
Lamp2	-0.0641708	-0.0701432	Slow
Cul4b	0.00397126	-0.00547554	Medium
Gria3	0.0349757	-0.0685852	Medium
Thoc2	-0.10694	-0.104972	Medium
Xiap	-0.0531658	-0.119148	Medium
Stag2	-0.0246839	-0.0760992	Medium
Smarca1	-0.181294	-0.05521	Fast
Ocrl	-0.0424938	-0.0565823	Medium
Xpnpep2	-0.152119	-0.0047624	Fast
Zdhhc9	-0.0771327	-0.084636	Fast
Utp14a	-0.0194147	-0.0691338	Slow
Bcorl1	-0.0279131	0.0327074	Fast
Elf4	-0.0715367	-0.0154518	Fast
Aifm1	-0.0444293	-0.0394307	Fast
Zfp280c	-0.0364167	-0.0684003	Fast
Slc25a14	-0.136971	0.0127427	Medium
Rbmx2	-0.0967827	-0.0644738	Medium
Enox2	-0.0567544	-0.0588609	Medium
Firre	0.0165053	-0.0213854	Fast
Hs6st2	-0.0127865	-0.0857329	Fast
Gpc4	-0.0482765	-0.0660588	Fast
Gpc3	-0.0727078	-0.04963	Fast
Kis2	0.0375959	-0.0818879	Fast
Phf6	-0.0337352	-0.0809751	Fast
Hprt	-0.0262102	-0.0546594	Medium
C430049B03Rik	0.0181663	0.0435064	Fast
Fam122b	-0.045707	-0.019652	Fast
Mospd1	0.0271178	-0.0671093	Fast
Zfp449	-0.185827	-0.0108512	Medium
Mmgt1	-0.157663	0.045689	Slow
Slc9a6	-0.0821013	-0.0693585	Medium
Fhl1	-0.0176398	-0.0311983	Fast
Htatsf1	-0.090361	-0.0541843	Slow
Arhgef6	-0.0472565	0.166023	Fast
Rbmx	-0.0534809	-0.04888	Fast
Gm364	-0.117351	-0.0893862	Fast
Zic3	-0.0988007	-0.111525	Medium
Fgf13	-0.0683746	-0.010772	Fast
Mcf2	-0.0539196	-0.0763788	Medium
Atp11c	-0.0785813	-0.0765921	Medium
Fmr1	-0.049638	-0.0596157	Slow
Fmr1nb	-0.0626094	-0.049958	Fast
Aff2	-0.0826352	-0.096536	Fast
Ids	-0.129259	-0.0569761	Medium
Mamld1	-0.153233	-0.12831	Fast
Mtm1	-0.0756274	-0.0435267	Medium
Mtmr1	-0.123273	-0.0304846	Medium
Cd99l2	-0.0636537	-0.0409948	Fast
Hmgb3	0.0954765	-0.00305283	Medium
Vma21	-0.00384284	-0.00318509	Slow
Prrg3	-0.0831107	-0.0673241	Fast
Gabre	0.0301863	-0.174048	Fast
Gabra3	-0.02062	0.0770579	Fast
Nsdhl	-0.0638293	-0.123041	Medium
Zfp185	-0.0767638	-0.0808223	Fast
Zfp275	-0.0658438	-0.102248	Medium
Haus7	0.0566961	0.00524682	Slow
Slc6a8	-0.041514	0.047385	Slow
Bcap31	-0.0214631	-0.0816553	Slow
Abcd1	-0.066978	-0.0780796	Slow
Idh3g	-0.105425	-0.0072223	Slow
Ssr4	-0.0636963	-0.0181135	Slow
Pdzd4	-0.0643011	-0.0644913	Medium
Arhgap4	0.00716866	0.0231113	Slow
Naa10	-0.0102424	-0.127131	Slow
Renbp	-0.0392069	-0.06521	Slow
Hcfc1	-0.0359464	-0.0871212	Slow
Irak1	-0.00579689	-0.146575	Medium
Mecp2	-0.0765729	-0.0863124	Slow
Flna	-0.0549257	-0.0432253	Medium
Emd	-0.0426914	-0.0692586	Slow
Rpl10	-0.057007	-0.0734767	Slow
Taz	0.0674915	-0.0521756	Slow
Gdi1	0.0868037	-0.0880794	Medium
Fam50a	0.153967	-0.0220284	Slow
Plxna3	-0.0807366	-0.0460886	Medium
Fam3a	0.083239	-0.0400361	Medium
Ikbkg	-0.0349099	-0.0893754	Slow
G6pdx	-0.0689693	-0.0708698	Medium
Gab3	-0.000511422	-0.107918	Fast
Dkc1	-0.0111878	-0.0443669	Slow
Mpp1	-0.0179206	-0.0614729	Medium
F8	0.0108744	-0.0111856	Medium
Fundc2	0.0162833	-0.0106412	Medium
Mtcp1	-0.0372504	0.0112991	Slow
Brcc3	-0.0063009	-0.0488648	Slow
Vbp1	-0.107197	-0.0305503	Slow
4933407K13Rik	-0.0061612	-0.0162505	Medium
Pls3	-0.122493	-0.0493555	Fast
Tbl1x	-0.0437571	-0.0380887	Fast
Prkx	-0.0304229	-0.0147848	Medium
Prrg1	-0.0291664	-0.0370633	Fast
Tmem47	-0.0643251	-0.0737134	Slow
Dmd	-0.0774034	-0.055951	Fast
Tab3	-0.0512777	-0.0562624	Medium
Pola1	-0.049221	-0.0698526	Slow
Pcyt1b	-0.0724953	-0.0765191	Fast
Pdk3	-0.0596397	-0.0347065	Fast
Zfx	0.0160062	0.0505451	Slow
Eif2s3x	-0.0460873	-0.0341853	Slow
Klhl15	-0.0560307	-0.0606121	Fast
Apoo	-0.0952152	-0.0845549	Slow
Maged1	-0.011181	0.0587924	Fast
Gspt2	0.00537325	-0.0374013	Medium
Spin4	-0.0661765	-0.021066	Fast
Arhgef9	-0.0900857	-0.0930606	Fast
Amer1	-0.0942319	-0.0383027	Fast
Zc4h2	-0.0508386	-0.12922	Fast
Zc3h12b	-0.0356219	-0.0355425	Fast
Las1l	-0.00515763	0.00173343	Slow
Msn	-0.0671834	-0.0681475	Fast
Eda2r	-0.0568565	-0.0881182	Slow
Ar	-0.142421	0.0111889	Fast
Ophn1	-0.049088	-0.0540497	Fast
Yipf6	0.0759829	-0.0318599	Slow
Stard8	-0.0489804	-0.0395804	Fast
Tmem28	0.175761	-0.0140542	Fast
Eda	-0.042261	-0.0594097	Fast
Awat2	-0.194374	-0.0534595	Medium
Igbp1	-0.0101632	-0.0565247	Slow
Pdzd11	0.12696	-0.171768	Medium
Kif4	-0.100531	-0.0961233	Medium
Dlg3	0.0742038	-0.00467655	Fast
Tex11	-0.0489091	-0.0492486	Fast
Slc7a3	-0.0843377	-0.116432	Medium
Snx12	-0.0319572	-0.0609308	Medium
Med12	-0.00828691	-0.181011	Medium
Zmym3	-0.144461	0.0345097	Medium
Nono	0.0178283	-0.0604284	Medium
Itgb1bp2	-0.128809	-0.0450205	Medium
Taf1	0.00303868	-0.0137264	Slow
Ogt	-0.0322665	-0.0177876	Slow
Nhsl2	-0.0175122	0.000827527	Fast
Pin4	-0.0236603	-0.00934644	Slow
Ercc6l	-0.0343594	-0.0869635	Medium
Rps4x	-0.0348607	-0.0477128	Medium
Hdac8	-0.0268486	-0.0620638	Medium
Phka1	-0.0684948	-0.0172095	Fast
4930519F16Rik	0.010444	-0.0985507	Slow
Chic1	0.0163194	-0.0200142	Medium
Jpx	-0.00463697	0.00643264	Slow
Ftx	-0.08665	-0.0364155	Medium
Slc16a2	-0.0917313	-0.0422388	Fast
Rlim	0.00221365	-0.0319124	Fast
Abcb7	-0.0522666	-0.0620205	Medium
Uprt	0.0194383	0.115349	Fast
Zdhhc15	0.0122972	-0.0510034	Fast
5530601H04Rik	-0.0871475	-0.0699302	Slow
Pbdc1	-0.0312388	-0.0112477	Slow
Atrx	-0.0150694	-0.0271906	Medium
Magt1	-0.0868428	-0.0396976	Fast
Cox7b	0.0114505	0.0128189	Medium
Atp7a	-0.0866498	-0.0703971	Medium
Pgk1	-0.0563047	-0.0634689	Fast
Taf9b	0.0430626	-0.0529142	Fast
Fndc3c1	0.0274461	0.0244273	Fast
Lpar4	0.0727901	-0.108278	Medium
2610002M06Rik	-0.0699503	-0.093294	Medium
Brwd3	-0.0296379	-0.0543647	Medium
2810403D21Rik	-0.0150877	-0.0457506	Medium
Sh3bgrl	-0.0405261	-0.0358357	Fast
Rps6ka6	-0.0802199	-0.0549574	Fast
Chm	-0.0582669	-0.0645857	Slow
Dach2	-0.174075	-0.129971	Medium
Cstf2	-0.110592	0.0230044	Slow
Trmt2b	0.221778	-0.0708182	Medium
Cenpi	-0.0494151	-0.0498049	Slow
Armcx4	-0.0931442	0.0172058	Fast
Armcx1	-0.0585028	-0.13449	Fast
Armcx2	-0.0355808	-0.281203	Fast
Gprasp1	-0.0227004	-0.06541	Slow
Gprasp2	-0.215695	-0.119037	Medium
Bhlhb9	-0.0235413	-0.0867489	Medium
Arxes2	-0.0638221	0.0848591	Medium
Tceal8	0.00891421	-0.00895928	Fast
Bex1	-0.0436348	-0.00968529	Fast
BC065397	-0.136632	-0.10973	Slow
Plp1	-0.258325	-0.0589824	Medium
Tmsb15l	-0.0194248	0.0647505	Fast
Slc25a53	-0.0374281	-0.0752982	Slow
Fam199x	-0.018294	-0.0443532	Fast
Il1rapl2	-0.0813827	0.104163	Slow
Nrk	0.00888305	-0.0516376	Fast
Rnf128	-0.135268	-0.0705044	Fast
Tbc1d8b	-0.074287	-0.0751674	Fast
Morc4	-0.0182821	-0.078544	Fast
Rbm41	-0.0743131	-0.117159	Slow
Nup62cl	-0.0278393	-0.0264192	Fast
Prps1	-0.0848189	-0.0912337	Medium
Tsc22d3	-0.209882	-0.234453	Fast
Psmd10	-0.0233647	-0.0935006	Slow
Col4a6	-0.134714	-0.0715514	Fast
Col4a5	-0.0169079	-0.142005	Fast
Nxt2	-0.107188	-0.0976842	Medium
Acsl4	-0.0854078	-0.0956715	Medium
Tmem164	-0.0661606	-0.0323772	Fast
Ammecr1	-0.067148	-0.0467414	Medium
Pak3	-0.0728792	-0.0290444	Fast
Alg13	-0.0962401	-0.0972004	Slow
Trpc5os	-0.0498673	-0.0556977	Fast
Amot	0.0157154	0.00340605	Fast
Lrch2	-0.101716	-0.0637518	Medium
Tmem29	-0.086608	-0.049347	Slow
Apex2	-0.0395407	-0.0401282	Fast
Pfkfb1	-0.011215	-0.0134429	Fast
Tro	-0.09811	0.0170162	Fast
Maged2	-0.176201	-0.0147186	Fast
Gnl3l	-0.0868978	-0.0459052	Fast
Fgd1	-0.0176928	-0.0616909	Fast
Tsr2	-0.0549036	-0.0999373	Medium
Wnk3	0.000312208	-0.0320478	Medium
A230072E10Rik	0.0535348	-0.12214	Medium
Fam120c	-0.0719982	-0.0440883	Medium
Phf8	-0.0516499	-0.0760414	Slow
Huwe1	-0.0793067	-0.0837286	Slow
Hsd17b10	-0.154472	-0.0432382	Fast
Smc1a	-0.0459581	-0.0898728	Slow
Iqsec2	-0.0300086	-0.0406083	Fast
Kdm5c	-0.0100756	-0.0584585	Slow
Tspyl2	-0.084404	-0.0699311	Medium
Gpr173	0.0664118	-0.180567	Fast
Shroom2	-0.0413281	-0.0538094	Fast
9530051G07Rik	0.0793238	0.0349376	Fast
Rragb	-0.0230676	-0.039233	Fast
Klf8	-0.0050072	-0.0195956	Fast
Kctd12b	-0.175969	-0.183249	Medium
Sat1	0.020774	-0.0620042	Medium
Acot9	-0.0391583	-0.0666078	Medium
Prdx4	-0.0740931	-0.020185	Medium
Ptchd1	0.0178765	-0.0705367	Fast
Phex	-0.0143775	0.00620792	Slow
Sms	-0.0903991	-0.0887543	Slow
Mbtps2	-0.0667214	-0.058493	Slow
Cnksr2	-0.0484503	-0.0607574	Fast
Rps6ka3	-0.067343	-0.0777876	Slow
Eif1ax	-0.0872409	-0.05125	Slow
Map7d2	-0.0522426	-0.0437832	Medium
Sh3kbp1	-0.0554487	-0.0581234	Medium
Map3k15	-0.0414079	-0.0570686	Fast
Pdha1	0.0124708	-0.0452056	Medium
Phka2	-0.0740084	-0.10866	Medium
Cdkl5	-0.106342	-0.0820521	Medium
Scml2	-0.130841	-0.107391	Slow
Nhs	-0.10389	-0.0453258	Fast
Reps2	-0.12848	-0.011765	Fast
Rbbp7	-0.0654923	-0.0959914	Medium
Txlng	-0.0885198	-0.071547	Slow
Syap1	-0.0506631	-0.0945499	Slow
Ctps2	-0.0280951	-0.0662876	Medium
Ap1s2	-0.00833402	-0.100579	Medium
Zrsr2	-0.0152244	-0.0654967	Slow
Car5b	0.168104	-0.183071	Medium
Siah1b	-0.0158966	-0.119627	Slow
Pir	-0.095418	-0.123542	Medium
Piga	-0.080334	-0.0749033	Slow
Mospd2	-0.135672	-0.0677282	Medium
Fancb	-0.115035	-0.0774979	Medium
Gemin8	-0.0845401	-0.0869441	Slow
Gpm6b	-0.215963	-0.120015	Medium
Ofd1	-0.0734905	-0.0765534	Slow
Trappc2	-0.000668656	-0.151859	Slow
Rab9	-0.0539716	-0.104634	Slow
Tceanc	0.0726274	-0.0326922	Slow
Tmsb4x	0.101648	-0.0105781	Fast
Prps2	-0.0529351	-0.0806266	Medium
Frmpd4	-0.142342	-0.0271783	Medium
Msl3	-0.0379621	-0.0902798	Medium
Arhgap6	0.00173554	-0.0358355	Fast
Hccs	-0.0192525	-0.066876	Slow
