# Supplementary material for: m6A and the NEXT complex direct Xist RNA turnover and X-inactivation dynamics
Source: Nat Struct Mol Biol. 2025 Sep 9;32(11):2242–51. doi: 10.1038/s41594-025-01663-w (PMC12618237; doi:10.1038/s41594-025-01663-w)
Supplement: Supplementary file 18 — Statistical source data. [file 41594_2025_1663_MOESM18_ESM.xlsx]

## Sheet: extended data fig3e
Geneid	chrs	start	stop	strand	Length	Silencing_WT_1A_Rep1	Silencing_WT_1A_dTAG_Rep1	Silencing_WT_1A_Rep2	Silencing_WT_1A_dTAG_Rep2	Silencing_D395A_9F_Rep1	Silencing_D395A_9F_dTAG_Rep1	Silencing_D395A_9F_Rep2	Silencing_D395A_9F_dTAG_Rep2
Nudt11	chrX	6047506	6054751	+	7246	-0.961512	-1.11876	-1.06377	-1.81127	-1.90136	-0.815667	-1.16002	-0.678894
Shroom4	chrX	6400144	6633717	+	233574	-1.14052	-1.07458	-1.05686	-0.876851	-0.492704	-0.92824	-0.685981	-0.769838
Dgkk	chrX	6873483	6948363	+	74881	-1.44679	-0.893684	-1.71469	-1.59992	0.191309	-0.994	-0.527766	-0.721563
Clcn5	chrX	7158411	7319358	-	160948	-1.39644	-1.46845	-0.935013	-0.873131	-1.1039	-1.47873	-1.29161	-1.3233
2010204K13Rik	chrX	7411816	7422988	-	11173	-1.32126	-0.97294	-1.32489	-0.952668	-0.815036	-1.34903	-1.01794	-1.33872
Ppp1r3f	chrX	7558561	7574281	-	15721	-0.358063	-0.369706	-0.427949	-0.590195	-0.230074	-0.397069	-0.451583	-0.0728627
Ccdc22	chrX	7593808	7605420	-	11613	-0.443005	-0.303532	-0.635568	-0.492419	-0.649973	-0.673548	-0.464612	-0.383612
Syp	chrX	7638579	7653256	+	14678	-1.80374	-1.42282	-0.611482	-0.624937	-0.837655	-0.211522	-0.479753	-0.948146
Plp2	chrX	7668115	7671278	-	3164	-1.05685	-1.182	-1.47206	-1.4113	-0.810813	-0.645399	-0.678162	-1.20718
Gpkow	chrX	7697133	7710259	+	13127	-1.31501	-0.75438	-1.28992	-0.861604	-0.502988	-0.851625	-0.491281	-0.719911
Wdr45	chrX	7722219	7728201	+	5983	-1.67896	-1.2209	-0.66182	-0.629905	-0.865481	-0.853076	-0.810146	-0.972985
Ccdc120	chrX	7731713	7741324	-	9612	-1.07944	-0.643448	-0.607425	-0.600544	-0.11131	-1.01297	-0.497665	-0.767671
Tfe3	chrX	7762660	7775202	+	12543	-0.496413	-0.602136	-1.09181	-0.614108	-0.333814	-0.653293	-0.475849	-0.763993
Gripap1	chrX	7789992	7820567	+	30576	-0.739439	-0.584717	-0.67942	-0.478791	-0.322362	-0.526847	-0.14868	-0.316939
Kcnd1	chrX	7823842	7836503	+	12662	-0.776946	-1.18149	-0.65085	-0.738063	-0.175196	-0.936645	0.0975204	-0.157156
Otud5	chrX	7841830	7876626	+	34797	-0.867737	-0.606481	-0.692964	-0.601143	-0.284902	-0.391817	-0.357193	-0.387805
Pim2	chrX	7878305	7883432	+	5128	-1.78101	-1.89502	-1.65727	-1.57756	-0.915434	-0.499767	-1.00276	-1.42334
Slc35a2	chrX	7884243	7894492	+	10250	-0.263207	-0.199426	-0.501879	-0.467051	-0.174237	-0.571921	-0.174232	-0.555723
Pqbp1	chrX	7894518	7899269	-	4752	-1.07241	-0.470647	-0.450182	-0.554971	-0.137794	-0.688838	-0.0787922	-0.253314
Timm17b	chrX	7899397	7907652	+	8256	-0.890373	-0.6836	-0.520609	-0.693894	-0.301087	-0.468659	-0.17663	-0.213327
Eras	chrX	7924275	7928607	-	4333	-0.196215	0.231681	-0.164285	-0.139521	0.227161	0.0674689	-0.405832	-0.358308
Hdac6	chrX	7930121	7947889	-	17769	-0.218076	-0.422055	-0.228745	0.0212317	0.0365779	-0.148108	-0.0908733	-0.0522246
Glod5	chrX	8004200	8018492	-	14293	-0.159907	0.158739	-0.714515	-0.224825	-0.189646	-0.614155	-0.107471	-0.959461
Suv39h1	chrX	8061170	8074760	-	13591	-0.477249	-0.30363	-0.25387	-0.251566	0.157374	0.171486	0.241323	0.0757241
Wdr13	chrX	8123300	8132847	-	9559	-0.31692	-0.174459	-0.382548	-0.304449	-0.0783823	-0.281062	-0.142922	-0.00157947
Rbm3	chrX	8138974	8145802	-	6829	-0.0427737	-0.273534	-0.488314	-0.445745	-0.118833	-0.198027	-0.116673	-0.231915
Tbc1d25	chrX	8154471	8176181	-	21711	-0.270178	-0.12944	-0.913415	-0.559818	-0.175843	-0.533445	-0.579949	-0.71516
Ebp	chrX	8185330	8193512	-	8183	-1.03416	-0.951573	-1.00752	-1.11419	-0.63737	-0.86659	-0.899005	-1.16297
Porcn	chrX	8193849	8206525	-	12677	-0.541311	-0.283847	-0.504063	-0.73223	-0.447012	-1.00234	-0.944709	-0.890376
Ftsj1	chrX	8238667	8252406	-	13740	-0.95841	-0.439516	-0.465764	-0.493377	0.00814759	-0.611749	-0.34917	-0.207825
Lancl3	chrX	9199972	9268085	+	68114	-2.43713	-3.19914	-1.92006	-1.88067	-1.21849	-1.18551	-1.59155	-1.28406
Xk	chrX	9272783	9313245	+	40463	-1.15025	-0.859408	-0.963967	-1.05587	-0.0154334	-0.911167	-0.781819	-0.927991
Dynlt3	chrX	9654269	9662983	-	8715	-0.80525	-1.51012	-0.785433	-0.672004	0.00805354	-1.22312	-0.472299	-0.799905
Sytl5	chrX	9885620	9998864	+	113245	-2.65329	-1.82927	-1.725	-1.29051	-0.816004	-1.6101	-0.964231	-1.45637
Rpgr	chrX	10158215	10216453	-	58581	-0.199844	-0.408641	-0.50041	-0.362818	0.0377052	-0.138443	-0.259336	-0.164964
Tspan7	chrX	10485115	10596604	+	111490	-1.82238	-1.76946	-1.86384	-1.72738	-0.998637	-1.40766	-1.13022	-1.01589
Mid1ip1	chrX	10717364	10719702	+	2339	-0.62735	-0.73542	-1.09135	-1.23975	-0.906346	-1.11844	-0.846417	-1.22594
Bcor	chrX	12036737	12160355	-	123619	-0.586999	-0.244771	-0.410547	-0.42453	-0.416043	-0.62596	-0.633364	-0.406846
Atp6ap2	chrX	12587758	12617051	+	29294	-0.565202	-0.381826	-0.472754	-0.443148	-0.32805	-0.437232	-0.442192	-0.348109
1810030O07Rik	chrX	12654883	12673546	-	18664	-0.232582	-0.301335	-0.416908	-0.517508	-0.276302	-0.423866	-0.322038	-0.617753
Med14	chrX	12675370	12761973	-	86604	-0.570516	-0.602226	-0.620462	-0.724894	-0.414838	-0.442402	-0.672606	-0.782329
Gm14634	chrX	12762277	12821492	+	59216	-0.446803	-0.220326	-0.249378	-0.409272	-0.23102	-0.46207	-1.05726	-0.33287
5730405O15Rik	chrX	13042014	13045295	+	3282	0.401198	-0.259653	-0.299989	-0.16339	-0.0867199	-0.491634	-0.061203	-0.968312
Usp9x	chrX	13071497	13173327	+	101831	-0.197376	-0.267634	-0.378935	-0.36399	-0.231675	-0.530476	-0.490091	-0.531101
Ddx3x	chrX	13281021	13293983	+	12963	-0.123024	-0.0619226	-0.243912	-0.390927	-0.165337	-0.376445	-0.0673058	-0.315022
Cask	chrX	13517080	13846556	-	329477	-0.464259	-0.516745	-0.79056	-0.757929	-0.613086	-0.96119	-0.9473	-1.00222
Maoa	chrX	16619697	16687812	+	68116	-0.606963	-0.972836	-0.883561	-0.99482	-0.522491	-1.14557	-0.603956	-0.835835
Efhc2	chrX	17132048	17319368	-	187321	-1.92596	-1.99326	-1.28155	-1.12267	-0.519577	-1.79652	-0.561067	-1.30799
Fundc1	chrX	17556568	17572297	-	15730	-1.07482	-0.675512	-0.905844	-0.863836	-0.713849	-1.26144	-0.738302	-0.990088
Kdm6a	chrX	18162666	18279358	+	116693	0.14443	0.0766615	-0.000363956	0.0396848	0.148706	0.144275	-0.0354891	0.22598
Chst7	chrX	20059569	20097520	+	37952	-1.1785	-1.0858	-1.38779	-1.08711	-0.991037	-1.22276	-1.41155	-1.41176
Slc9a7	chrX	20105754	20291764	-	186011	-1.19665	-1.51325	-1.05554	-0.916821	-0.245595	-0.791643	-0.625603	-0.763519
Rp2h	chrX	20364480	20400858	+	41174	-0.935729	-1.06502	-1.28705	-1.38353	-0.396045	-1.17622	-1.0219	-1.35492
Jade3	chrX	20425687	20519939	+	94253	-0.913843	-1.05603	-1.14841	-1.15864	-0.634116	-1.03662	-1.0751	-0.998219
Ndufb11	chrX	20615325	20617564	-	2240	-0.333866	-0.315211	-0.295516	-0.312253	-0.952594	-0.519657	0.0802012	-0.00269703
Rbm10	chrX	20617502	20650905	+	33404	-0.668351	-0.587741	-0.82911	-0.734	-0.340501	-0.537596	-0.636264	-0.494382
Uba1	chrX	20658301	20683179	+	24879	-0.466599	-0.318616	-0.421304	-0.391812	-0.150128	-0.431284	-0.176395	-0.21798
Cdk16	chrX	20688492	20699877	+	11386	-0.821988	-0.624469	-0.946714	-0.706081	-0.36253	-1.06468	-0.677332	-0.432471
Usp11	chrX	20703908	20720539	+	16632	-0.429741	-0.710708	-0.397481	-0.224344	-0.246518	-0.781394	-0.379987	-0.474714
Araf	chrX	20848542	20852905	+	11980	0.0296682	-0.0237617	-0.188681	-0.132606	-0.143888	-0.118659	-0.147135	0.0590094
Syn1	chrX	20860510	20920918	-	60409	-1.26747	-0.986992	-1.37989	-1.15932	-0.798561	-1.74918	-1.15507	-0.961307
Timp1	chrX	20870165	20874737	+	4573	-0.266237	-0.260813	-1.09075	-0.225427	-0.505625	-0.351224	-0.123977	-0.717366
Cfp	chrX	20925534	20931524	-	5991	-0.771412	-0.952548	-1.17213	-0.793091	-0.708871	-1.11841	-0.783282	-0.64744
Elk1	chrX	20933394	20950608	-	17215	-0.724649	-0.801936	-1.05551	-0.869917	-0.481832	-0.885359	-0.568313	-0.778514
Uxt	chrX	20951664	20961978	-	10315	-1.04241	-0.78396	-1.15182	-1.22479	-0.557172	-0.829892	-0.674016	-1.15541
A230072C01Rik	chrX	20961675	20987349	+	25675	-1.45858	-1.3849	-1.32215	-1.60036	-1.1738	-1.36716	-0.789168	-1.17174
Zfp182	chrX	21026183	21062038	-	35856	-0.543012	-0.725399	-0.69671	-0.557559	-0.508285	-0.69378	-0.452229	-0.332621
Zfp300	chrX	21079149	21089229	-	10081	-1.33571	-2.4083	-1.20336	-1.929	-1.35038	-1.59003	-0.781711	-1.95953
Klhl13	chrX	23219270	23285428	-	145813	-0.320998	-0.454335	-0.931924	-0.793623	-0.496611	-0.79648	-0.683285	-0.547619
Wdr44	chrX	23693116	23806001	+	112886	-0.575631	-0.708662	-0.853116	-0.720906	-0.332092	-0.679741	-0.589704	-0.444452
Dock11	chrX	35888831	36076562	+	187732	-1.20243	-1.21949	-0.76643	-0.666326	-0.81348	-1.19356	-0.648531	-0.683446
Il13ra1	chrX	36112138	36171261	+	59124	-1.10062	-1.42133	-1.37582	-1.626	-0.880607	-1.68687	-0.792016	-1.48741
Lonrf3	chrX	36328408	36366856	+	38449	-2.06945	-1.40826	-1.68997	-1.21604	-0.965471	-1.88468	-1.31403	-1.47664
Pgrmc1	chrX	36598224	36606079	+	7856	-1.06829	-0.749328	-0.990812	-0.876294	-0.240879	-0.888433	-0.522704	-0.47351
Akap17b	chrX	36608182	36645414	-	37233	-1.42183	-1.50745	-1.22517	-1.40369	-0.729726	-1.52988	-1.23426	-1.32691
Slc25a43	chrX	36743631	36777307	+	33677	-1.18374	-0.800632	-1.98087	-1.41315	-0.931714	-2.01893	-1.19806	-1.64992
Slc25a5	chrX	36795651	36798806	+	3156	-0.431897	-0.638796	-0.589155	-0.876189	-0.77668	-0.616284	-0.436562	-0.707853
C330007P06Rik	chrX	36848543	36864246	-	15704	-1.19558	-0.659149	-0.805903	-0.593616	-0.559475	-0.95321	-0.550702	-0.596457
Ube2a	chrX	36874365	36884220	+	9856	-0.907351	-0.357679	-0.964491	-0.962425	-1.03516	-0.791719	-0.58635	-0.494404
Nkrf	chrX	36887541	36902899	-	15359	-0.738974	-0.7939	-1.18135	-1.0178	-0.626062	-0.656441	-0.85715	-0.953214
2006-09-01	chrX	36911271	36989695	-	78425	-1.76184	-1.73445	-1.67156	-1.70172	-0.809909	-1.58824	-1.06406	-1.19783
Rpl39	chrX	37082519	37085184	-	2666	-0.239645	-0.704912	-0.862112	-0.720443	-0.403432	-0.39336	-0.401017	-0.40654
Upf3b	chrX	37091833	37110322	-	18490	-0.786397	-0.772212	-0.83318	-0.655959	-0.354883	-0.793263	-0.585388	-0.65345
Nkap	chrX	37126762	37150746	+	23985	-0.763157	-0.757944	-0.532553	-0.54105	-0.268731	-0.560852	-0.313275	-0.454235
Zbtb33	chrX	38189792	38197046	+	7255	-1.14195	-0.82335	-0.906415	-0.591791	-0.687464	-0.9904	-0.601493	-0.88062
Lamp2	chrX	38401356	38456460	-	55105	-0.570941	-0.757009	-0.857816	-0.719212	-0.554239	-1.09593	-0.682948	-0.729135
Cul4b	chrX	38531620	38576196	-	44577	-0.794314	-0.959481	-0.873408	-0.918857	-0.589389	-0.968184	-0.787026	-0.922613
Mcts1	chrX	38600657	38613522	+	12866	-0.764313	-0.611312	-0.825916	-0.787325	-0.670261	-0.991668	-0.560619	-0.893903
C1galt1c1	chrX	38630782	38635143	-	4362	-1.41541	-1.78757	-1.30004	-1.33082	0.104885	-1.21149	-0.652055	-0.413616
6030498E09Rik	chrX	38772779	38962688	+	189910	-0.518966	-0.892937	-0.859414	-0.880965	-0.811254	-1.00057	-0.252818	-1.30638
Gria3	chrX	41401300	41678601	+	277302	-2.40515	-2.59583	-1.29318	-1.20535	-0.942922	-1.40175	-1.13145	-1.0039
Thoc2	chrX	41794993	41911901	-	116909	-0.953218	-1.09811	-1.10897	-0.979962	-0.563639	-1.05715	-0.772912	-0.933478
Xiap	chrX	42067835	42109664	+	41830	-1.29574	-1.17628	-1.20748	-1.03535	-0.689261	-1.36889	-0.992283	-1.27752
Stag2	chrX	42149411	42277186	+	127776	-1.10709	-1.13945	-1.2495	-1.12736	-0.65453	-1.13077	-0.912516	-1.24188
Tenm1	chrX	42532392	43274784	-	742393	-1.10925	-0.593532	-1.28215	-1.19365	-0.75618	-1.37939	-1.14615	-1.46124
Dcaf12l1	chrX	44786566	44790161	-	3632	-2.769	-1.9932	-1.55535	-1.48526	-0.649972	-1.69698	-1.52218	-1.18957
Smarca1	chrX	47809369	47892552	-	83184	-1.92775	-2.31885	-2.71045	-2.48972	-1.14947	-2.09579	-1.65827	-1.95567
Ocrl	chrX	47912455	47965866	+	53412	-1.21406	-1.48492	-1.50144	-1.28198	-1.06057	-1.59219	-1.09393	-1.39089
Zdhhc9	chrX	48171970	48208702	-	36733	-1.14476	-1.31085	-1.15352	-0.80372	-0.797915	-1.06313	-0.795523	-0.886283
Utp14a	chrX	48256933	48282449	+	25517	-0.690215	-0.449031	-0.782464	-0.722318	-0.191063	-0.627724	-0.516328	-0.574198
Bcorl1	chrX	48341357	48406728	+	65372	-1.71824	-1.73157	-1.58706	-1.51934	-0.335471	-1.12133	-1.43301	-0.929909
Elf4	chrX	48411048	48463132	-	52085	-0.973727	-1.5545	-1.30614	-1.37043	-0.391531	-1.23936	-0.479753	-0.769215
Aifm1	chrX	48474943	48513563	-	38621	-1.16954	-1.08513	-1.51059	-1.25987	-0.774183	-1.24935	-1.11538	-1.19589
Zfp280c	chrX	48541625	48594452	-	52828	-1.76634	-1.56482	-1.70537	-1.47648	-1.02989	-1.80577	-1.39584	-1.65501
Slc25a14	chrX	48623577	48662298	+	38722	-1.31771	-0.817008	-1.17195	-1.11522	-0.56919	-1.14623	-0.859659	-0.842021
Rbmx2	chrX	48695003	48710719	+	15717	-1.04408	-0.942625	-1.54911	-1.30697	-0.876243	-1.17304	-0.638327	-0.808695
Enox2	chrX	49009706	49288242	-	278537	-0.873172	-0.97497	-1.33454	-1.082	-0.739307	-1.57792	-1.02043	-1.3188
Igsf1	chrX	49782536	49788243	-	15210	-1.71374	-2.66477	-2.65531	-2.34777	-1.06508	-2.91175	-1.47805	-2.11809
Firre	chrX	50555743	50635258	-	79516	-2.14126	-2.31255	-3.03951	-2.73137	-1.6734	-2.41618	-2.04855	-2.38715
2610018G03Rik	chrX	50841435	50891850	+	50416	-2.38804	-2.38053	-2.64408	-2.36686	-1.58696	-2.20022	-1.84759	-1.75484
Frmd7	chrX	50892644	50942710	-	50067	-0.288537	-0.625759	-1.74836	-1.02895	-0.572255	-1.27819	-0.593617	-1.29037
Rap2c	chrX	51003913	51018018	-	14106	-0.868896	-1.26067	-1.35128	-1.23163	-0.808106	-1.25428	-1.02951	-1.19253
Mbnl3	chrX	51113493	51205832	-	92340	-1.88737	-2.07564	-1.84707	-1.87651	-1.05378	-1.71289	-1.566	-1.6891
Hs6st2	chrX	51386636	51681602	-	294967	-1.46492	-1.27721	-1.58994	-1.48735	-1.0291	-1.35108	-1.28566	-1.31557
Gpc4	chrX	52053017	52164923	-	111907	-0.799722	-0.694623	-0.732688	-0.667877	-0.622582	-0.938623	-0.632695	-0.965956
Gpc3	chrX	52272426	52613974	-	341549	-1.08991	-1.08724	-2.01489	-1.82323	-1.20769	-1.82204	-1.83058	-2.05953
Kis2	chrX	52742562	52744593	-	2032	-1.69343	-1.54878	-2.57926	-2.58321	-1.71439	-1.67913	-1.31817	-2.45547
Phf6	chrX	52912213	52956961	+	44749	-1.08051	-1.09958	-1.33019	-1.4252	-0.800595	-1.25344	-0.902843	-1.08316
Hprt	chrX	52988077	53021660	+	33584	-1.49305	-1.47617	-1.56403	-1.56066	-1.16517	-1.48332	-1.13901	-1.30495
C430049B03Rik	chrX	53053111	53057190	-	4080	-1.41444	-1.65941	-1.97493	-1.2816	-1.50544	-1.85529	-1.28105	-2.28802
Fam122b	chrX	53243414	53269805	-	26392	-1.59099	-1.74731	-1.66088	-1.85599	-1.40318	-2.11841	-1.67233	-2.08806
Mospd1	chrX	53344593	53370559	-	25967	-1.7112	-1.94887	-1.58057	-1.75598	-0.991017	-1.63265	-0.828697	-1.5244
Zfp449	chrX	56346399	56365674	+	19276	-1.62087	-1.27798	-2.00826	-0.998735	-0.537067	-1.83295	-1.42691	-1.58054
6330419J24Rik	chrX	56374585	56378470	+	3886	-2.96622	-3.70402	-1.53197	-1.25445	-1.32808	-3.49717	-1.49609	-1.37054
Ddx26b	chrX	56454838	56507843	+	53006	-1.13736	-1.2256	-1.51316	-1.32635	-0.809975	-1.4407	-0.944033	-0.960089
Mmgt1	chrX	56585511	56597919	-	12409	-0.69661	-0.920504	-0.81528	-0.984764	-0.476214	-0.753084	-0.639644	-0.827558
Slc9a6	chrX	56609834	56664230	+	54397	-1.07274	-1.54977	-1.07481	-1.09312	-0.556871	-1.30433	-0.636226	-0.766594
Fhl1	chrX	56731760	56793346	+	61587	-1.6585	-1.67418	-1.9992	-1.82029	-1.55741	-2.18132	-1.74335	-1.83221
Mtap7d3	chrX	56797952	56822325	-	24374	-2.32128	-2.47306	-2.78017	-2.55915	-1.3842	-2.571	-1.9323	-2.62067
Htatsf1	chrX	57053569	57067182	+	13614	-1.10488	-0.712879	-1.19101	-1.15352	-0.665998	-0.861491	-0.671322	-0.88903
Rbmx	chrX	57383347	57393036	-	9690	-1.43435	-1.67552	-1.49444	-1.5071	-0.975381	-1.74289	-1.12683	-1.61724
Zic3	chrX	58030627	58036630	+	6004	-0.780199	-0.738785	-1.23547	-1.00948	-0.29401	-0.619052	-0.628857	-0.729041
Fgf13	chrX	59062145	59166088	-	523428	-1.84103	-1.91519	-2.18988	-1.82903	-1.19713	-2.21419	-1.57497	-1.71849
Mcf2	chrX	60055955	60147700	-	123135	-0.265317	-0.334587	-0.794791	-0.629901	-0.423691	-1.37245	-0.493214	-1.34387
Atp11c	chrX	60223289	60403981	-	180693	-0.937617	-0.86066	-1.23244	-1.05528	-0.53917	-1.15493	-0.828132	-1.07003
Fmr1	chrX	68678540	68717961	+	39422	-0.781969	-0.931102	-1.02761	-0.814979	-0.514195	-1.15764	-0.895858	-0.915045
Aff2	chrX	69360330	69868037	+	507708	-2.41481	-2.44607	-2.10076	-2.1063	-1.42648	-2.11286	-1.70125	-1.49748
Ids	chrX	70343069	70365085	-	22017	-1.75018	-1.28065	-1.76464	-1.64034	-0.787206	-1.46344	-0.950807	-1.53889
BC023829	chrX	70460055	70477043	-	16989	-1.86185	-1.15944	-2.14832	-1.28368	-1.12801	-1.35588	-1.16525	-1.50314
Mamld1	chrX	71050255	71154717	+	104463	-2.3212	-1.25628	-2.12881	-1.79665	-1.61962	-2.72938	-1.82439	-2.2197
Mtm1	chrX	71210766	71315295	+	104530	-1.13032	-1.16759	-1.55772	-1.28243	-0.950627	-2.0323	-1.1659	-1.63461
Mtmr1	chrX	71364759	71419196	+	54438	-1.36433	-1.37629	-1.63648	-1.4177	-0.975745	-2.04722	-1.36669	-1.63419
Cd99l2	chrX	71420059	71492849	-	72791	-1.95083	-2.15966	-2.51835	-2.44976	-1.98342	-2.89887	-2.01998	-2.52627
Hmgb3	chrX	71555992	71560654	+	4663	-2.07903	-1.18149	-1.26119	-1.13976	-0.566568	-1.51533	-0.793209	-0.971808
Vma21	chrX	71816079	71824706	+	8628	-0.83148	-1.30438	-0.828847	-0.629056	-0.50242	-0.796468	-0.554037	-1.11817
Prrg3	chrX	71963020	71972728	+	9709	-2.3212	-3.14852	-2.98305	-3.48555	-1.26675	-3.01913	-2.5642	-2.25559
Gabre	chrX	72257431	72274721	-	17291	-3.24962	-3.94884	-3.10741	-2.48526	-1.71712	-5.01918	-1.94736	-2.0388
Gabra3	chrX	72432675	72656246	-	223572	-3.56226	-3.44921	-2.69461	-2.75702	-1.59685	-2.61866	-1.8881	-2.12188
Cetn2	chrX	72913564	72918344	-	4781	-0.925964	-2.23423	-1.2638	-1.13749	-1.11569	-2.53332	-0.930508	-1.52348
Nsdhl	chrX	72918520	72958528	+	40009	-1.41109	-1.40435	-1.74894	-1.81842	-1.06755	-2.192	-1.37159	-1.79123
Zfp185	chrX	72987338	73031543	+	44206	-1.44473	-1.74542	-1.30775	-1.31196	-1.39922	-2.03104	-1.69393	-2.0175
Zfp275	chrX	73342619	73359080	+	16462	-1.53383	-1.70375	-1.56456	-1.31198	-1.02334	-2.08491	-1.45378	-1.79026
Haus7	chrX	73437314	73459029	-	21716	-0.814522	-0.609776	-0.706789	-0.594311	-0.485593	-0.940629	-0.605595	-0.527826
Atp2b3	chrX	73503085	73573270	+	70186	-1.33571	-1.6042	-2.40985	-1.25086	-1.11941	-3.06392	-2.31035	-2.97616
Dusp9	chrX	73639440	73643514	+	4075	-1.37643	-1.32389	-0.519914	-0.860649	-1.15254	-1.70087	-1.5618	-1.52983
Slc6a8	chrX	73673132	73682500	+	9369	-0.670573	-0.909116	-0.895463	-0.711975	-0.647986	-1.25798	-1.10232	-1.16481
Bcap31	chrX	73686182	73716175	-	29994	-0.703629	-0.783355	-0.716025	-0.803982	-0.880659	-1.19062	-0.845368	-1.00334
Abcd1	chrX	73716596	73738287	+	21692	-1.56582	-1.1639	-0.808783	-0.677936	-0.823996	-1.83716	-1.09405	-1.80629
Idh3g	chrX	73778962	73786897	-	7936	-0.0373324	-0.347793	-0.216166	-0.108231	-0.187981	-0.332089	-0.0875647	-0.204385
Ssr4	chrX	73787027	73790828	+	3802	-0.12946	-0.456659	-0.604609	-0.372926	0.0404279	-0.355905	-0.437011	-0.145778
Pdzd4	chrX	73793356	73824969	-	31614	-0.941735	-0.725034	-1.05506	-1.08439	-0.65093	-1.04495	-0.797402	-1.15754
L1cam	chrX	73853779	73880834	-	27056	-1.42477	-1.35202	-0.323833	-0.458852	-0.439431	-0.278674	-0.699979	-0.284206
Arhgap4	chrX	73894351	73911298	-	16948	-0.318484	-0.423123	-0.514938	-0.253836	-0.571487	-0.576387	-0.458939	-0.44159
Naa10	chrX	73916869	73921944	-	5076	-0.82706	-0.292068	-0.650025	-0.465872	-0.210162	-0.589543	-0.51169	-0.610911
Renbp	chrX	73922120	73930850	-	8731	-0.40876	-0.55305	-0.473119	-0.239055	-0.595197	-1.16236	-0.587502	-0.592867
Hcfc1	chrX	73942791	73966357	-	23567	-0.640034	-0.511329	-0.588687	-0.450609	-0.339654	-0.804811	-0.481853	-0.497424
Irak1	chrX	74013913	74023921	-	10009	-0.640005	-0.792359	-0.925882	-0.730676	-0.657141	-1.00459	-0.963178	-0.96309
Mecp2	chrX	74026823	74085636	-	58814	-0.668479	-0.864476	-0.825286	-0.762424	-0.562052	-0.884415	-0.745001	-0.757712
Flna	chrX	74223460	74246534	-	23075	-1.21049	-0.902581	-0.341462	-0.334891	-0.774318	-1.10604	-0.856216	-1.25682
Emd	chrX	74254686	74257893	+	3208	-0.537559	-1.03936	-0.552916	-0.474729	-0.783232	-0.712418	-0.368819	-1.14824
Rpl10	chrX	74270815	74273135	+	2321	-0.25629	-0.689659	-0.721409	-0.777923	-0.458327	-0.86973	-0.428005	-0.868024
Dnase1l1	chrX	74273216	74281736	-	9118	-0.50818	-0.655819	-1.09286	-1.19578	-1.01056	-1.41791	-1.23166	-0.713327
Taz	chrX	74282717	74290151	+	7435	-0.53777	-1.16682	-0.991892	-0.634925	-0.516806	-0.750789	-0.598494	-0.780198
Atp6ap1	chrX	74297096	74304721	+	7626	-1.23152	-0.665535	-0.730906	-0.519338	-0.661381	-0.88562	-0.756974	-0.675281
Gdi1	chrX	74305011	74311867	+	6857	-0.921119	-1.06416	-0.919451	-0.621102	-0.485857	-1.01888	-0.499655	-0.521102
Fam50a	chrX	74313032	74320149	+	7118	-0.651279	-0.968228	-1.03159	-0.664128	-0.636917	-0.66721	-0.822948	-0.698557
Plxna3	chrX	74329065	74344689	+	15625	-1.10077	-1.55058	-1.35671	-1.29267	-0.944087	-1.22292	-1.0073	-1.35025
Lage3	chrX	74352161	74353618	-	1458	-0.557027	-0.731785	-0.774534	0.316649	-1.06506	-0.28549	-0.303697	-0.423966
Ubl4	chrX	74365717	74368548	-	2832	-1.50571	-0.855728	-0.798051	-0.859397	-1.18053	-1.67102	-0.898621	-0.8237
Fam3a	chrX	74384719	74393139	-	8421	-0.885692	-1.07576	-1.66087	-1.22328	-0.838734	-0.551	-0.594652	-0.228339
Ikbkg	chrX	74393290	74453778	+	60489	-0.467559	-0.826809	-0.620341	-0.526364	-0.448068	-0.948485	-0.611406	-0.763473
G6pdx	chrX	74409485	74429161	-	19677	-0.914682	-1.0707	-1.2256	-0.976302	-0.828659	-1.3281	-1.065	-0.981335
Gab3	chrX	74988544	75084905	-	96362	-0.825311	-1.11878	-1.23327	-0.710211	-1.21123	-1.3847	-1.0086	-1.03573
Dkc1	chrX	75095853	75109776	+	13924	-0.310993	-0.302504	-0.517314	-0.445566	-0.207112	-0.299654	-0.0984449	-0.22138
Mpp1	chrX	75109732	75130949	-	21218	-0.66739	-0.957764	-0.719648	-0.951877	-0.90152	-1.40238	-0.951491	-1.00022
F8	chrX	75172714	75380041	-	207328	-0.989592	-1.00633	-0.690946	-0.704205	-0.754672	-1.48788	-1.39113	-0.87475
Fundc2	chrX	75382398	75397158	+	14761	-0.89041	-0.993264	-0.835321	-0.676604	-0.670746	-1.41537	-1.21472	-1.31582
Mtcp1	chrX	75404846	75416543	-	11698	-0.304354	-0.623807	-0.467567	-0.249071	-0.450757	-0.633256	-0.3583	-0.35336
Brcc3	chrX	75416627	75455701	+	39075	-0.452006	-0.556576	-0.491725	-0.55085	-0.28819	-0.459358	-0.446185	-0.528757
Vbp1	chrX	75514296	75534946	+	20651	-0.631074	-0.898639	-0.864578	-0.69205	-0.672799	-1.06521	-0.708004	-0.742411
Rab39b	chrX	75572044	75578231	-	6188	-2.97721	-2.64961	-0.898982	-1.20912	-0.89101	-1.40795	-0.86506	-1.62223
4933407K13Rik	chrX	75725457	75764699	-	39243	-0.992095	-1.25058	-1.83061	-1.63565	-1.08151	-1.68503	-1.11463	-1.45039
Pls3	chrX	75785653	75874574	-	89518	-1.96	-1.8758	-2.65765	-2.15355	-1.82414	-2.95149	-2.01849	-2.55667
Mir669m-2	chrX	77164402	77475936	-	311535	-0.912439	-0.787546	-0.518418	-0.975367	-0.0650627	-1.44592	-0.329271	-0.401985
Tbl1x	chrX	77511226	77660265	+	149040	-1.29762	-1.31611	-1.39951	-1.26554	-1.11113	-1.83327	-1.33285	-1.64917
Prkx	chrX	77762029	77795960	-	33932	-1.29198	-1.13221	-1.04404	-1.0294	-0.607371	-0.864788	-0.790145	-0.806981
Prrg1	chrX	78449609	78583805	-	134289	-1.34109	-1.53942	-1.97038	-1.97846	-1.29711	-2.24474	-1.47639	-1.70694
Gm7173	chrX	79482567	79517285	-	34719	-2.82536	-2.08414	-1.85936	-2.77478	-0.853634	-4.01918	-1.44504	-1.89582
Tmem47	chrX	81070643	81097875	+	27233	-0.86449	-0.946816	-0.952955	-1.09434	-0.577104	-1.26333	-0.982144	-1.08444
Dmd	chrX	82948869	85205050	+	2256182	-0.985166	-1.27199	-1.57652	-1.49205	-1.13388	-1.79725	-1.2566	-1.55341
Tab3	chrX	85574021	85634469	+	60449	-1.26352	-1.34824	-1.66652	-1.60006	-1.04457	-1.76728	-1.25223	-1.69552
Gyk	chrX	85701936	85776819	-	74884	-1.64171	-1.69725	-2.00381	-1.74087	-1.26927	-2.49085	-1.49362	-1.85564
Nr0b1	chrX	86191774	86195944	+	4171	0.315029	-0.0824683	-0.695253	-0.611731	-0.511589	-1.83956	-0.308619	-0.775995
Il1rapl1	chrX	86747241	88115623	-	1368383	-2.71983	-1.72645	-1.81057	-1.59873	-0.460981	-1.0782	-0.997615	-0.712899
Pola1	chrX	93304765	93632155	-	327391	-0.378355	-0.505134	-0.600888	-0.539823	-0.431983	-0.902485	-0.622947	-0.719282
Pcyt1b	chrX	93654862	93749948	+	95087	-1.45263	-1.52918	-1.92184	-1.89206	-1.41898	-2.75083	-1.58908	-2.37146
Pdk3	chrX	93764615	93832095	-	67481	-1.59473	-1.84896	-1.7318	-1.69344	-1.4699	-2.38012	-1.67336	-1.89203
AU015836	chrX	93968655	93975470	+	6816	-2.09067	-2.11883	-1.8849	-1.17258	-1.34135	-1.70747	-1.66209	-1.66914
Zfx	chrX	94074630	94123407	-	48778	-0.854531	-0.909136	-0.973977	-0.85365	-0.848293	-0.916921	-0.996118	-0.997493
Eif2s3x	chrX	94188708	94212651	-	23944	-0.28184	-0.24451	-0.456819	-0.502002	-0.478187	-0.403725	-0.29866	-0.416385
Klhl15	chrX	94234929	94255968	+	38587	-1.27101	-1.37448	-1.61485	-1.44584	-1.445	-2.01751	-1.39055	-1.22861
Apoo	chrX	94367109	94417092	+	49984	-0.988464	-1.0471	-1.1278	-1.20621	-0.96548	-1.41833	-0.991599	-1.25374
Maged1	chrX	94535473	94542074	-	6602	-1.69428	-1.82907	-1.99843	-1.63609	-1.27914	-2.1882	-1.20062	-1.50006
Gspt2	chrX	94636068	94638561	+	2494	-1.52479	-1.35875	-1.22939	-0.981021	-0.834395	-1.31755	-0.988146	-0.978001
Zxdb	chrX	94724568	94730191	+	5624	-4.25349	-1.96698	-1.68268	-2.91834	-2.18067	-5.16599	-2.07281	-2.81203
Spin4	chrX	95022506	95026682	-	4177	-1.05455	-1.03632	-1.08191	-1.69954	-1.52439	-1.11211	-0.919044	-1.63531
Arhgef9	chrX	95048934	95166539	-	117606	-1.15206	-1.66114	-1.41773	-1.5775	-1.09436	-1.73836	-1.50795	-1.42341
Amer1	chrX	95420313	95444840	-	24528	-1.59881	-1.95186	-2.41015	-2.32673	-1.30643	-2.38906	-1.55143	-2.08609
Zc4h2	chrX	95639193	95658509	-	19317	-1.38904	-1.72363	-1.35201	-0.900328	-1.20634	-2.30473	-0.877125	-0.95378
Zc3h12b	chrX	95711677	95927970	+	216294	-2.18376	-2.10368	-2.21362	-1.88474	-1.41764	-2.32255	-1.78319	-1.70055
Las1l	chrX	95935312	95956974	-	21663	-1.38226	-1.37947	-1.28126	-1.08284	-0.704429	-1.49768	-0.841442	-1.21795
Msn	chrX	96096044	96168553	+	72510	-1.5484	-1.49914	-1.23367	-1.14926	-1.21928	-2.44141	-1.69655	-2.11576
Heph	chrX	96455435	96574484	+	119050	-3.56222	-5.03661	-3.48736	-3.71804	-2.90627	-4.91178	-3.5058	-3.60767
Eda2r	chrX	97333840	97377209	-	43370	-0.0434772	-0.344786	0.0977773	-0.120385	-0.125364	-0.283607	-0.0861974	-0.195107
Ar	chrX	98149749	98317147	+	167399	-4.0318	-3.74326	-2.9749	-2.95439	-2.19332	-3.42744	-2.61831	-2.59141
Ophn1	chrX	98557514	98890985	-	333472	-2.12244	-2.51934	-2.04758	-1.93202	-1.61062	-2.70089	-1.69937	-2.11819
Yipf6	chrX	98937780	98949020	+	11241	-0.554581	-0.662558	-0.529142	-0.573693	-0.203845	-0.82732	-0.398433	-0.572032
Stard8	chrX	99042580	99074728	+	32149	-1.34797	-1.52894	-1.82817	-1.656	-1.94459	-2.79987	-2.09201	-2.38012
Pja1	chrX	99465733	99470735	-	5003	-1.97734	-1.56778	-2.13437	-1.61089	-1.43182	-1.90185	-1.91456	-1.37599
Tmem28	chrX	99821068	99846345	+	25278	-3.04407	-2.72363	-3.2594	-3.39606	-2.43424	-3.84892	-2.64549	-2.77741
Eda	chrX	99975605	100400760	+	425156	-2.03886	-2.04474	-2.55002	-2.301	-1.90252	-2.96163	-2.02103	-2.4513
Awat2	chrX	100402221	100412587	-	40497	-1.78948	-1.29582	-1.50987	-1.41383	-0.797141	-1.70002	-1.28007	-1.66821
Igbp1	chrX	100494290	100516125	+	21836	-0.623992	-0.527652	-0.653827	-0.628336	-0.419473	-1.11423	-0.548485	-0.763086
Pdzd11	chrX	100622905	100625907	-	3003	-1.4979	-1.02862	-1.54747	-0.990325	-1.31775	-1.71846	-1.53249	-1.49114
Kif4	chrX	100626064	100727271	+	101208	-0.974652	-1.1325	-1.16617	-1.2071	-0.863216	-1.44152	-1.02026	-1.21589
Dlg3	chrX	100767721	100818410	+	50690	-1.8997	-1.50123	-1.7317	-1.5422	-1.58585	-2.26178	-1.80145	-1.92664
Tex11	chrX	100838647	101059639	-	220993	-0.816745	-1.05508	-1.64605	-1.59222	-1.44352	-1.73947	-1.65949	-1.42138
Slc7a3	chrX	101079220	101085352	-	6133	-1.16232	-1.29027	-1.57906	-1.5012	-1.18783	-2.21607	-1.20739	-2.01355
Snx12	chrX	101097785	101222563	-	124779	-0.758723	-0.640785	-0.775443	-0.589506	-0.556291	-0.861635	-0.482073	-0.606875
Foxo4	chrX	101254527	101260873	+	6347	-0.727297	-1.14224	-1.33515	-0.935512	-0.994641	-1.48164	-1.15322	-1.45925
Med12	chrX	101274090	101298934	+	24845	-0.858596	-1.00399	-1.29765	-0.991945	-0.68213	-1.37283	-1.01105	-1.33602
Nlgn3	chrX	101299178	101321350	+	22173	-2.0317	-0.680631	-1.99708	-2.63729	-1.76542	-2.29249	-2.53217	-1.56889
Zmym3	chrX	101404383	101420222	-	16303	-0.414684	-0.44456	-0.520769	-0.354547	-0.406397	-0.979985	-0.599847	-1.00537
Nono	chrX	101429650	101448593	+	18944	-0.823799	-0.798084	-0.875046	-0.890797	-0.710855	-1.3114	-0.946988	-1.25956
Itgb1bp2	chrX	101449108	101453541	+	4434	-0.997012	-0.669162	-0.843191	-0.817798	-0.743082	-1.82893	-0.953297	-1.58824
Taf1	chrX	101532734	101601789	+	69056	-0.0914623	0.0336816	-0.0169215	-0.105259	-0.0439263	-0.0878296	-0.018631	-0.110611
Ogt	chrX	101640050	101684351	+	44302	-0.264496	-0.42348	-0.377347	-0.318641	-0.414827	-0.49247	-0.27631	-0.394924
Nhsl2	chrX	101849384	102092055	+	242672	-2.50501	-2.43492	-2.7224	-2.55004	-2.38695	-4.06869	-2.63324	-3.37623
Pin4	chrX	102119464	102127673	+	8210	-1.24512	-0.661606	-0.913037	-0.594412	-0.455806	-1.01358	-0.522838	-0.600338
Ercc6l	chrX	102142819	102157091	-	14273	-0.884196	-1.09213	-1.374	-1.05473	-0.969739	-1.67759	-0.889684	-1.18005
Rps4x	chrX	102184942	102188371	-	3430	-0.40034	-0.609919	-0.775198	-0.694527	-0.815675	-0.930599	-0.583742	-1.00581
Hdac8	chrX	102284639	102505148	-	220510	-1.55966	-1.4435	-1.60476	-1.38695	-1.05829	-1.82039	-1.23273	-1.43694
Phka1	chrX	102513974	102644246	-	130273	-2.13867	-2.37289	-2.30795	-2.204	-2.33854	-3.14868	-2.44456	-2.68972
Nap1l2	chrX	103184058	103186664	-	2607	-0.588811	-0.891398	-1.32974	-0.988811	-0.865	-1.31729	-1.23933	-0.831455
4930519F16Rik	chrX	103232280	103256606	-	24327	-0.735849	-0.453362	-1.3286	-0.823295	-1.08784	-1.60163	-1.22565	-1.13077
Chic1	chrX	103356475	103396118	+	39644	-0.727028	-0.791239	-0.935373	-0.924681	-0.797666	-1.04623	-0.955454	-0.799452
Tsix	chrX	103431516	103484957	+	53442	-1.0839	-0.902825	-1.60524	-1.44806	-1.08839	-1.46193	-1.50637	-1.26057
Jpx	chrX	103493575	103506425	+	12851	-0.0193813	-0.250042	-0.399585	-0.350887	-0.483847	-0.834037	-0.67559	-0.673459
Ftx	chrX	103560909	103623754	-	62846	-0.788122	-0.823118	-1.07976	-0.986754	-1.08323	-1.44366	-1.29608	-1.31468
Slc16a2	chrX	103697413	103821988	-	124576	-3.83422	-3.46083	-3.13104	-2.98756	-3.43315	-3.87451	-2.89139	-2.87828
Rlim	chrX	103957166	103981284	-	24119	-2.11648	-2.26033	-2.50723	-2.57306	-2.21911	-3.20714	-2.39897	-3.06398
C77370	chrX	104077434	104201117	-	123684	-1.06515	-0.9552	-1.7386	-1.49575	-1.17799	-1.94699	-1.49593	-1.74822
Abcb7	chrX	104280564	104413846	-	133283	-1.25448	-1.27188	-1.42499	-1.2847	-1.18545	-1.94087	-1.38484	-1.48184
Uprt	chrX	104482781	104506262	+	23482	-3.27124	-2.89136	-2.23403	-2.10524	-2.74571	-3.27754	-2.96393	-3.2707
Zdhhc15	chrX	104536969	104671064	-	134096	-2.40443	-2.01816	-2.25573	-1.84229	-1.89125	-3.09216	-2.0809	-2.62701
5530601H04Rik	chrX	105040853	105070124	-	29272	-0.365879	-0.541196	-0.395583	-0.34854	-0.261965	-0.559189	-0.446149	-0.381967
Pbdc1	chrX	105079755	105117090	+	37336	-0.260387	0.00169594	-0.152676	-0.297981	-0.126627	-0.419566	-0.252782	-0.329406
Atrx	chrX	105797614	105929372	-	131759	-0.528865	-0.572805	-0.756931	-0.646779	-0.571633	-0.890381	-0.734506	-0.865599
Magt1	chrX	105968084	106011899	-	43816	-1.55284	-1.40932	-1.62011	-1.45142	-1.30982	-2.36014	-1.35111	-1.90188
Cox7b	chrX	106015699	106022450	+	6752	-0.791672	-0.516759	-1.05651	-0.78562	-1.10984	-1.45825	-0.727928	-0.978073
Atp7a	chrX	106027223	106128160	+	100938	-1.37714	-1.28216	-1.64383	-1.43895	-1.11336	-2.09093	-1.19167	-1.79192
Pgk1	chrX	106187099	106203699	+	16601	-1.94566	-2.27998	-3.13538	-2.6099	-1.75357	-2.68503	-2.14818	-2.83427
Fndc3c1	chrX	106420042	106485229	-	65188	-3.14697	-3.33611	-2.45008	-2.48257	-3.30665	-4.17789	-3.53603	-3.61817
Cysltr1	chrX	106576508	106603679	-	27172	-1.86182	-1.79321	-1.5346	-1.60259	-2.1355	-3.0187	-2.84367	-2.25009
Lpar4	chrX	106920624	106933899	+	13276	-1.9169	-2.07926	-2.42397	-2.34911	-1.20144	-2.15014	-2.08281	-2.81026
Itm2a	chrX	107397194	107403360	-	6167	-1.21542	-2.37512	-2.52247	-1.55039	-2.12406	-1.39595	-0.566666	-1.99262
2610002M06Rik	chrX	107782751	107816334	-	33584	-1.71194	-1.63429	-1.80394	-1.7232	-0.676754	-1.6939	-1.11346	-1.4837
Fam46d	chrX	107792589	107872911	+	80323	-1.76854	-3.17767	-2.72902	-1.97072	-1.74317	-1.75587	-2.82713	-2.04428
Brwd3	chrX	108742207	108834355	-	92149	-0.917029	-1.02505	-1.40996	-1.04899	-0.519036	-1.18985	-0.870281	-1.36546
2810403D21Rik	chrX	108834477	108886896	+	52420	-1.13877	-0.669915	-0.726094	-0.611073	-0.816794	-0.939305	-0.915749	-0.661328
Hmgn5	chrX	109004536	109013380	-	8845	-1.7549	-2.08838	-1.96979	-1.79566	-1.67391	-2.27044	-1.73898	-0.703233
Sh3bgrl	chrX	109095406	109162467	+	67062	-1.73401	-1.7949	-1.81091	-1.6526	-1.51671	-2.56516	-1.72271	-1.80614
Rps6ka6	chrX	111387836	111537959	-	150124	-1.39316	-1.25899	-1.62412	-1.58372	-1.14326	-1.62299	-1.24406	-1.36756
Hdx	chrX	111575203	111697079	-	121877	-2.54679	-2.15879	-2.45202	-2.19565	-1.56218	-2.5442	-1.71284	-2.48706
Apool	chrX	112311407	112372430	+	61024	-0.832291	-1.1188	-0.878639	-0.972158	-0.724835	-1.20724	-1.00009	-0.883718
Zfp711	chrX	112600525	112635062	+	34538	-1.86187	-1.43566	-2.01083	-1.76604	-1.31192	-2.2729	-1.37267	-1.35155
Chm	chrX	113040591	113185515	-	144925	-0.493909	-0.611695	-0.680616	-0.469161	-0.447126	-0.828407	-0.505962	-0.544509
Dach2	chrX	113297509	113836386	+	538878	-1.05046	-0.994711	-1.12829	-0.721043	-0.524538	-1.28435	-0.906924	-0.812603
Pcdh11x	chrX	120290326	120910618	+	620293	-0.623849	-0.341185	-0.841705	-0.79215	-1.14817	-1.23425	-1.05995	-0.498695
Diap2	chrX	129749741	130465833	+	716093	-0.542135	-0.636909	-1.05508	-0.797235	-0.748391	-1.16343	-1.05679	-1.03609
Pcdh19	chrX	133582860	133688993	-	106134	-0.161452	-0.227745	-0.239561	-0.348185	-0.222975	-0.940216	-0.477816	-0.830831
Tspan6	chrX	133891069	133898429	-	7361	-1.89423	-2.5338	-1.22681	-1.7569	-1.89113	-1.6101	-1.31009	-1.88371
Cstf2	chrX	134059175	134086822	+	27648	-0.448594	-0.601469	-0.670889	-0.755741	-0.365492	-0.654271	-0.444897	-0.662877
Trmt2b	chrX	134222954	134276984	-	54031	-0.742615	-1.02594	-0.948597	-0.578419	-0.599522	-1.25733	-0.67929	-1.33749
Cenpi	chrX	134308162	134362639	+	54478	-0.768181	-0.904798	-0.959922	-0.759328	-0.615421	-0.926376	-0.69223	-0.815463
Timm8a1	chrX	134537257	134541629	-	4373	-0.861843	-1.70373	-1.14974	-1.17043	-0.840603	-0.691509	-0.999072	-1.3661
Rpl36a	chrX	134585653	134588062	+	2410	-0.607981	-0.455695	-0.708046	-0.717511	-0.394607	-0.868035	-0.428946	-0.825312
Gla	chrX	134588168	134601005	-	12838	-1.20762	-0.800915	-1.46224	-1.27373	-0.896904	-1.80844	-0.998259	-1.49369
Hnrnph2	chrX	134601285	134607054	+	5770	-1.01384	-1.05791	-1.23846	-1.09915	-1.00959	-1.49293	-0.898897	-1.32463
Armcx4	chrX	134686518	134697772	+	11255	-1.85005	-1.78705	-1.71536	-1.63614	-1.3088	-2.3408	-1.41137	-2.00004
Armcx1	chrX	134717937	134721912	+	3976	-1.84674	-2.35256	-1.91696	-2.17258	-1.76158	-1.87446	-1.20092	-2.50771
Armcx2	chrX	134804141	134809221	-	5081	-3.55431	-3.07574	-2.5389	-2.61362	-2.13032	-3.67092	-2.56259	-2.87892
Zmat1	chrX	134971372	135009209	-	37838	-1.32127	-1.82927	-0.913832	-0.522469	-0.927492	-1.40857	-1.08854	-0.90778
Gprasp1	chrX	135742691	135803468	+	60778	-0.586345	-0.670403	-0.778136	-0.585252	-0.337187	-0.524614	-0.400211	-0.470261
Gprasp2	chrX	135839033	135844730	+	5698	-0.932214	-1.23284	-1.19745	-0.964287	-0.427607	-1.13901	-0.506968	-1.58983
Bhlhb9	chrX	135885850	135891081	+	5232	-0.633569	-1.3901	-1.0962	-1.17825	-0.536511	-1.2819	-0.890302	-0.765878
Bex2	chrX	136066564	136068236	-	1673	-1.32892	-0.396296	-1.46596	-1.09177	-0.44833	-1.16843	-0.389834	-1.16792
Bex4	chrX	136139044	136140437	+	1394	-2.231	-3.51107	-2.01863	-1.56558	-1.83061	-1.27044	-1.59298	-1.79628
Tceal8	chrX	136168983	136172251	-	3269	-1.4979	-1.5522	-1.76631	-1.35196	-1.10527	-2.41031	-1.49437	-1.84811
Bex1	chrX	136213971	136215513	-	1543	-1.74358	-1.37675	-1.11967	-1.26724	-1.34512	-2.36682	-1.46966	-1.20612
Wbp5	chrX	136245079	136247139	+	2061	-1.56416	-1.77364	-1.05637	-1.07287	-1.53751	-1.95398	-1.60286	-1.84856
Ngfrap1	chrX	136270252	136271978	+	1727	-1.32127	-0.920858	-1.08182	-0.450836	-0.597488	-1.06713	-0.833792	-1.26462
Morf4l2	chrX	136732947	136741352	-	10740	-1.49887	-1.45093	-1.74561	-1.65438	-1.15236	-1.91889	-1.33088	-1.68292
BC065397	chrX	136742956	136803361	+	60406	-0.997309	-1.19337	-1.33161	-1.18556	-0.752032	-1.48066	-0.75454	-1.39105
Plp1	chrX	136822745	136838582	+	15838	-0.699571	-1.15532	-0.665455	-1.13623	-0.959513	-1.28953	-0.900226	-1.16256
Tmsb15l	chrX	136954987	136976874	-	21888	-1.21542	-1.29935	-0.596458	-0.954738	-0.830606	-1.62662	-1.32166	-1.51677
Slc25a53	chrX	136981115	136993032	-	57188	-0.894073	-0.797159	-0.87439	-0.781844	-0.710908	-1.37972	-0.888376	-1.12502
Fam199x	chrX	137049593	137082501	+	32909	-1.83103	-1.54524	-1.55749	-1.43511	-1.19514	-1.99352	-1.54225	-1.91352
Il1rapl2	chrX	137571548	138846955	+	1275408	-1.3764	-1.22576	-1.01139	-1.0675	-0.274473	-0.289513	-0.352589	-0.575868
Nrk	chrX	138914429	139009090	+	94662	-2.29316	-2.13664	-2.23175	-1.9744	-1.1506	-2.2819	-1.58908	-1.81112
Mum1l1	chrX	139210043	139238335	+	28293	-1.96789	-2.2246	-2.17764	-1.85144	-1.76547	-3.01888	-1.63643	-2.17887
C330013F16Rik	chrX	139240225	139356770	-	117514	-1.24388	-1.66582	-1.87341	-1.69422	-1.62328	-2.40622	-1.90121	-2.06526
Trap1a	chrX	139333682	139338165	+	4484	-1.3688	-1.09328	-1.7119	-1.01901	-0.679361	-1.41316	-0.763654	-1.50023
D330045A20Rik	chrX	139480366	139554580	+	74215	-1.46954	-1.89374	-1.68384	-1.58407	-2.13351	-2.69535	-1.90961	-2.10883
Rnf128	chrX	139563339	139673145	+	109807	-2.39606	-2.8753	-1.7446	-1.6661	-1.54385	-2.23306	-1.71736	-1.82104
Tbc1d8b	chrX	139684995	139754218	+	69224	-1.46419	-1.55681	-2.02237	-1.83324	-1.29355	-2.0455	-1.62968	-2.09778
Ripply1	chrX	139779680	139782353	-	2674	-1.10979	-2.16624	-2.8337	-1.3858	-1.83063	-3.01918	-1.70814	-2.05997
Morc4	chrX	139821634	139871654	-	50021	-2.32547	-2.27733	-1.62349	-1.60288	-1.54306	-2.44282	-1.97456	-1.9292
Rbm41	chrX	139889510	139998595	-	109086	-0.893241	-0.971529	-1.15227	-1.06577	-0.847135	-1.55316	-1.14371	-1.41938
Nup62cl	chrX	140007672	140062568	-	54897	-0.907639	-0.983868	-1.24555	-1.29956	-1.2545	-2.15827	-1.33199	-1.75187
Prps1	chrX	140456602	140476140	+	19539	-0.345437	-0.216534	-0.682242	-0.779913	-0.0133015	-0.583073	-0.369862	-0.660033
Tsc22d3	chrX	140539528	140543185	-	60995	-3.93723	-2.36273	-3.63557	-2.56726	-1.15617	-2.59761	-1.19282	-0.594636
Psmd10	chrX	140948424	140956711	-	8288	0.460052	-0.533819	-1.91193	-0.995697	-0.623015	-1.33922	-0.711797	-1.26706
Col4a6	chrX	141165402	141474076	-	308675	-3.61825	-3.59198	-2.10315	-1.78804	-2.81395	-3.30342	-2.44506	-2.93195
Col4a5	chrX	141475418	141689235	+	213818	-2.64844	-1.88929	-1.20705	-0.891872	-0.562454	-2.44418	-1.44332	-2.08794
Irs4	chrX	141710997	141725217	-	14221	-3.07697	-2.46678	-1.9563	-2.36982	-3.45789	-2.17083	-1.88016	-2.3865
Nxt2	chrX	142226769	142239700	+	12932	-2.25418	-1.3667	-1.75887	-1.50117	-0.58855	-1.74492	-1.61577	-1.8138
Acsl4	chrX	142317992	142390535	-	72544	-1.9578	-1.8038	-1.96658	-1.80333	-1.17639	-1.87781	-1.46401	-1.88904
Tmem164	chrX	142681399	142843494	+	162096	-1.47439	-1.51568	-2.10051	-1.79323	-1.07936	-1.88428	-1.33852	-1.88227
Ammecr1	chrX	142853473	142966728	-	113256	-0.987869	-1.08667	-1.55979	-1.33897	-0.921016	-1.30753	-1.10435	-1.27857
Pak3	chrX	143518590	143797796	+	279207	-2.19041	-1.94698	-1.79465	-1.80629	-1.17163	-1.85585	-1.65738	-2.06974
Alg13	chrX	144317965	144374448	+	56484	-0.456396	-0.462779	-0.633037	-0.614578	-0.543072	-1.00837	-0.499803	-0.741099
Zcchc16	chrX	144688906	145122410	+	433505	-3.90628	-3.64378	-2.73083	-2.29509	-1.64995	-1.5808	-1.19335	-1.85963
Amot	chrX	145446423	145487639	-	41217	-3.00336	-2.64354	-2.5239	-2.25993	-1.5293	-2.76442	-1.88311	-2.59254
Lrch2	chrX	147471693	147554081	-	82389	-1.65512	-1.61108	-1.92416	-1.80964	-1.11254	-1.63931	-1.66595	-1.53684
Tmem29	chrX	150397772	150459150	-	61379	-0.992291	-0.81106	-1.01449	-1.08781	-0.590772	-0.988812	-0.830333	-1.1353
Apex2	chrX	150571506	150588149	-	16644	-1.85862	-1.65948	-1.69969	-1.64966	-1.43872	-2.1981	-1.79126	-1.91623
Pfkfb1	chrX	150589920	150643878	+	53959	-1.97991	-1.73547	-1.50645	-1.54372	-1.84212	-2.21522	-1.88498	-1.89333
Tro	chrX	150644709	150657436	-	12875	-2.1228	-2.32759	-2.22054	-2.14883	-1.85565	-2.7541	-1.85652	-2.55876
Maged2	chrX	150806420	150814339	-	7920	-2.97725	-2.92159	-3.19819	-2.57284	-2.10931	-3.35824	-2.43627	-2.60751
Gnl3l	chrX	150983132	151017322	-	34191	-1.44261	-1.32707	-1.67642	-1.54568	-1.10082	-1.81618	-1.40622	-1.45278
Fgd1	chrX	151047169	151089686	+	42518	-1.69005	-1.5509	-1.8476	-1.6935	-1.42148	-2.26603	-1.65158	-1.82472
Tsr2	chrX	151087093	151096543	-	9451	-0.697603	-0.533832	-0.95425	-0.705152	-0.760862	-0.674765	-0.815101	-0.666244
Wnk3	chrX	151198077	151320192	+	122116	-1.01628	-1.10427	-1.29683	-1.33746	-1.00665	-1.43979	-1.07651	-1.3866
A230072E10Rik	chrX	151313334	151341879	-	28546	-1.08418	-0.7403	-1.51429	-1.2305	-1.7531	-1.72609	-1.9881	-1.98274
Fam120c	chrX	151344222	151474134	+	129913	-1.03302	-0.873388	-0.981679	-0.979149	-1.03286	-1.33779	-1.08073	-1.10631
Phf8	chrX	151520671	151633857	+	113187	-0.767602	-0.870168	-0.922394	-0.828642	-0.504339	-0.990881	-0.559647	-0.684586
Huwe1	chrX	151803281	151935417	+	132137	-0.810653	-0.860119	-1.04942	-0.914731	-0.657106	-1.23675	-0.868772	-1.08111
Hsd17b10	chrX	152001895	152004442	+	2548	-1.94922	-1.73179	-1.23799	-1.57848	-0.904579	-1.40938	-0.465804	-1.56564
Ribc1	chrX	152004583	152016295	-	11713	-1.52807	-1.03341	-1.2963	-1.5098	-1.66993	-2.00991	-1.35835	-1.51048
Smc1a	chrX	152016427	152061973	+	45547	-1.10682	-0.988318	-1.1978	-1.04752	-0.750172	-1.3396	-0.969559	-1.30082
Iqsec2	chrX	152144267	152225237	+	80971	-1.70356	-1.82057	-1.95157	-1.71731	-1.53981	-2.15845	-1.56501	-2.02925
Kdm5c	chrX	152233226	152279099	+	45874	-0.572819	-0.655476	-0.547833	-0.586991	-0.415632	-0.650253	-0.503079	-0.636089
2900056M20Rik	chrX	152294823	152327493	-	32671	-1.13956	-0.945826	-1.36832	-1.01138	-0.878281	-1.31861	-1.15337	-1.09256
Tspyl2	chrX	152336851	152342484	-	5634	-1.22354	-1.02198	-1.46195	-1.17891	-0.823268	-2.57484	-1.15046	-1.60361
Gpr173	chrX	152344645	152368111	-	23467	-2.39025	-1.85577	-1.2774	-1.5557	-2.18845	-4.11821	-2.69611	-2.34527
3010001F23Rik	chrX	152368571	152416702	+	48132	-2.70058	-2.20479	-1.61975	-1.70396	-1.62685	-3.84891	-2.30167	-2.69307
Shroom2	chrX	152609508	152769486	-	159979	-0.742136	-0.733768	-0.799036	-0.672779	-0.867695	-1.17689	-1.0323	-1.02926
Usp51	chrX	153006468	153009459	+	2992	-1.77933	-1.73542	-2.09232	-2.82601	-1.59557	-3.21176	-2.43292	-4.23308
9530051G07Rik	chrX	153037628	153072915	+	35288	-1.83385	-1.77226	-1.12247	-1.35328	-1.11814	-2.02552	-1.04063	-1.60653
Foxr2	chrX	153118787	153132861	+	14075	-2.61674	-3.27077	-2.4444	-2.68704	-2.31289	-3.98438	-2.15239	-2.77343
Rragb	chrX	153139957	153171943	+	31987	-1.98054	-2.16305	-2.70451	-2.46678	-1.96483	-2.84238	-2.49463	-2.61532
Klf8	chrX	153238044	153396134	+	158091	-1.71526	-1.65728	-2.73438	-2.16172	-1.74071	-2.83651	-2.16641	-2.59989
Ubqln2	chrX	153498231	153501558	+	3328	-1.43215	-2.08033	-1.38778	-0.96543	-0.760179	-1.636	-0.822769	-1.06695
Kctd12b	chrX	153685153	153696280	-	11128	-1.56497	-1.39744	-1.30688	-1.35743	-1.00842	-1.46248	-1.49777	-1.69869
2210013O21Rik	chrX	153723553	153741296	+	17744	-0.736577	-0.801443	-0.914884	-0.72363	-0.528026	-0.95033	-0.547114	-0.789649
Sat1	chrX	155213125	155216449	-	3325	-1.1644	-1.15967	-1.7103	-1.70167	-1.06502	-2.29897	-0.884666	-1.15312
Acot9	chrX	155262499	155297507	+	35009	-1.5225	-1.56192	-1.92846	-1.6883	-1.47804	-2.3692	-1.62131	-1.96021
Prdx4	chrX	155323919	155338454	-	14536	-1.52481	-1.28564	-1.18483	-1.30366	-0.891789	-1.42273	-0.86821	-1.08331
Ptchd1	chrX	155569735	155623327	-	53593	-2.57362	-2.82081	-1.75283	-1.84146	-1.16454	-2.02552	-2.08026	-1.51935
Phex	chrX	157162074	157415286	-	253213	-0.513909	0.111744	-0.194458	-0.433648	0.147711	0.0515101	-0.25822	0.241143
Sms	chrX	157443953	157492046	-	48094	-0.616454	-0.596773	-0.750411	-0.794443	-0.329661	-0.618895	-0.359889	-0.634472
Mbtps2	chrX	157547821	157598715	-	50895	-0.577943	-0.42887	-0.534357	-0.571129	-0.195979	-0.48615	-0.537634	-0.464372
Cnksr2	chrX	157821572	158043110	-	221539	-2.32758	-1.95502	-2.04455	-1.74835	-0.476934	-1.11109	-0.947533	-0.860389
Rps6ka3	chrX	159255781	159368244	+	112464	-0.85994	-1.01774	-1.03129	-0.811519	-0.42134	-0.840023	-0.543527	-0.546221
Eif1ax	chrX	159372194	159385699	+	13506	-0.962721	-1.00854	-1.21127	-1.19554	-0.575849	-1.00937	-0.865643	-1.06022
Map7d2	chrX	159414577	159498947	+	84371	-0.888305	-1.45522	-1.12494	-1.0525	-0.499038	-1.45469	-0.938254	-0.815827
A830080D01Rik	chrX	159532667	159593081	+	60415	-0.303995	-0.40635	-0.555297	-0.493343	-0.32962	-0.612211	-0.361379	-0.503482
Sh3kbp1	chrX	159627271	159975920	+	348650	-1.59349	-1.48136	-1.67056	-1.88043	-0.863578	-1.48252	-1.06244	-1.33227
Map3k15	chrX	159988432	160123351	+	134920	-1.33658	-1.45998	-1.40375	-1.1878	-1.04084	-1.70795	-1.48753	-1.38499
Pdha1	chrX	160122218	160138336	-	16119	-0.754282	-0.732376	-0.901668	-0.688707	-0.539241	-0.860207	-0.48035	-0.737868
Gpr64	chrX	160390689	160498076	+	107388	-0.598863	-1.5734	-1.01023	-1.1193	-1.20255	-1.43399	-1.84999	-1.5963
Phka2	chrX	160502165	160591722	+	96714	-0.959421	-1.30733	-1.00066	-0.999887	-0.662843	-1.02702	-0.77562	-1.01046
Cdkl5	chrX	160784307	160994681	-	210375	-1.07068	-1.00078	-1.10311	-0.968697	-0.592312	-1.23405	-0.857644	-1.08654
Scml2	chrX	161162749	161258213	+	95465	-0.994924	-1.3435	-1.1823	-1.04045	-1.44353	-2.40136	-1.9424	-1.92853
Rai2	chrX	161717035	161779494	+	62460	-2.41642	-3.38198	-1.15641	-1.57848	-1.35188	-1.49845	-0.147824	-1.39827
Nhs	chrX	161836429	162159441	-	323013	-1.83576	-2.00292	-2.05008	-2.08619	-1.21968	-2.27697	-1.32296	-2.30687
Reps2	chrX	162411951	162643658	-	231708	-1.05117	-1.56694	-1.89047	-1.76814	-1.32423	-1.90069	-1.34908	-1.94386
Rbbp7	chrX	162760371	162779090	+	18720	-0.852704	-1.07926	-1.41842	-1.43855	-0.840138	-1.32082	-0.978142	-1.16981
Txlng	chrX	162778916	162829454	-	50539	-0.508431	-0.470969	-0.790717	-0.820345	-0.437286	-0.710907	-0.521787	-0.72371
Syap1	chrX	162856842	162888462	-	31621	-0.609653	-0.552347	-0.417468	-0.538942	-0.239051	-0.450934	-0.367788	-0.414872
Ctps2	chrX	162901559	163034541	+	132983	-1.04241	-1.14681	-1.25841	-1.26257	-0.613935	-1.30501	-0.838348	-1.18025
Ap1s2	chrX	163909016	163933666	+	24651	-0.789908	-0.860191	-1.34486	-1.17315	-1.0324	-1.48355	-0.940672	-1.52862
Zrsr2	chrX	163935442	163958666	-	23225	-0.317669	-0.246329	-0.293044	-0.226289	-0.212358	-0.4405	-0.136083	-0.381661
Car5b	chrX	163976821	164028010	-	51190	-0.335808	-1.90302	-0.659214	-0.476593	-0.579578	-1.55733	-0.805758	-0.98606
Siah1b	chrX	164070702	164076049	-	5348	-0.48026	-0.338298	-0.563762	-0.708894	-0.683707	-0.398296	-0.443016	-0.641752
Pir	chrX	164269430	164373013	+	103584	-0.881782	-1.00495	-0.887948	-0.89858	-0.576168	-1.32739	-0.685949	-0.971131
Figf	chrX	164373547	164402647	+	29101	-0.41035	-0.887969	-0.96665	-0.936363	-0.192572	-1.17886	-0.694077	-0.597994
Piga	chrX	164419786	164433915	+	14130	-0.691909	-0.625916	-0.922129	-1.01723	-0.480989	-0.955115	-0.461468	-0.710442
Mospd2	chrX	164936170	164980375	-	44206	-1.05989	-1.33064	-1.08929	-1.00772	-0.399614	-1.162	-0.669151	-1.11819
Fancb	chrX	164980591	164997272	+	16682	-1.20191	-1.31427	-1.30614	-1.04487	-0.710911	-1.44856	-0.725532	-1.161
Gemin8	chrX	166170479	166190512	+	20034	-0.531545	-0.713775	-1.01246	-0.650116	-0.539106	-0.986283	-0.307744	-0.92813
Gpm6b	chrX	166238942	166389033	+	150092	-2.0996	-1.7595	-2.54319	-2.41766	-1.27732	-2.5505	-1.98392	-2.52277
Ofd1	chrX	166390032	166440704	-	50673	-0.672859	-0.745881	-1.02275	-1.03442	-0.665331	-1.10729	-0.813164	-1.04328
Trappc2	chrX	166440824	166452543	+	11720	-0.557027	-0.0390938	-1.73016	-0.530183	-0.419666	-1.01301	-0.809457	-0.627194
Rab9	chrX	166457251	166479867	-	22617	-0.467096	-0.515471	-0.790511	-0.715343	-0.362346	-0.806823	-0.610499	-0.758222
Tceanc	chrX	166499814	166510478	-	10665	-1.12486	-0.405488	-0.707435	-1.3209	-0.562506	-0.610062	-0.653797	-0.90778
Tmsb4x	chrX	167207093	167209218	-	2126	-1.08424	-1.18288	-0.819294	-0.677362	-0.0974521	-1.53351	-1.06895	-0.719413
Prps2	chrX	167346332	167382699	-	36368	-0.866283	-0.954764	-1.08977	-0.845871	-0.598304	-1.46964	-0.693755	-1.08938
Frmpd4	chrX	167471305	168577233	-	1105929	-2.58848	-2.53385	-1.53749	-1.60306	-0.512462	-1.05397	-0.600809	-0.890791
Msl3	chrX	168653098	168673902	-	20805	-0.521409	-0.57797	-0.789046	-0.523949	-0.47504	-1.03884	-0.738667	-0.743645
Arhgap6	chrX	168795098	169304440	+	509343	-1.34987	-1.05409	-0.763211	-0.57562	-1.10494	-1.5183	-1.02021	-1.04693
Hccs	chrX	169311530	169320343	-	8814	-0.499265	-0.640739	-0.931515	-0.822865	-0.520709	-1.23365	-0.663828	-0.923998
Mid1	chrX	169685198	169990797	+	305600	-0.0442743	0.0207224	0.0601807	0.0484876	0.0759096	0.13182	-0.0535819	0.12729
