# Supplementary material for: m6A and the NEXT complex direct Xist RNA turnover and X-inactivation dynamics
Source: Nat Struct Mol Biol. 2025 Sep 9;32(11):2242–51. doi: 10.1038/s41594-025-01663-w (PMC12618237; doi:10.1038/s41594-025-01663-w)
Supplement: Supplementary file 19 — Statistical source data. [file 41594_2025_1663_MOESM19_ESM.xlsx]

## Sheet: extended data fig4d
Geneid	chrs	start	stop	strand	Length	Rep1_Ctrl	Rep1_METTL3i_10uM	Rep2_Ctrl	Rep2_METTL3i_10uM	Rep3_Ctrl	C7H8_METTL3i_20uM	C7H8_METTL3i_30uM
Shroom4	chrX	6400144	6633717	+	233574	0.41856	0.403183	0.382222	0.39702	0.329268	0.3	0.28647
Dgkk	chrX	6873483	6948363	+	74881	0.269231	0.107143	0.318182	0.464286	0.209524	0.25641	0.247059
Clcn5	chrX	7158411	7319358	-	160948	0.389831	0.389124	0.378598	0.353885	0.368363	0.30805	0.261111
2010204K13Rik	chrX	7411816	7422988	-	11173	0.413043	0.347826	0.402597	0.4	0.534483	0.266667	0.2
Ppp1r3f	chrX	7558561	7574281	-	15721	0.43125	0.513089	0.453659	0.389474	0.330275	0.432432	0.287234
Ccdc22	chrX	7593808	7605420	-	11613	0.359184	0.396154	0.375	0.360656	0.406897	0.413793	0.253968
Prickle3	chrX	7657378	7668186	+	10809	0.470588	0.375	0.390476	0.410959	0.391892	0.533333	0.303797
Gpkow	chrX	7697133	7710259	+	13127	0.403409	0.348189	0.388112	0.4	0.435701	0.350254	0.31746
Wdr45	chrX	7722219	7728201	+	5983	0.316901	0.248	0.282528	0.256098	0.336735	0.202381	0.265217
Praf2	chrX	7728570	7731063	+	2494	0.35	0.454545	0.42	0.276596	0.407407	0.363636	0.423077
Ccdc120	chrX	7731713	7741324	-	9612	0.233766	0.376471	0.322581	0.314815	0.34	0.333333	0.295775
Tfe3	chrX	7762660	7775202	+	12543	0.346734	0.410891	0.384787	0.3241	0.392758	0.397059	0.345382
Gripap1	chrX	7789992	7820567	+	30576	0.483221	0.410156	0.422222	0.404444	0.427509	0.340336	0.377886
Kcnd1	chrX	7823842	7836503	+	12662	0.345679	0.370968	0.36	0.54	0.4	0.217391	0.365854
Otud5	chrX	7841830	7876626	+	34797	0.437202	0.420821	0.434043	0.418403	0.392022	0.426606	0.368794
Pim2	chrX	7878305	7883432	+	5128	0.590909	0.333333	0.5	0.533333	0.395833	0.3125	0.205882
Slc35a2	chrX	7884243	7894492	+	10250	0.325301	0.433333	0.365591	0.35	0.456522	0.458333	0.329897
Pqbp1	chrX	7894518	7899269	-	4752	0.528302	0.5	0.423729	0.413333	0.452055	0.376471	0.364865
Timm17b	chrX	7899397	7907652	+	8256	0.492537	0.44898	0.424242	0.492754	0.346667	0.307692	0.414634
Pcsk1n	chrX	7919821	7924410	+	4590	0.5	0.5	0.636364	0.318182	0.758621	0.65	0.5
Eras	chrX	7924275	7928607	-	4333	0.473684	0.402985	0.465517	0.557143	0.466667	0.425	0.47619
Hdac6	chrX	7930121	7947889	-	17769	0.547718	0.48269	0.482353	0.478587	0.483568	0.453744	0.439791
Glod5	chrX	8004200	8018492	-	14293	0.681818	0.666667	0.489362	0.613636	0.615385	0.5	0.54
Suv39h1	chrX	8061170	8074760	-	13591	0.457516	0.464286	0.465	0.490476	0.458599	0.274194	0.418269
Wdr13	chrX	8123300	8132847	-	9559	0.40113	0.378238	0.403141	0.352564	0.462857	0.352941	0.371951
Rbm3	chrX	8138974	8145802	-	6829	0.4622	0.427982	0.401284	0.411541	0.392504	0.422018	0.396132
Tbc1d25	chrX	8154471	8176181	-	21711	0.524725	0.495298	0.486486	0.519313	0.524412	0.473282	0.444672
Ebp	chrX	8185330	8193512	-	8183	0.643678	0.5	0.5	0.594203	0.462963	0.357143	0.513158
Porcn	chrX	8193849	8206525	-	12677	0.430108	0.371429	0.464286	0.442308	0.435435	0.330357	0.294811
Ftsj1	chrX	8238667	8252406	-	13740	0.374302	0.295699	0.407895	0.468966	0.344978	0.301075	0.369048
Lancl3	chrX	9199972	9268085	+	68114	0.75	0.694444	0.657143	0.686275	0.646341	0.44	0.587302
Xk	chrX	9272783	9313245	+	40463	0.390374	0.332046	0.426471	0.309859	0.389831	0.434426	0.371542
Cybb	chrX	9435253	9469324	-	34072	0.363636	0.222222	0.181818	0.25	0.272727	0.384615	0.125
Dynlt3	chrX	9654269	9662983	-	8715	0.214286	0.177606	0.14094	0.129496	0.137615	0.0697674	0.0808824
Sytl5	chrX	9885620	9998864	+	113245	0.314815	0.275862	0.264151	0.234375	0.375	0.277778	0.189655
Rpgr	chrX	10158215	10216453	-	58581	0.499623	0.470245	0.48428	0.497587	0.553441	0.520073	0.505784
Tspan7	chrX	10485115	10596604	+	111490	0.330909	0.305697	0.301502	0.296974	0.27519	0.201018	0.203069
Bcor	chrX	12036737	12160355	-	123619	0.339041	0.364583	0.385496	0.342105	0.369838	0.336788	0.364791
Atp6ap2	chrX	12587758	12617051	+	29294	0.439838	0.400814	0.450319	0.424789	0.420945	0.419619	0.381544
1810030O07Rik	chrX	12654883	12673546	-	18664	0.325635	0.284069	0.318367	0.304245	0.27789	0.326531	0.277405
Med14	chrX	12675370	12761973	-	86604	0.37931	0.361641	0.355912	0.324615	0.379386	0.284298	0.30564
Gm14634	chrX	12762277	12821492	+	59216	0.387097	0.377778	0.359375	0.341463	0.342466	0.5	0.25
5730405O15Rik	chrX	13042014	13045295	+	3282	0.3875	0.321839	0.389744	0.395161	0.223881	0.0909091	0.254545
Usp9x	chrX	13071497	13173327	+	101831	0.390451	0.388123	0.384003	0.37589	0.351747	0.308619	0.287762
Ddx3x	chrX	13281021	13293983	+	12963	0.418209	0.396612	0.444632	0.421488	0.405746	0.361789	0.35426
Cask	chrX	13517080	13846556	-	329477	0.451066	0.432619	0.451215	0.439288	0.377593	0.37931	0.33447
Maoa	chrX	16619697	16687812	+	68116	0.407211	0.381125	0.39801	0.391968	0.376225	0.327645	0.267101
Efhc2	chrX	17132048	17319368	-	187321	0.0606061	0.106583	0.0955631	0.0858369	0.172414	0.1	0.0769231
Fundc1	chrX	17556568	17572297	-	15730	0.311111	0.286458	0.26484	0.283133	0.26699	0.21	0.273128
Kdm6a	chrX	18162666	18279358	+	116693	0.413938	0.419939	0.421845	0.419911	0.443372	0.432052	0.426739
Chst7	chrX	20059569	20097520	+	37952	0.35	0.409396	0.43299	0.375	0.522388	0.371429	0.390244
Slc9a7	chrX	20105754	20291764	-	186011	0.458075	0.432466	0.428049	0.401722	0.383013	0.379747	0.35
Rp2h	chrX	20364480	20400858	+	41174	0.454403	0.385714	0.40884	0.379161	0.389892	0.291667	0.278638
Jade3	chrX	20425687	20519939	+	94253	0.300089	0.319571	0.291114	0.288632	0.26146	0.226714	0.2
Ndufb11	chrX	20615325	20617564	-	2240	0.391892	0.427419	0.558824	0.453704	0.475	0.5	0.534884
Rbm10	chrX	20617502	20650905	+	33404	0.431871	0.425581	0.445283	0.441341	0.420475	0.445255	0.395089
Uba1	chrX	20658301	20683179	+	24879	0.383698	0.362628	0.378069	0.37617	0.361323	0.335043	0.30073
Cdk16	chrX	20688492	20699877	+	11386	0.431078	0.331683	0.410072	0.369444	0.375	0.339921	0.320847
Usp11	chrX	20703908	20720539	+	16632	0.405777	0.362878	0.365539	0.332576	0.323214	0.287879	0.269774
Araf	chrX	20848542	20852905	+	11980	0.394111	0.389807	0.415682	0.388658	0.438882	0.443548	0.353374
Syn1	chrX	20860510	20920918	-	60409	0.219512	0.215569	0.257895	0.257143	0.236599	0.183857	0.189627
Timp1	chrX	20870165	20874737	+	4573	0.210526	0.313433	0.210526	0.322581	0.283333	0.238095	0.185714
Cfp	chrX	20925534	20931524	-	5991	0.494186	0.449102	0.441509	0.462857	0.359223	0.236842	0.357798
Elk1	chrX	20933394	20950608	-	17215	0.409091	0.375	0.409563	0.36802	0.351548	0.298851	0.249042
Uxt	chrX	20951664	20961978	-	10315	0.371353	0.332645	0.350806	0.338395	0.361257	0.333333	0.231454
A230072C01Rik	chrX	20961675	20987349	+	25675	0.431624	0.345133	0.41116	0.35503	0.327485	0.227979	0.204461
Zfp182	chrX	21026183	21062038	-	35856	0.39245	0.369689	0.35963	0.322909	0.331155	0.307427	0.319211
Zfp300	chrX	21079149	21089229	-	10081	0.424242	0.424242	0.354167	0.227273	0.266667	0.32	0.206897
Gm6938	chrX	21312209	21334727	-	22519	0.0461538	0.0822785	0.09375	0.0582011	0.128205	0	0.0104167
Klhl13	chrX	23219270	23285428	-	145813	0.642254	0.6507	0.638973	0.640423	0.617201	0.5521	0.546649
Wdr44	chrX	23693116	23806001	+	112886	0.485294	0.418182	0.45	0.464286	0.402597	0.454545	0.21519
Dock11	chrX	35888831	36076562	+	187732	0.366071	0.394161	0.386076	0.320611	0.193548	0.444444	0.2
Pgrmc1	chrX	36598224	36606079	+	7856	0.228571	0.538462	0.461538	0.419355	0.259259	0.25	0.346154
Akap17b	chrX	36608182	36645414	-	37233	0.318436	0.372263	0.326316	0.338983	0.303191	0.189873	0.265217
Slc25a5	chrX	36795651	36798806	+	3156	0.80597	0.841699	0.797571	0.763754	0.945455	0.960591	0.952
C330007P06Rik	chrX	36848543	36864246	-	15704	0	0	0	0	0	0	0
Upf3b	chrX	37091833	37110322	-	18490	0.387543	0.381471	0.437143	0.323529	0.38189	0.355769	0.375439
Nkap	chrX	37126762	37150746	+	23985	0.404167	0.448763	0.407895	0.411765	0.422604	0.391489	0.375
Rhox5	chrX	37754607	37808878	+	54272	0.303797	0.307692	0.331081	0.395973	0.298246	0.0454545	0.24359
Lamp2	chrX	38401356	38456460	-	55105	0.401906	0.381868	0.384841	0.381963	0.314534	0.349282	0.316535
Cul4b	chrX	38531620	38576196	-	44577	0.484375	0.314286	0.36	0.352113	0.5	0.421053	0.424242
Gria3	chrX	41401300	41678601	+	277302	0.310345	0.189655	0.413793	0.117647	0.289474	0.26087	0.229508
Thoc2	chrX	41794993	41911901	-	116909	0.382812	0.36	0.353535	0.365385	0.33121	0.353846	0.282609
Xiap	chrX	42067835	42109664	+	41830	0.285068	0.274953	0.26868	0.235772	0.230496	0.179688	0.160963
Stag2	chrX	42149411	42277186	+	127776	0.312292	0.258462	0.367893	0.324528	0.243697	0.15534	0.170569
Tenm1	chrX	42532392	43274784	-	742393	0.30303	0.220339	0.230769	0.411765	0.274336	0.258621	0.176471
Smarca1	chrX	47809369	47892552	-	83184	0.216216	0.166667	0.150943	0.125	0.109375	0.153846	0
Ocrl	chrX	47912455	47965866	+	53412	0.41112	0.396108	0.35724	0.364796	0.315726	0.217252	0.26257
Xpnpep2	chrX	48108724	48136981	+	28258	0.190476	0.133333	0.222222	0.259259	0.1	0	0.025
Zdhhc9	chrX	48171970	48208702	-	36733	0.298942	0.243902	0.233429	0.245283	0.168919	0.165354	0.147392
Utp14a	chrX	48256933	48282449	+	25517	0.329685	0.335745	0.351084	0.333507	0.280765	0.281102	0.274063
Bcorl1	chrX	48341357	48406728	+	65372	0.213333	0.21219	0.173469	0.206226	0.19697	0.111111	0.182891
Elf4	chrX	48411048	48463132	-	52085	0.210191	0.158242	0.185507	0.147287	0.136752	0.148148	0.117962
Aifm1	chrX	48474943	48513563	-	38621	0.269827	0.257818	0.242868	0.241877	0.23095	0.248387	0.162857
Zfp280c	chrX	48541625	48594452	-	52828	0.22167	0.201389	0.215072	0.201568	0.164845	0.176591	0.135255
Slc25a14	chrX	48623577	48662298	+	38722	0.271552	0.3125	0.271812	0.268519	0.289855	0.247423	0.199387
Rbmx2	chrX	48695003	48710719	+	15717	0.225989	0.183168	0.166667	0.222222	0.159204	0.10101	0.127753
Enox2	chrX	49009706	49288242	-	278537	0.326247	0.295775	0.317816	0.297831	0.319075	0.274168	0.270572
Firre	chrX	50555743	50635258	-	79516	0.0902387	0.0855327	0.0904835	0.0842384	0.0985075	0.0655567	0.0747849
2610018G03Rik	chrX	50841435	50891850	+	50416	0.309179	0.303468	0.281369	0.270161	0.175926	0.317073	0.165563
Frmd7	chrX	50892644	50942710	-	50067	0.987013	1	0.987952	1	1	1	0.983051
Hs6st2	chrX	51386636	51681602	-	294967	0.278571	0.286822	0.33121	0.248485	0.178241	0.166667	0.17474
Usp26	chrX	51753958	51801233	-	47276	0.44683	0.399594	0.433038	0.431588	0.248175	0.186992	0.194444
Gpc4	chrX	52053017	52164923	-	111907	0.254737	0.22633	0.257522	0.24105	0.232246	0.140089	0.127317
Gpc3	chrX	52272426	52613974	-	341549	0.2872	0.267018	0.28489	0.261309	0.19794	0.115499	0.105638
Phf6	chrX	52912213	52956961	+	44749	0.303329	0.308543	0.309443	0.314741	0.202749	0.263959	0.189381
Hprt	chrX	52988077	53021660	+	33584	0.237458	0.248366	0.256027	0.265922	0.197542	0.199143	0.139854
C430049B03Rik	chrX	53053111	53057190	-	4080	0.0731707	0.0676692	0.17757	0.0689655	0.181818	0.0625	0.111111
Fam122b	chrX	53243414	53269805	-	26392	0.19202	0.132635	0.170015	0.14795	0.137652	0.106383	0.0884615
Mospd1	chrX	53344593	53370559	-	25967	0.207143	0.206897	0.23176	0.19898	0.277778	0.166667	0.118421
AW822252	chrX	53696921	53716578	-	19658	0.0833333	0	0.235294	0.142857	0.333333	0.1	0.237288
Zfp449	chrX	56346399	56365674	+	19276	0.384615	0.247423	0.349206	0.3	0.241379	0.170732	0.227273
6330419J24Rik	chrX	56374585	56378470	+	3886	0.210526	0.296296	0.245902	0.341176	0.2	0.153846	0.0833333
Ddx26b	chrX	56454838	56507843	+	53006	0.305741	0.350593	0.289729	0.309317	0.236776	0.243697	0.195545
Mmgt1	chrX	56585511	56597919	-	12409	0.406897	0.433243	0.421446	0.358779	0.409524	0.337079	0.355932
Slc9a6	chrX	56609834	56664230	+	54397	0.294404	0.323529	0.309059	0.380615	0.267101	0.264286	0.229412
Fhl1	chrX	56731760	56793346	+	61587	0.226302	0.194001	0.207949	0.177148	0.112701	0.112245	0.078869
Mtap7d3	chrX	56797952	56822325	-	24374	0.371257	0.262195	0.318681	0.228814	0.240196	0.263889	0.144928
Htatsf1	chrX	57053569	57067182	+	13614	0.246187	0.230659	0.278976	0.284457	0.234332	0.25	0.194969
Rbmx	chrX	57383347	57393036	-	9690	0.245337	0.248821	0.221627	0.241509	0.190751	0.0841121	0.0892193
Gm364	chrX	57409148	57488771	+	79624	0.26087	0.305556	0.345972	0.451429	0.194805	0.0987654	0.0943396
Zic3	chrX	58030627	58036630	+	6004	0.251534	0.181347	0.233918	0.254335	0.125	0.181818	0.114754
Fgf13	chrX	59062145	59166088	-	523428	0.25	0.22	0.210924	0.184557	0.246046	0.166176	0.150707
Mcf2	chrX	60055955	60147700	-	123135	0.278163	0.2012	0.241463	0.204154	0.24291	0.184514	0.126829
Atp11c	chrX	60223289	60403981	-	180693	0.35706	0.322939	0.343468	0.305103	0.295093	0.22863	0.226515
Gm10474	chrX	68667513	68678399	-	10887	0.25	0.25	0.209302	0.189189	0.241379	0	0.0689655
Fmr1	chrX	68678540	68717961	+	39422	0.37741	0.375772	0.345238	0.352987	0.332571	0.275316	0.26087
Fmr1nb	chrX	68761838	68804560	+	42723	0.211189	0.134641	0.168391	0.135849	0.130106	0.0727273	0.075067
Aff2	chrX	69360330	69868037	+	507708	0.23262	0.210162	0.193122	0.19084	0.185022	0.128713	0.147959
Ids	chrX	70343069	70365085	-	22017	0.335484	0.296703	0.341584	0.284946	0.292237	0.207547	0.245833
BC023829	chrX	70460055	70477043	-	16989	0.420455	0.302752	0.403846	0.382716	0.342466	0.222222	0.221374
Mamld1	chrX	71050255	71154717	+	104463	0.555556	0.205128	0.5	0.166667	0.242424	0.186047	0.151515
Mtm1	chrX	71210766	71315295	+	104530	0.327108	0.288358	0.318056	0.292769	0.267485	0.200542	0.196629
Mtmr1	chrX	71364759	71419196	+	54438	0.316	0.279461	0.327411	0.316993	0.26893	0.170213	0.191824
Cd99l2	chrX	71420059	71492849	-	72791	0.151394	0.11396	0.144737	0.0958904	0.0934066	0.0757576	0.038961
Hmgb3	chrX	71555992	71560654	+	4663	0.350515	0.340426	0.325926	0.310811	0.307692	0.142857	0.166667
Vma21	chrX	71816079	71824706	+	8628	0.417722	0.362745	0.403587	0.408046	0.387324	0.388889	0.342857
Gabra3	chrX	72432675	72656246	-	223572	0.0294118	0	0.0425532	0.0294118	0.0967742	0	0
Nsdhl	chrX	72918520	72958528	+	40009	0.3273	0.303318	0.362903	0.323838	0.22037	0.123134	0.169202
Zfp185	chrX	72987338	73031543	+	44206	0.257903	0.215103	0.218878	0.193833	0.191011	0.101351	0.14245
Pnma5	chrX	73033980	73037103	-	3124	0.263021	0.265985	0.269091	0.190231	0.317073	0.333333	0.269231
Xlr3a	chrX	73086292	73097095	-	10804	0.102564	0.147727	0.136139	0.107649	0.283019	0.05	0.30303
Xlr3b	chrX	73192178	73202930	+	10753	0.162791	0.127072	0.172414	0.141304	0.106383	0.05	0.08
Xlr3c	chrX	73254539	73265390	-	10852	0.25	0.209677	0.256098	0.166667	0.0526316	0.153846	0.0416667
Zfp275	chrX	73342619	73359080	+	16462	0.379939	0.356265	0.35363	0.372881	0.37037	0.298077	0.252747
Haus7	chrX	73437314	73459029	-	21716	0.352381	0.388889	0.361257	0.310127	0.419162	0.229508	0.269767
Slc6a8	chrX	73673132	73682500	+	9369	0.306202	0.248299	0.242063	0.25	0.253247	0.142857	0.166667
Bcap31	chrX	73686182	73716175	-	29994	0.313591	0.266234	0.287309	0.263158	0.215206	0.183223	0.175352
Abcd1	chrX	73716596	73738287	+	21692	0.25	0.208696	0.2	0.151899	0.238095	0.235294	0.194444
Idh3g	chrX	73778962	73786897	-	7936	0.427027	0.443315	0.44723	0.437273	0.434077	0.352941	0.355164
Ssr4	chrX	73787027	73790828	+	3802	0.414286	0.482574	0.425876	0.417614	0.455285	0.192982	0.357955
Pdzd4	chrX	73793356	73824969	-	31614	0.210526	0.194529	0.204394	0.158345	0.208241	0.129794	0.114773
Arhgap4	chrX	73894351	73911298	-	16948	0.252174	0.271028	0.241935	0.232558	0.222222	0.136364	0.150943
Naa10	chrX	73916869	73921944	-	5076	0.413333	0.38674	0.386293	0.333333	0.342629	0.224138	0.351779
Renbp	chrX	73922120	73930850	-	8731	0.382488	0.362	0.348921	0.364017	0.401961	0.280374	0.299517
Hcfc1	chrX	73942791	73966357	-	23567	0.365854	0.37025	0.366442	0.389581	0.318182	0.279461	0.254342
Irak1	chrX	74013913	74023921	-	10009	0.335227	0.365854	0.358209	0.322034	0.342342	0.222222	0.25641
Mecp2	chrX	74026823	74085636	-	58814	0.384017	0.361494	0.367896	0.36481	0.365772	0.312814	0.305464
Flna	chrX	74223460	74246534	-	23075	0.265393	0.241172	0.222324	0.207774	0.220408	0.179558	0.152439
Emd	chrX	74254686	74257893	+	3208	0.409639	0.347826	0.261364	0.363636	0.242424	0.4	0.228571
Rpl10	chrX	74270815	74273135	+	2321	0.336158	0.322981	0.29222	0.282209	0.34507	0.25	0.315789
Dnase1l1	chrX	74273216	74281736	-	9118	0.142857	0.136364	0.0588235	0.259259	0.2	0.136364	0.177778
Taz	chrX	74282717	74290151	+	7435	0.294372	0.278287	0.319066	0.267241	0.323529	0.302326	0.211111
Atp6ap1	chrX	74297096	74304721	+	7626	0.684848	0.646018	0.713018	0.669492	0.617834	0.741379	0.597222
Gdi1	chrX	74305011	74311867	+	6857	0.321918	0.341463	0.294304	0.294118	0.340206	0.0967742	0.369369
Fam50a	chrX	74313032	74320149	+	7118	0.447761	0.339286	0.344828	0.39604	0.360656	0.263158	0.207317
Plxna3	chrX	74329065	74344689	+	15625	0.343915	0.234043	0.299065	0.286996	0.294118	0.153846	0.126437
Fam3a	chrX	74384719	74393139	-	8421	0.375	0.438596	0.285714	0.38	0.275862	0.28125	0.168831
Ikbkg	chrX	74393290	74453778	+	60489	0.414048	0.366762	0.392765	0.352691	0.37467	0.253247	0.302961
G6pdx	chrX	74409485	74429161	-	19677	0.386905	0.297436	0.346591	0.280255	0.268817	0.195876	0.210762
Gab3	chrX	74988544	75084905	-	96362	0.202247	0.230769	0.195402	0.148148	0.319728	0.263736	0.180328
Dkc1	chrX	75095853	75109776	+	13924	0.510921	0.501921	0.521884	0.511971	0.437884	0.398496	0.426301
Mpp1	chrX	75109732	75130949	-	21218	0.271493	0.308	0.312785	0.302108	0.247423	0.259542	0.209195
F8	chrX	75172714	75380041	-	207328	0.163462	0.0657895	0.0699088	0.0816993	0.102819	0.123077	0.0780591
Fundc2	chrX	75382398	75397158	+	14761	0.251852	0.202614	0.272727	0.176871	0.277778	0.2	0.188525
Mtcp1	chrX	75404846	75416543	-	11698	0.324232	0.361798	0.373464	0.351942	0.356164	0.263566	0.300395
Brcc3	chrX	75416627	75455701	+	39075	0.417166	0.38749	0.419277	0.43122	0.378185	0.370206	0.358798
Vbp1	chrX	75514296	75534946	+	20651	0.39625	0.3396	0.342633	0.357405	0.381481	0.287293	0.327808
4933407K13Rik	chrX	75725457	75764699	-	39243	0.333333	0.282869	0.317343	0.306931	0.345238	0.294737	0.301136
Pls3	chrX	75785653	75874574	-	89518	0.217391	0.156818	0.167553	0.173077	0.184539	0.0898876	0.124334
Mir669m-2	chrX	77164402	77475936	-	311535	0.163265	0.108108	0.0365854	0.0454545	0.0892857	0.25	0.117647
Tbl1x	chrX	77511226	77660265	+	149040	0.194158	0.188028	0.186068	0.16879	0.14959	0.106136	0.105935
Prkx	chrX	77762029	77795960	-	33932	0.319797	0.282178	0.341709	0.404255	0.374046	0.244898	0.28972
Prrg1	chrX	78449609	78583805	-	134289	0.24805	0.20214	0.2095	0.185043	0.186325	0.108187	0.120575
Gm7173	chrX	79482567	79517285	-	34719	0.2	0.444444	0.253333	0.173913	0.272727	0.142857	0.135135
Mageb16	chrX	79623230	79671435	-	48206	0.0381232	0.0320988	0.0438596	0.0638767	0.0568928	0.0497238	0.043956
Tmem47	chrX	81070643	81097875	+	27233	0.229565	0.238806	0.243056	0.246753	0.200477	0.134111	0.145773
Dmd	chrX	82948869	85205050	+	2256182	0.177007	0.153703	0.160934	0.133971	0.137436	0.0831099	0.0771456
Tab3	chrX	85574021	85634469	+	60449	0.25894	0.251192	0.261516	0.24799	0.21349	0.157983	0.143974
Gyk	chrX	85701936	85776819	-	74884	0.146238	0.117988	0.112609	0.102008	0.11542	0.0759494	0.0596085
Nr0b1	chrX	86191774	86195944	+	4171	0.325688	0.227778	0.271233	0.16792	0.389262	0.228814	0.141667
Il1rapl1	chrX	86747241	88115623	-	1368383	0.0461538	0.0197044	0.0571429	0.0416667	0.00980392	0.00729927	0.0207101
Pola1	chrX	93304765	93632155	-	327391	0.322181	0.298289	0.317002	0.296542	0.284376	0.215039	0.207852
Pcyt1b	chrX	93654862	93749948	+	95087	0.253799	0.186688	0.211982	0.143777	0.158745	0.10101	0.0819304
Pdk3	chrX	93764615	93832095	-	67481	0.271921	0.237461	0.271659	0.238779	0.199706	0.139831	0.123324
AU015836	chrX	93968655	93975470	+	6816	0.55	0.464286	0.333333	0.384615	0.508772	0.394737	0.371134
Zfx	chrX	94074630	94123407	-	48778	0.312346	0.270855	0.25682	0.250951	0.298975	0.245009	0.257143
Eif2s3x	chrX	94188708	94212651	-	23944	0.420219	0.426279	0.391555	0.425997	0.395816	0.396175	0.378171
Klhl15	chrX	94234929	94255968	+	38587	0.227907	0.228846	0.225919	0.229947	0.222997	0.148438	0.161094
Apoo	chrX	94367109	94417092	+	49984	0.30303	0.288372	0.323404	0.263889	0.313351	0.301724	0.278125
Maged1	chrX	94535473	94542074	-	6602	0.186441	0.245033	0.184397	0.201681	0.181818	0.214286	0.104167
Gspt2	chrX	94636068	94638561	+	2494	0.4	0.26087	0.328671	0.318841	0.255319	0.365854	0.268657
Arhgef9	chrX	95048934	95166539	-	117606	0.135593	0.0724638	0.0847458	0.185185	0.167539	0.0689655	0.105263
Amer1	chrX	95420313	95444840	-	24528	0.275862	0.195592	0.215625	0.159722	0.191011	0.097561	0.0596026
Zc4h2	chrX	95639193	95658509	-	19317	0.170732	0.181818	0.227273	0.0384615	0.232558	0.0869565	0.152542
Zc3h12b	chrX	95711677	95927970	+	216294	0.186186	0.191446	0.222488	0.159875	0.116312	0.0748663	0.0652819
Las1l	chrX	95935312	95956974	-	21663	0.526093	0.463483	0.461457	0.461003	0.520681	0.666667	0.475524
Msn	chrX	96096044	96168553	+	72510	0.18599	0.149028	0.166667	0.142857	0.163522	0.0913043	0.0904348
Eda2r	chrX	97333840	97377209	-	43370	0.409858	0.393002	0.400209	0.39866	0.387683	0.315864	0.321216
Ar	chrX	98149749	98317147	+	167399	0.222222	0.220339	0.259259	0.193277	0.168831	0.196078	0.128205
Ophn1	chrX	98557514	98890985	-	333472	0.24026	0.185053	0.243839	0.182909	0.187394	0.0897959	0.121872
Yipf6	chrX	98937780	98949020	+	11241	0.388991	0.39895	0.380697	0.398524	0.310811	0.352697	0.354776
Stard8	chrX	99042580	99074728	+	32149	0.312349	0.275862	0.272894	0.276119	0.168919	0.168317	0.112319
Pja1	chrX	99465733	99470735	-	5003	0.428571	0.5	0.461538	0.0769231	0.0625	0	0.272727
Tmem28	chrX	99821068	99846345	+	25278	0.230769	0.212121	0.176471	0.206897	0.125	0.190476	0.102041
Eda	chrX	99975605	100400760	+	425156	0.243196	0.212437	0.214159	0.17573	0.163391	0.125323	0.103741
Awat2	chrX	100402221	100412587	-	40497	0.309278	0.311828	0.278846	0.26087	0.320755	0.239437	0.282051
Igbp1	chrX	100494290	100516125	+	21836	0.354054	0.367978	0.382682	0.386231	0.357679	0.26875	0.311054
Pdzd11	chrX	100622905	100625907	-	3003	0.265957	0.3	0.329787	0.354839	0.314286	0.0909091	0.314286
Kif4	chrX	100626064	100727271	+	101208	0.30527	0.277622	0.297258	0.285911	0.292135	0.215407	0.230876
Dlg3	chrX	100767721	100818410	+	50690	0.141618	0.135204	0.123563	0.0915751	0.0926829	0.0235294	0.0651341
Tex11	chrX	100838647	101059639	-	220993	0.181159	0.131034	0.0735931	0.060241	0.11875	0.0930233	0.0666667
Slc7a3	chrX	101079220	101085352	-	6133	0.24918	0.201389	0.252055	0.196532	0.222222	0.0833333	0.0727273
Snx12	chrX	101097785	101222563	-	124779	0.313328	0.258321	0.272416	0.259036	0.303324	0.287151	0.277194
Foxo4	chrX	101254527	101260873	+	6347	0.236842	0.310345	0.214286	0.309524	0.368421	0.25	0.0714286
Med12	chrX	101274090	101298934	+	24845	0.270408	0.22	0.287179	0.275168	0.301075	0.181818	0.227679
Zmym3	chrX	101404383	101420222	-	16303	0.266272	0.145729	0.178404	0.165829	0.177778	0.181818	0.19697
Nono	chrX	101429650	101448593	+	18944	0.225047	0.220492	0.218051	0.202569	0.227484	0.235915	0.190613
Itgb1bp2	chrX	101449108	101453541	+	4434	0.207407	0.218045	0.268	0.156977	0.221154	0.117647	0.12931
Taf1	chrX	101532734	101601789	+	69056	0.610946	0.572692	0.591188	0.541085	0.563016	0.537696	0.550975
Ogt	chrX	101640050	101684351	+	44302	0.417429	0.43613	0.435088	0.439424	0.418729	0.396104	0.365242
Nhsl2	chrX	101849384	102092055	+	242672	0.117143	0.130342	0.132791	0.0946746	0.0962963	0.0853659	0.0441176
Pin4	chrX	102119464	102127673	+	8210	0.307692	0.27907	0.28	0.275591	0.325581	0.25	0.307692
Ercc6l	chrX	102142819	102157091	-	14273	0.289552	0.284337	0.260759	0.281395	0.312821	0.302752	0.242291
Rps4x	chrX	102184942	102188371	-	3430	0.303279	0.325221	0.358773	0.371895	0.314815	0.355972	0.305516
Hdac8	chrX	102284639	102505148	-	220510	0.236495	0.220257	0.236525	0.186676	0.263533	0.234293	0.212023
Phka1	chrX	102513974	102644246	-	130273	0.205255	0.159236	0.172249	0.149278	0.175227	0.0930233	0.0913405
4930519F16Rik	chrX	103232280	103256606	-	24327	0.494226	0.452607	0.430921	0.389728	0.46394	0.450909	0.397849
Chic1	chrX	103356475	103396118	+	39644	0.33365	0.313661	0.298611	0.319953	0.288395	0.281385	0.241304
Tsx	chrX	103414466	103424583	+	10118	0.0714286	0	0	0	0.190476	0.133333	0.1875
Tsix	chrX	103431516	103484957	+	53442	0.173077	0.163735	0.187016	0.19216	0.0831444	0.0654392	0.0740028
Xist	chrX	103460372	103483233	-	22862	0.919714	0.9291	0.917372	0.917742	0.906004	0.9	0.909595
Ftx	chrX	103560909	103623754	-	62846	0.220447	0.248562	0.233993	0.239032	0.165072	0.2	0.155352
Slc16a2	chrX	103697413	103821988	-	124576	0.168539	0.0820896	0.174419	0.138298	0.141593	0.0294118	0.0618557
Rlim	chrX	103957166	103981284	-	24119	0.162769	0.16074	0.136364	0.144211	0.110115	0.101695	0.102354
C77370	chrX	104077434	104201117	-	123684	0.174024	0.194556	0.171429	0.179913	0.169785	0.136775	0.115663
Abcb7	chrX	104280564	104413846	-	133283	0.216216	0.195567	0.187981	0.159304	0.212799	0.154472	0.149579
Uprt	chrX	104482781	104506262	+	23482	0.0392157	0.0679612	0	0.0172414	0.204082	0.0416667	0.0634921
Zdhhc15	chrX	104536969	104671064	-	134096	0.0985222	0.0673077	0.0774818	0.0685358	0.074544	0.0277778	0.044586
5530601H04Rik	chrX	105040853	105070124	-	29272	0.46991	0.438386	0.452671	0.463104	0.393995	0.4	0.387187
Pbdc1	chrX	105079755	105117090	+	37336	0.358056	0.311111	0.333671	0.298952	0.360465	0.342916	0.335774
Atrx	chrX	105797614	105929372	-	131759	0.353966	0.337722	0.346275	0.340778	0.302471	0.280255	0.267107
Magt1	chrX	105968084	106011899	-	43816	0.229437	0.184569	0.196009	0.181973	0.194064	0.114094	0.106806
Cox7b	chrX	106015699	106022450	+	6752	0.328612	0.353535	0.336	0.358531	0.239583	0.24812	0.234848
Atp7a	chrX	106027223	106128160	+	100938	0.26753	0.231096	0.23429	0.247871	0.204453	0.135204	0.131407
Pgk1	chrX	106187099	106203699	+	16601	0.291886	0.25244	0.302741	0.266496	0.149909	0.11465	0.0883281
Fndc3c1	chrX	106420042	106485229	-	65188	0.102041	0.106667	0.0784314	0.0454545	0.109091	0.0689655	0.0144928
Lpar4	chrX	106920624	106933899	+	13276	0.226415	0.236364	0.138462	0.0952381	0.173469	0.103448	0.145161
Itm2a	chrX	107397194	107403360	-	6167	0.125	0.205882	0.171429	0.0909091	0.304348	0.272727	0.15
2610002M06Rik	chrX	107782751	107816334	-	33584	0.299065	0.238994	0.316327	0.314917	0.246667	0.188406	0.290816
Brwd3	chrX	108742207	108834355	-	92149	0.372203	0.352622	0.354389	0.350457	0.309185	0.319328	0.30031
2810403D21Rik	chrX	108834477	108886896	+	52420	0.238227	0.225806	0.243411	0.272912	0.243743	0.181425	0.223842
Hmgn5	chrX	109004536	109013380	-	8845	0.1	0.172414	0.172414	0.225806	0.222222	0.230769	0.206897
Sh3bgrl	chrX	109095406	109162467	+	67062	0.216216	0.160959	0.237245	0.182099	0.138996	0.130435	0.100295
Rps6ka6	chrX	111387836	111537959	-	150124	0.289612	0.28103	0.289992	0.29046	0.209157	0.153675	0.153774
Chm	chrX	113040591	113185515	-	144925	0.40297	0.412521	0.391624	0.405734	0.39463	0.358238	0.332349
Dach2	chrX	113297509	113836386	+	538878	0.392593	0.372781	0.422111	0.380117	0.281818	0.22	0.275132
Diap2	chrX	129749741	130465833	+	716093	0.388559	0.379856	0.377358	0.363986	0.303348	0.246922	0.272217
Cstf2	chrX	134059175	134086822	+	27648	0.391304	0.349593	0.390476	0.377907	0.357143	0.268293	0.241071
Trmt2b	chrX	134222954	134276984	-	54031	0.444444	0.4125	0.333333	0.318182	0.277778	0.529412	0.207547
Cenpi	chrX	134308162	134362639	+	54478	0.366287	0.346267	0.375309	0.35533	0.356843	0.356436	0.325169
Hnrnph2	chrX	134601285	134607054	+	5770	0.0380623	0.0627063	0.0730479	0.0490798	0.0315457	0.00609756	0.0165289
Armcx4	chrX	134686518	134697772	+	11255	0.185714	0.207317	0.163934	0.125	0.215686	0.0344828	0.109091
Armcx1	chrX	134717937	134721912	+	3976	0.17	0.179245	0.271186	0.135135	0.166667	0.151515	0.0843373
Zmat1	chrX	134971372	135009209	-	37838	0.357143	0.37037	0.0833333	0.243902	0.277778	0.333333	0.157895
Gprasp1	chrX	135742691	135803468	+	60778	0.438789	0.410609	0.413437	0.393467	0.358709	0.28	0.312084
Gprasp2	chrX	135839033	135844730	+	5698	0.376543	0.362069	0.340909	0.366071	0.304348	0.181818	0.152174
Bhlhb9	chrX	135885850	135891081	+	5232	0.379518	0.36747	0.337143	0.331325	0.35514	0.2	0.232558
Arxes2	chrX	135993819	135995359	+	1541	0.521739	0.285714	0.425	0.27027	0.473684	0.153846	0.36
Nxf3	chrX	136072098	136085255	-	13158	0.278481	0.294118	0.330769	0.313725	0.185185	0.111111	0.215686
Bex4	chrX	136139044	136140437	+	1394	0.4	0.302326	0.342857	0.333333	0.333333	0.238095	0.275862
Tceal8	chrX	136168983	136172251	-	3269	0.152778	0.0952381	0.13253	0.209302	0.16129	0.0606061	0.108696
Bex1	chrX	136213971	136215513	-	1543	0.151515	0.189655	0.193798	0.0924855	0.0833333	0.0891089	0.0825688
Wbp5	chrX	136245079	136247139	+	2061	0.182927	0.144068	0.264286	0.182927	0.138462	0.0777778	0.0952381
Morf4l2	chrX	136732947	136741352	-	10740	0.276808	0.250279	0.26754	0.292419	0.245358	0.292254	0.21319
BC065397	chrX	136742956	136803361	+	60406	0.460436	0.446613	0.436699	0.408111	0.364588	0.272727	0.272886
Plp1	chrX	136822745	136838582	+	15838	0.254237	0.275862	0.264706	0.285185	0.192308	0.0634921	0.111111
Tmsb15l	chrX	136954987	136976874	-	21888	0.105263	0.0196078	0.0847458	0.0980392	0	0.181818	0.0222222
Slc25a53	chrX	136981115	136993032	-	57188	0.353846	0.408163	0.412371	0.392927	0.326087	0.275862	0.224344
Fam199x	chrX	137049593	137082501	+	32909	0.212454	0.25813	0.233333	0.239631	0.19802	0.161765	0.127451
Il1rapl2	chrX	137571548	138846955	+	1275408	0.391304	0.139535	0.172414	0.217391	0.326087	0.25	0.153846
Nrk	chrX	138914429	139009090	+	94662	0.261307	0.180412	0.225962	0.204724	0.241877	0.181287	0.181384
Mum1l1	chrX	139210043	139238335	+	28293	0.0655738	0.13253	0.202532	0.184615	0.191781	0.0377358	0.108911
C330013F16Rik	chrX	139240225	139356770	-	117514	0.217736	0.162145	0.198909	0.176817	0.128093	0.05919	0.0624635
Trap1a	chrX	139333682	139338165	+	4484	0.170213	0.0862069	0.2	0.0615385	0.132353	0.0224719	0.0606061
Rnf128	chrX	139563339	139673145	+	109807	0.278571	0.203271	0.275766	0.221636	0.239216	0.165775	0.146568
Tbc1d8b	chrX	139684995	139754218	+	69224	0.284974	0.218557	0.271967	0.253927	0.217277	0.143617	0.135472
Morc4	chrX	139821634	139871654	-	50021	0.229947	0.193416	0.227273	0.177419	0.194175	0.203704	0.0985915
Rbm41	chrX	139889510	139998595	-	109086	0.352403	0.365289	0.359855	0.270042	0.324459	0.213523	0.227545
Nup62cl	chrX	140007672	140062568	-	54897	0.201183	0.183857	0.252632	0.207921	0.187135	0.0826446	0.1
Prps1	chrX	140456602	140476140	+	19539	0.367127	0.351714	0.334088	0.348112	0.248447	0.280702	0.184502
Tsc22d3	chrX	140539528	140543185	-	60995	0.197183	0.168605	0.188679	0.139706	0.133333	0.0714286	0.190476
Mid2	chrX	140678027	140767715	+	89689	0.255814	0.153846	0.115385	0.210526	0.16	0.15	0.0888889
Psmd10	chrX	140948424	140956711	-	8288	0.410959	0.418182	0.447917	0.33	0.297872	0.469388	0.307692
Col4a6	chrX	141165402	141474076	-	308675	0.220779	0.105769	0.0882353	0.0384615	0.136364	0.147059	0.122449
Col4a5	chrX	141475418	141689235	+	213818	0.0454545	0.0175439	0.05	0.0967742	0.0714286	0.0571429	0.05
Nxt2	chrX	142226769	142239700	+	12932	0.172414	0.150685	0.132979	0.164384	0.160714	0.0980392	0.0833333
Acsl4	chrX	142317992	142390535	-	72544	0.303163	0.288136	0.284163	0.280243	0.194001	0.169811	0.161781
Tmem164	chrX	142681399	142843494	+	162096	0.240855	0.200212	0.245335	0.223916	0.117328	0.1	0.0731511
Ammecr1	chrX	142853473	142966728	-	113256	0.3739	0.381506	0.341912	0.33086	0.303242	0.326733	0.262346
Pak3	chrX	143518590	143797796	+	279207	0.2	0.215736	0.194444	0.145215	0.167323	0.126582	0.0934343
Alg13	chrX	144317965	144374448	+	56484	0.288974	0.246216	0.264454	0.239454	0.220929	0.165923	0.155369
Amot	chrX	145446423	145487639	-	41217	0.339286	0.215385	0.22807	0.327273	0.228916	0.04	0.145455
Lrch2	chrX	147471693	147554081	-	82389	0.222628	0.174658	0.211372	0.171474	0.173239	0.0855856	0.0572831
Tmem29	chrX	150397772	150459150	-	61379	0.26556	0.271523	0.281775	0.26372	0.228277	0.199203	0.217129
Apex2	chrX	150571506	150588149	-	16644	0.147887	0.155583	0.19256	0.17551	0.0981183	0.0733591	0.0627413
Pfkfb1	chrX	150589920	150643878	+	53959	0.127072	0.0837004	0.112179	0.0656371	0.0714286	0.0740741	0.058651
Tro	chrX	150644709	150657436	-	12875	0.23389	0.155039	0.177156	0.146739	0.104869	0.0818713	0.0669643
Gnl3l	chrX	150983132	151017322	-	34191	0.239092	0.215007	0.237113	0.222411	0.187209	0.123418	0.137848
Fgd1	chrX	151047169	151089686	+	42518	0.181208	0.146169	0.157835	0.172275	0.129938	0.089404	0.0867866
Tsr2	chrX	151087093	151096543	-	9451	0.200893	0.227679	0.262069	0.318966	0.147679	0.218391	0.155378
Wnk3	chrX	151198077	151320192	+	122116	0.227513	0.221289	0.231735	0.216602	0.246835	0.170886	0.192308
Fam120c	chrX	151344222	151474134	+	129913	0.31519	0.346014	0.311457	0.285425	0.260434	0.200811	0.221318
Phf8	chrX	151520671	151633857	+	113187	0.377634	0.379642	0.350857	0.366412	0.345781	0.325758	0.284197
Huwe1	chrX	151803281	151935417	+	132137	0.358333	0.337529	0.360638	0.352482	0.343777	0.292088	0.253323
Hsd17b10	chrX	152001895	152004442	+	2548	0.4	0.245902	0.26	0.226415	0.36	0.153846	0.03125
Ribc1	chrX	152004583	152016295	-	11713	0.216216	0.257143	0.304878	0.186441	0.217391	0.117647	0.125
Smc1a	chrX	152016427	152061973	+	45547	0.359268	0.319777	0.333333	0.295345	0.251872	0.221264	0.211163
Iqsec2	chrX	152144267	152225237	+	80971	0.262774	0.210884	0.177083	0.179245	0.175	0.07	0.115486
Kdm5c	chrX	152233226	152279099	+	45874	0.385562	0.342105	0.360394	0.364726	0.33758	0.271795	0.263591
2900056M20Rik	chrX	152294823	152327493	-	32671	0.396774	0.370992	0.373315	0.334646	0.249511	0.174224	0.175652
Tspyl2	chrX	152336851	152342484	-	5634	0.295732	0.266129	0.29697	0.329825	0.229111	0.165899	0.137529
Gpr173	chrX	152344645	152368111	-	23467	0	0.0526316	0.166667	0.1	0.125	0	0.0666667
3010001F23Rik	chrX	152368571	152416702	+	48132	0.210526	0.130435	0.173913	0.111111	0.210526	0	0
Shroom2	chrX	152609508	152769486	-	159979	0.306256	0.263497	0.303571	0.287348	0.194404	0.206406	0.162382
9530051G07Rik	chrX	153037628	153072915	+	35288	0.272727	0.119048	0.236364	0.183673	0.216216	0.142857	0.0989011
Foxr2	chrX	153118787	153132861	+	14075	0.08	0.111111	0.102564	0	0.162162	0.0588235	0
Rragb	chrX	153139957	153171943	+	31987	0.121387	0.102448	0.118221	0.103641	0.0766629	0.0389222	0.0318627
Klf8	chrX	153238044	153396134	+	158091	0.128167	0.114966	0.123894	0.114931	0.105263	0.0561056	0.0635769
2210013O21Rik	chrX	153723553	153741296	+	17744	0.373239	0.366265	0.364474	0.331675	0.277302	0.231746	0.211382
Acot9	chrX	155262499	155297507	+	35009	0.240713	0.193289	0.23402	0.203325	0.181928	0.136691	0.124396
Prdx4	chrX	155323919	155338454	-	14536	0.167939	0.202985	0.219761	0.191781	0.0866142	0.114035	0.0781893
Ptchd1	chrX	155569735	155623327	-	53593	0.332248	0.237077	0.30989	0.276786	0.27673	0.128571	0.204082
Phex	chrX	157162074	157415286	-	253213	0.4	0.238095	0.352941	0.375	0.28125	0.2	0.173077
Sms	chrX	157443953	157492046	-	48094	0.369894	0.350038	0.376641	0.355263	0.364181	0.282854	0.261289
Mbtps2	chrX	157547821	157598715	-	50895	0.43322	0.424232	0.445155	0.438679	0.371766	0.341151	0.347826
Cnksr2	chrX	157821572	158043110	-	221539	0.311134	0.296801	0.304478	0.297619	0.250467	0.185366	0.198934
Rps6ka3	chrX	159255781	159368244	+	112464	0.431741	0.386388	0.406386	0.410218	0.353618	0.332258	0.29146
Eif1ax	chrX	159372194	159385699	+	13506	0.42811	0.412371	0.425329	0.448649	0.27673	0.202703	0.211573
Map7d2	chrX	159414577	159498947	+	84371	0.422311	0.380597	0.336434	0.303347	0.239247	0.192308	0.195652
A830080D01Rik	chrX	159532667	159593081	+	60415	0.351943	0.327031	0.34997	0.328147	0.3041	0.261692	0.2679
Sh3kbp1	chrX	159627271	159975920	+	348650	0.310448	0.304612	0.274399	0.239414	0.2128	0.220077	0.188475
Map3k15	chrX	159988432	160123351	+	134920	0.323777	0.269987	0.287076	0.317043	0.239819	0.201835	0.152174
Pdha1	chrX	160122218	160138336	-	16119	0.322581	0.281324	0.290749	0.236111	0.202492	0.166667	0.17602
Gpr64	chrX	160390689	160498076	+	107388	0.381818	0.220588	0.196429	0.333333	0.333333	0.16	0.210526
Phka2	chrX	160502165	160591722	+	96714	0.348538	0.334686	0.333333	0.314398	0.279706	0.169753	0.176344
Cdkl5	chrX	160784307	160994681	-	210375	0.355969	0.324038	0.362162	0.346045	0.282425	0.231121	0.216159
Scml2	chrX	161162749	161258213	+	95465	0.448217	0.435088	0.447053	0.423586	0.345154	0.3	0.275424
Nhs	chrX	161836429	162159441	-	323013	0.28081	0.233483	0.218321	0.199148	0.17512	0.147727	0.113812
Reps2	chrX	162411951	162643658	-	231708	0.290698	0.23741	0.222656	0.206061	0.201389	0.464286	0.217105
Rbbp7	chrX	162760371	162779090	+	18720	0.309787	0.306254	0.329114	0.309244	0.226357	0.184	0.152043
Txlng	chrX	162778916	162829454	-	50539	0.39692	0.381923	0.372539	0.366584	0.355615	0.294323	0.298435
Syap1	chrX	162856842	162888462	-	31621	0.382629	0.355649	0.354267	0.303879	0.322289	0.39	0.363322
Ctps2	chrX	162901559	163034541	+	132983	0.313131	0.289474	0.32146	0.290984	0.268978	0.181818	0.18616
Ap1s2	chrX	163909016	163933666	+	24651	0.742627	0.716332	0.747573	0.71145	0.649558	0.725738	0.658147
Zrsr2	chrX	163935442	163958666	-	23225	0.426914	0.394299	0.40555	0.417062	0.34148	0.290566	0.312889
Car5b	chrX	163976821	164028010	-	51190	0.272727	0.292683	0.282051	0.238095	0.2	0.2	0.15
Siah1b	chrX	164070702	164076049	-	5348	0.414634	0.431373	0.4625	0.362205	0.435897	0.444444	0.298246
Pir	chrX	164269430	164373013	+	103584	0.310918	0.247333	0.272254	0.244153	0.225691	0.210191	0.171642
Figf	chrX	164373547	164402647	+	29101	0.25974	0.285714	0.212963	0.208092	0.211538	0.22973	0.13089
Piga	chrX	164419786	164433915	+	14130	0.42953	0.371901	0.373288	0.369781	0.317343	0.28866	0.364035
Mospd2	chrX	164936170	164980375	-	44206	0.374308	0.336318	0.359706	0.337194	0.327893	0.2625	0.266332
Fancb	chrX	164980591	164997272	+	16682	0.299389	0.281195	0.298571	0.270876	0.264916	0.205556	0.211823
Gemin8	chrX	166170479	166190512	+	20034	0.370107	0.323714	0.343624	0.347578	0.300613	0.373737	0.3
Gpm6b	chrX	166238942	166389033	+	150092	0.382812	0.267123	0.309677	0.275	0.350746	0.444444	0.276316
Ofd1	chrX	166390032	166440704	-	50673	0.350503	0.308768	0.320055	0.315766	0.265859	0.225581	0.207912
Trappc2	chrX	166440824	166452543	+	11720	0.381579	0.37931	0.404624	0.361111	0.313869	0.342857	0.117647
Rab9	chrX	166457251	166479867	-	22617	0.476301	0.485605	0.499025	0.485237	0.373709	0.40113	0.323556
Tceanc	chrX	166499814	166510478	-	10665	0.44	0.46875	0.517007	0.555556	0.320988	0.363636	0.268293
Egfl6	chrX	166523006	166585716	-	62711	0.05	0.057971	0.0973451	0.0847458	0.0166667	0	0
Prps2	chrX	167346332	167382699	-	36368	0.345238	0.352645	0.330709	0.300319	0.210863	0.172043	0.153509
Frmpd4	chrX	167471305	168577233	-	1105929	0.37931	0.27027	0.380952	0.333333	0.310345	0.142857	0.234375
Msl3	chrX	168653098	168673902	-	20805	0.339744	0.333333	0.321429	0.303158	0.25731	0.241935	0.320988
Arhgap6	chrX	168795098	169304440	+	509343	0.236084	0.199755	0.255941	0.235294	0.226667	0.100386	0.147897
Hccs	chrX	169311530	169320343	-	8814	0.367953	0.338877	0.39777	0.359316	0.300613	0.319444	0.253333
Mid1	chrX	169685198	169990797	+	305600	0.969898	0.971406	0.975476	0.978872	0.946618	0.959312	0.95255
