# Supplementary material for: m6A and the NEXT complex direct Xist RNA turnover and X-inactivation dynamics
Source: Nat Struct Mol Biol. 2025 Sep 9;32(11):2242–51. doi: 10.1038/s41594-025-01663-w (PMC12618237; doi:10.1038/s41594-025-01663-w)
Supplement: Supplementary file 21 — Statistical source data. [file 41594_2025_1663_MOESM21_ESM.xlsx]

## Sheet: Extended data fig6b and fig6c 
METTL3_degron_Replicate 1							YTHDC1_degron_Replicate 1							ZCCHC8_degron_Replicate 1
T2C conversion background	0min	90min	180min				T2C conversion background	0min	90min	180min				T2C conversion background	0min	90min	180min
Control	0.00118225	0.00126546	0.00133514				Control	0.00119993	0.0012218	0.00119282				Control	0.00106628	0.00105301	0.0011303
dTAG	0.00111324	0.00119166	0.00140708				dTAG	0.00118618	0.00151668	0.00116935				dTAG	0.00106472	0.00116234	0.00110152
raw T2C conversion	0min	90min	180min	half life			raw T2C conversion	0min	90min	180min	half life			raw T2C conversion	0min	90min	180min	half life
Control	0.0492734	0.0310377	0.02546	188.961			Control	0.0602066	0.0343937	0.0281688	164.26			Control	0.066192	0.0462124	0.0363905	208.552
dTAG	0.0355096	0.0233774	0.0188683	197.317			dTAG	0.0487751	0.0265446	0.022383	160.18			dTAG	0.0488232	0.0372614	0.0291247	241.506
corrected T2C conversion	0min	90min	180min	half life			corrected T2C conversion	0min	90min	180min	half life			corrected T2C conversion	0min	90min	180min	half life
Control	0.0480912	0.0297722	0.0241248	180.859			Control	0.0590067	0.0331719	0.026976	159.404			Control	0.0651257	0.0451594	0.0352602	203.347
dTAG	0.0343963	0.0221857	0.0174613	184.031			dTAG	0.0475889	0.0250279	0.0212137	154.423			dTAG	0.0477584	0.036099	0.0280232	234.029
METTL3_degron_Replicate 2							YTHDC1_degron_Replicate 2							ZCCHC8_degron_Replicate 2
T2C conversion background	0min	90min	180min				T2C conversion background	0min	90min	180min				T2C conversion background	0min	90min	180min
Control	0.000929696	0.000990749	0.00117901				Control	0.00100443	0.00105779	0.00105775				Control	0.000994447	0.0010248	0.00107753
dTAG	0.000964723	0.00100121	0.00108943				dTAG	0.000963871	0.00118279	0.00104981				dTAG	0.0010199	0.00107261	0.00106051
raw T2C conversion	0min	90min	180min	half life			raw T2C conversion	0min	90min	180min	half life			raw T2C conversion	0min	90min	180min	half life
Control	0.0604438	0.0421939	0.0286318	166.98			Control	0.0613458	0.0340377	0.0253267	141.032			Control	0.0675835	0.0440762	0.0312299	161.617
dTAG	0.0544925	0.0386423	0.0272933	180.449			dTAG	0.0575721	0.0369458	0.0236109	139.978			dTAG	0.0558783	0.0397631	0.0284267	184.607
corrected T2C conversion	0min	90min	180min	half life			corrected T2C conversion	0min	90min	180min	half life			corrected T2C conversion	0min	90min	180min	half life
Control	0.0595141	0.0412031	0.0274528	161.25			Control	0.0603413	0.0329799	0.024269	136.983			Control	0.0665891	0.0430514	0.0301523	157.478
dTAG	0.0535277	0.037641	0.0262038	174.671			dTAG	0.0566082	0.035763	0.0225611	135.626			dTAG	0.0548584	0.0386905	0.0273661	179.404
