# Supplementary material for: m6A and the NEXT complex direct Xist RNA turnover and X-inactivation dynamics
Source: Nat Struct Mol Biol. 2025 Sep 9;32(11):2242–51. doi: 10.1038/s41594-025-01663-w (PMC12618237; doi:10.1038/s41594-025-01663-w)
Supplement: Supplementary file 22 — Statistical source data. [file 41594_2025_1663_MOESM22_ESM.xlsx]

## Sheet: Extended data fig7a
Geneid	chrs	start	stop	strand	Length	METTL3_12D_Ctrl_0min	METTL3_12D_Ctrl_90min	METTL3_12D_Ctrl_180min	METTL3_12D_dTAG_0min	METTL3_12D_dTAG_90min	METTL3_12D_dTAG_180min	YTHDC1_12H_Ctrl_0min	YTHDC1_12H_Ctrl_90min	YTHDC1_12H_Ctrl_180min	YTHDC1_12H_dTAG_0min	YTHDC1_12H_dTAG_90min	YTHDC1_12H_dTAG_180min	ZCCHC8_12H_Ctrl_0min	ZCCHC8_12H_Ctrl_90min	ZCCHC8_12H_Ctrl_180min	ZCCHC8_12H_dTAG_0min	ZCCHC8_12H_dTAG_90min	ZCCHC8_12H_dTAG_180min
Nudt11	chrX	6047506	6054751	+	7246	0.428571	0.438095	0.454545	0.392405	0.496933	0.52	0.35	0.422535	0.479592	0.568966	0.5	0.534091	0.3	0.470588	0.52381	0.388889	0.153846	0.315789
AU022751	chrX	6081217	6083420	-	2204	0.444444	0.463768	0.326087	0.452055	0.32381	0.365854	0.518519	0.285714	0.422535	0.491525	0.444444	0.475	0.25	0.425	0.357143	0.301587	0.333333	0.263889
Nudt10	chrX	6168695	6172991	-	4297	0.388889	0.219512	0.365854	0.454545	0.35	0.290323	0.411765	0.346154	0.309524	0.172414	0.394737	0.289474	0.461538	0.333333	0.352941	0.3125	0.1875	0.277778
Shroom4	chrX	6400144	6633717	+	233574	0.446809	0.401408	0.342593	0.34375	0.409091	0.379679	0.440678	0.440678	0.412903	0.522727	0.397727	0.398693	0.355263	0.360544	0.435714	0.207317	0.161765	0.18254
Clcn5	chrX	7158411	7319358	-	160948	0.208861	0.244957	0.225092	0.228856	0.220441	0.149758	0.304	0.272358	0.181818	0.352601	0.299559	0.374317	0.297297	0.257282	0.217742	0.242424	0.152381	0.146718
Usp27x	chrX	7372590	7375830	-	3241	0.289474	0.309859	0.244444	0.222222	0.22	0.142857	0.181818	0.222222	0.315068	0.390244	0.257143	0.20339	0.0625	0.333333	0.266667	0.230769	0.285714	0.2
Ppp1r3f	chrX	7558561	7574281	-	15721	0.347826	0.33871	0.301887	0.428571	0.222222	0.368421	0.52381	0.370968	0.307692	0.489362	0.487805	0.4	0.571429	0.37037	0.190476	0.321429	0.210526	0.280702
Ccdc22	chrX	7593808	7605420	-	11613	0.31746	0.368794	0.233129	0.298246	0.365979	0.263158	0.358306	0.357143	0.352227	0.339535	0.412121	0.345992	0.33557	0.308824	0.35814	0.293413	0.221239	0.273333
Prickle3	chrX	7657378	7668186	+	10809	0.26087	0.375	0.272727	0.36	0.166667	0.105263	0.214286	0.466667	0.181818	0.142857	0.142857	0.294118	0.368421	0.269231	0.30303	0.0714286	0	0
Plp2	chrX	7668115	7671278	-	3164	0.390957	0.38874	0.364929	0.34375	0.348315	0.374439	0.412516	0.459459	0.407881	0.455285	0.458037	0.480747	0.424762	0.372576	0.358678	0.252336	0.261538	0.250554
Gpkow	chrX	7697133	7710259	+	13127	0.249267	0.228374	0.199468	0.240566	0.232446	0.224	0.225806	0.276978	0.240535	0.308333	0.289796	0.264339	0.176	0.235507	0.217105	0.0701754	0.125	0.115854
Wdr45	chrX	7722219	7728201	+	5983	0.243056	0.324723	0.267081	0.310345	0.301587	0.291925	0.309392	0.316384	0.320197	0.352201	0.384106	0.345029	0.294118	0.210145	0.195876	0.12987	0.131148	0.181818
Praf2	chrX	7728570	7731063	+	2494	0.368794	0.329897	0.392308	0.298137	0.25	0.35514	0.361963	0.289308	0.322368	0.351931	0.422222	0.367232	0.313253	0.335616	0.351351	0.132653	0.25	0.164384
Ccdc120	chrX	7731713	7741324	-	9612	0.323529	0.285714	0.283333	0.3	0.294118	0.306122	0.341463	0.217391	0.220779	0.358974	0.351852	0.402174	0.322581	0.372549	0.352941	0.130435	0.142857	0.116279
Tfe3	chrX	7762660	7775202	+	12543	0.382609	0.391429	0.336898	0.346457	0.316076	0.280612	0.425439	0.392739	0.387931	0.435897	0.415842	0.379717	0.412121	0.380952	0.368732	0.183007	0.198198	0.174242
Gripap1	chrX	7789992	7820567	+	30576	0.335878	0.290698	0.314286	0.273504	0.33871	0.4	0.303867	0.381503	0.330645	0.453947	0.440559	0.420765	0.307692	0.317365	0.283582	0.153061	0.127273	0.109756
Kcnd1	chrX	7823842	7836503	+	12662	0.382353	0.242424	0.361111	0.441176	0.363636	0.257143	0.417722	0.388235	0.312	0.42029	0.5	0.361702	0.307692	0.375	0.333333	0.230769	0.121951	0.130435
Otud5	chrX	7841830	7876626	+	34797	0.390625	0.410423	0.384314	0.398148	0.384615	0.323144	0.40678	0.408088	0.423529	0.470817	0.495902	0.432024	0.421053	0.324201	0.389423	0.230769	0.241071	0.277108
Pim2	chrX	7878305	7883432	+	5128	0.103448	0.134078	0.145161	0.196581	0.178378	0.173333	0.234375	0.169231	0.19403	0.267606	0.275862	0.333333	0.2	0.203704	0.214286	0.0684932	0.135135	0.147059
Slc35a2	chrX	7884243	7894492	+	10250	0.358974	0.342342	0.355263	0.414634	0.395604	0.319149	0.380952	0.315217	0.277778	0.486842	0.367647	0.290909	0.5	0.414634	0.366667	0.166667	0.208333	0.108108
Pqbp1	chrX	7894518	7899269	-	4752	0.387234	0.36019	0.333333	0.408257	0.345277	0.308824	0.44	0.47619	0.442177	0.440141	0.492823	0.460905	0.373206	0.392996	0.378641	0.255682	0.237624	0.291971
Timm17b	chrX	7899397	7907652	+	8256	0.462963	0.4375	0.348684	0.485294	0.369318	0.317073	0.471698	0.44385	0.488479	0.478788	0.473282	0.412698	0.52381	0.557377	0.34127	0.3375	0.487179	0.365079
Eras	chrX	7924275	7928607	-	4333	0.308176	0.247525	0.212121	0.362757	0.363636	0.36518	0.391304	0.31694	0.263158	0.335526	0.398876	0.348214	0.387755	0.397959	0.257576	0.155556	0.192982	0.150685
Hdac6	chrX	7930121	7947889	-	17769	0.317339	0.310364	0.271889	0.301538	0.28125	0.291034	0.339814	0.327368	0.310655	0.368109	0.355578	0.313885	0.300662	0.309194	0.285714	0.165025	0.120879	0.140103
Glod5	chrX	8004200	8018492	-	14293	0.0714286	0.159574	0.208333	0.212766	0.179487	0.122807	0.136364	0.12	0.0731707	0.12963	0.166667	0.142857	0.2	0.1	0.172414	0.0769231	0.176471	0
Suv39h1	chrX	8061170	8074760	-	13591	0.540541	0.479751	0.437037	0.444444	0.497738	0.495192	0.603175	0.555556	0.5	0.507143	0.513514	0.490909	0.564103	0.46789	0.496063	0.45977	0.395062	0.441558
Wdr13	chrX	8123300	8132847	-	9559	0.552632	0.40678	0.421569	0.467742	0.406015	0.43299	0.465517	0.47	0.457143	0.585859	0.47561	0.526316	0.421053	0.38	0.381818	0.242424	0.391304	0.275
Rbm3	chrX	8138974	8145802	-	6829	0.504406	0.485052	0.450214	0.492253	0.463365	0.444058	0.544712	0.517301	0.501155	0.555377	0.525736	0.53399	0.542888	0.471602	0.485523	0.435453	0.422727	0.367733
Tbc1d25	chrX	8154471	8176181	-	21711	0.373494	0.335106	0.303167	0.328431	0.331148	0.350318	0.33871	0.351351	0.330097	0.365591	0.362573	0.379747	0.359551	0.302198	0.328704	0.177143	0.141844	0.206731
Ebp	chrX	8185330	8193512	-	8183	0.329787	0.346723	0.368421	0.30625	0.324701	0.303867	0.35012	0.376543	0.401274	0.372093	0.417004	0.384615	0.348837	0.317308	0.35119	0.194737	0.22	0.185714
Porcn	chrX	8193849	8206525	-	12677	0.454545	0.327869	0.272727	0.34375	0.358696	0.388889	0.295455	0.418182	0.407407	0.414634	0.44	0.446429	0.387097	0.209302	0.307692	0.245902	0.125	0.164179
Ftsj1	chrX	8238667	8252406	-	13740	0.427419	0.432558	0.418868	0.434978	0.452599	0.398649	0.463035	0.472789	0.430518	0.440154	0.478049	0.415929	0.446541	0.445378	0.386243	0.328358	0.245098	0.241071
Xk	chrX	9272783	9313245	+	40463	0.491525	0.420561	0.40458	0.518519	0.422383	0.418605	0.432432	0.547945	0.404255	0.474359	0.472222	0.418478	0.357143	0.439394	0.478873	0.425532	0.435897	0.303371
Dynlt3	chrX	9654269	9662983	-	8715	0.922807	0.919431	0.902174	0.902844	0.891213	0.902111	0.90942	0.882022	0.910299	0.920561	0.864532	0.918506	0.913793	0.857895	0.899471	0.875	0.894231	0.833333
Rpgr	chrX	10158215	10216453	-	58581	0.362776	0.282401	0.348936	0.326172	0.318231	0.312693	0.324138	0.327957	0.355442	0.355738	0.391579	0.350671	0.370968	0.332402	0.349845	0.352227	0.337838	0.301887
Tspan7	chrX	10485115	10596604	+	111490	0.376682	0.407643	0.348148	0.446429	0.418367	0.381503	0.430303	0.376471	0.380282	0.434783	0.383929	0.448276	0.419048	0.369295	0.391892	0.336538	0.448276	0.325758
Bcor	chrX	12036737	12160355	-	123619	0.315789	0.298701	0.34555	0.32963	0.283582	0.259459	0.312102	0.38764	0.342105	0.388889	0.407035	0.381526	0.28655	0.311005	0.31746	0.268595	0.257485	0.321429
Atp6ap2	chrX	12587758	12617051	+	29294	0.498956	0.535839	0.464236	0.507024	0.488391	0.46123	0.528455	0.543367	0.513026	0.585731	0.570871	0.558621	0.488462	0.49763	0.438596	0.427007	0.419689	0.386707
1810030O07Rik	chrX	12654883	12673546	-	18664	0.636042	0.623028	0.591687	0.618384	0.566482	0.623306	0.644295	0.630928	0.599393	0.684337	0.685	0.683168	0.649123	0.577947	0.548507	0.558621	0.429907	0.448485
Med14	chrX	12675370	12761973	-	86604	0.327273	0.347551	0.315895	0.282851	0.32948	0.327549	0.354582	0.367432	0.367668	0.38481	0.428894	0.401799	0.392638	0.356568	0.361596	0.235294	0.24	0.212329
Usp9x	chrX	13071497	13173327	+	101831	0.31242	0.295115	0.273179	0.298357	0.278264	0.256201	0.34847	0.32898	0.310736	0.382068	0.351272	0.340152	0.331654	0.321104	0.293423	0.173995	0.172794	0.15616
Ddx3x	chrX	13281021	13293983	+	12963	0.399423	0.344756	0.355597	0.368803	0.353289	0.310627	0.3909	0.417641	0.364253	0.450526	0.413194	0.387042	0.36747	0.38408	0.373976	0.346524	0.331927	0.338346
Cask	chrX	13517080	13846556	-	329477	0.298246	0.338462	0.256198	0.300448	0.351562	0.295374	0.346154	0.38326	0.288525	0.420455	0.385366	0.40176	0.326531	0.365079	0.323529	0.245283	0.261538	0.215613
Maoa	chrX	16619697	16687812	+	68116	0.358974	0.396491	0.357143	0.412162	0.378173	0.419689	0.425373	0.395	0.327759	0.391753	0.452381	0.390805	0.320755	0.362573	0.379518	0.192308	0.236842	0.231293
Fundc1	chrX	17556568	17572297	-	15730	0.388889	0.411215	0.470588	0.353448	0.41954	0.315789	0.422222	0.540984	0.214286	0.390244	0.384615	0.455556	0.413793	0.513889	0.363636	0.450704	0.348837	0.606061
Kdm6a	chrX	18162666	18279358	+	116693	0.505263	0.508914	0.501127	0.523985	0.514011	0.504661	0.5	0.515012	0.512718	0.539683	0.550689	0.541136	0.473282	0.491928	0.494685	0.504785	0.469937	0.48771
Slc9a7	chrX	20105754	20291764	-	186011	0.225	0.306122	0.307018	0.233766	0.22	0.214286	0.166667	0.2375	0.194631	0.192308	0.285714	0.267974	0.235294	0.163265	0.136364	0.296296	0.131579	0.104348
Rp2h	chrX	20364480	20400858	+	41174	0.426966	0.361991	0.279503	0.413408	0.364103	0.309013	0.512821	0.419118	0.325893	0.442623	0.46875	0.433862	0.452381	0.37931	0.393617	0.303571	0.181818	0.22449
Jade3	chrX	20425687	20519939	+	94253	0.340081	0.330684	0.316456	0.298246	0.309967	0.281987	0.397683	0.364985	0.309623	0.392962	0.379645	0.379061	0.318182	0.383133	0.357456	0.275316	0.166667	0.175799
Ndufb11	chrX	20615325	20617564	-	2240	0.395498	0.372935	0.383578	0.378289	0.369094	0.342541	0.400725	0.387347	0.395437	0.423923	0.436919	0.419103	0.405405	0.416495	0.37797	0.357513	0.344828	0.261364
Rbm10	chrX	20617502	20650905	+	33404	0.446154	0.452055	0.347826	0.409091	0.343137	0.286885	0.407407	0.348993	0.349057	0.54023	0.432432	0.39196	0.285714	0.443038	0.407692	0.263158	0.215686	0.245455
Uba1	chrX	20658301	20683179	+	24879	0.384796	0.410652	0.401358	0.404655	0.386901	0.410056	0.427981	0.421168	0.419718	0.435075	0.453579	0.430708	0.408714	0.428255	0.420755	0.330466	0.352694	0.325761
Cdk16	chrX	20688492	20699877	+	11386	0.371429	0.338346	0.362791	0.291667	0.350769	0.236111	0.36214	0.372822	0.4	0.39916	0.446429	0.426471	0.275362	0.438679	0.363128	0.161765	0.204301	0.191176
Usp11	chrX	20703908	20720539	+	16632	0.206587	0.192661	0.21709	0.232779	0.21618	0.195929	0.292952	0.256932	0.226601	0.339853	0.302941	0.303653	0.25	0.198171	0.177474	0.137681	0.164948	0.120968
Araf	chrX	20848542	20852905	+	11980	0.442177	0.420408	0.401442	0.433775	0.41483	0.374269	0.488372	0.443396	0.442068	0.451351	0.421222	0.5	0.45614	0.452532	0.401216	0.364583	0.360759	0.343643
Syn1	chrX	20860510	20920918	-	60409	0.371429	0.456522	0.4	0.395833	0.325203	0.365854	0.366667	0.511628	0.407407	0.588235	0.444444	0.454545	0.387097	0.347826	0.254237	0.214286	0.105263	0.22807
Timp1	chrX	20870165	20874737	+	4573	0.472973	0.344086	0.333333	0.219512	0.213675	0.255319	0.411765	0.447368	0.354839	0.465753	0.434783	0.434783	0.4375	0.327586	0.37037	0.333333	0.0869565	0.210526
Cfp	chrX	20925534	20931524	-	5991	0.220339	0.318584	0.134328	0.186441	0.257426	0.285714	0.256757	0.342466	0.298969	0.263158	0.352113	0.219048	0.2	0.166667	0.22807	0.2	0.0833333	0.129032
Elk1	chrX	20933394	20950608	-	17215	0.425926	0.358108	0.309091	0.333333	0.31677	0.2625	0.388889	0.309091	0.3125	0.464286	0.468254	0.335135	0.323077	0.310345	0.302521	0.22807	0.216667	0.136364
Uxt	chrX	20951664	20961978	-	10315	0.513333	0.360595	0.31875	0.34375	0.365482	0.317757	0.425414	0.357576	0.336683	0.393617	0.462121	0.480392	0.377049	0.318182	0.330645	0.32	0.222222	0.1875
A230072C01Rik	chrX	20961675	20987349	+	25675	0.226667	0.215278	0.167832	0.255814	0.264808	0.317568	0.408163	0.320755	0.309524	0.287356	0.446809	0.323529	0.121212	0.210526	0.2	0.0588235	0.0416667	0.190476
Zfp182	chrX	21026183	21062038	-	35856	0.488263	0.510557	0.440835	0.422925	0.443431	0.440273	0.504808	0.444776	0.433613	0.527919	0.440171	0.449468	0.568807	0.477833	0.40458	0.469231	0.401869	0.385621
Klhl13	chrX	23219270	23285428	-	145813	0.192937	0.190429	0.181694	0.212477	0.208706	0.204517	0.215805	0.200751	0.193639	0.223564	0.212227	0.20529	0.249676	0.24651	0.229494	0.217607	0.217442	0.222379
Akap17b	chrX	36608182	36645414	-	37233	0.314815	0.243478	0.25	0.255556	0.260355	0.205357	0.209677	0.367816	0.26087	0.305085	0.309859	0.313043	0.238095	0.386364	0.25	0.171429	0.15625	0.25
Slc25a5	chrX	36795651	36798806	+	3156	0.466586	0.481403	0.450155	0.413453	0.381305	0.316165	0.541002	0.512985	0.525175	0.563618	0.534527	0.562451	0.378061	0.483824	0.510878	0.480978	0.503628	0.545558
C330007P06Rik	chrX	36848543	36864246	-	15704	1	1	0.996942	1	0.994505	1	1	1	0.997268	1	1	1	1	1	1	1	1	1
Ube2a	chrX	36874365	36884220	+	9856	1	1	1	1	1	0.990741	1	1	1	1	1	1	1	1	1	1	1	1
Upf3b	chrX	37091833	37110322	-	18490	0.466667	0.365079	0.379032	0.373333	0.327586	0.347458	0.380952	0.408163	0.421053	0.5	0.464912	0.45625	0.384615	0.375	0.329412	0.25	0.310345	0.20339
Nkap	chrX	37126762	37150746	+	23985	0.476303	0.410695	0.408511	0.453552	0.419833	0.409692	0.432836	0.443268	0.440409	0.461538	0.480447	0.466763	0.417582	0.424028	0.411765	0.370192	0.333333	0.349481
Rhox3g	chrX	37623430	37628139	-	4710	0.995122	0.995859	1	0.982379	0.977987	1	0.996845	1	0.985507	1	0.994845	0.988701	0.964706	0.989899	0.988636	0.987097	0.989011	1
Rhox6	chrX	37827054	37829857	+	2804	0.117166	0.111441	0.117978	0.0852459	0.0935551	0.0994475	0.196676	0.181287	0.140351	0.131894	0.186992	0.144366	0.134615	0.159664	0.135593	0.0977444	0.05	0.118644
Rhox9	chrX	37899096	37901770	-	2675	0.313043	0.351852	0.375	0.367816	0.336207	0.372093	0.414966	0.357143	0.298387	0.401709	0.410959	0.393617	0.270833	0.268657	0.253968	0.255319	0.266667	0.232558
Lamp2	chrX	38401356	38456460	-	55105	0.247573	0.293671	0.24594	0.218868	0.25	0.195266	0.241176	0.30625	0.281481	0.303754	0.303207	0.291506	0.252632	0.277778	0.233677	0.172131	0.103448	0.166667
Cul4b	chrX	38531620	38576196	-	44577	0.314286	0.166667	0.183333	0.126984	0.0978261	0.175	0.325581	0.172414	0.12	0.235294	0.261905	0.255319	0.205882	0.310345	0.268293	0.0952381	0.318182	0.157895
Gria3	chrX	41401300	41678601	+	277302	0.366667	0.261538	0.210526	0.268293	0.311475	0.310345	0.347826	0.413793	0.307692	0.205128	0.375	0.304348	0.533333	0.367647	0.327586	0.4	0.352941	0.172414
Xiap	chrX	42067835	42109664	+	41830	0.29717	0.276892	0.265363	0.237333	0.20597	0.20331	0.301887	0.313531	0.262626	0.329341	0.310448	0.346062	0.338346	0.262032	0.306306	0.195946	0.173333	0.164706
Stag2	chrX	42149411	42277186	+	127776	0.333333	0.324324	0.222222	0.301887	0.164062	0.179104	0.347826	0.217391	0.257143	0.342105	0.348837	0.428571	0.5	0.142857	0.333333	0.15	0.2	0.2
Ocrl	chrX	47912455	47965866	+	53412	0.27619	0.242308	0.197044	0.232323	0.256318	0.236749	0.314286	0.339713	0.264901	0.292576	0.297414	0.303725	0.353846	0.318919	0.2	0.178082	0.230769	0.231343
Xpnpep2	chrX	48108724	48136981	+	28258	0.235294	0.384615	0.133333	0.258065	0.189655	0.142857	0.238095	0.4	0.363636	0.243243	0.333333	0.291667	0.333333	0.142857	0.285714	0.0769231	0.238095	0.235294
Zdhhc9	chrX	48171970	48208702	-	36733	0.487805	0.466667	0.444444	0.560976	0.425	0.459016	0.419355	0.5	0.4	0.391304	0.454545	0.469697	0.473684	0.515152	0.395833	0.21875	0.333333	0.421053
Utp14a	chrX	48256933	48282449	+	25517	0.517088	0.535559	0.525483	0.466559	0.48	0.47888	0.515967	0.510094	0.515748	0.551026	0.557257	0.542585	0.512302	0.52687	0.515704	0.467651	0.453735	0.469001
Bcorl1	chrX	48341357	48406728	+	65372	0.416667	0.4	0.291667	0.395833	0.358696	0.302326	0.275862	0.282609	0.439394	0.574468	0.358974	0.571429	0.451613	0.380282	0.311688	0.333333	0.275862	0.276923
Elf4	chrX	48411048	48463132	-	52085	0.388889	0.35	0.192308	0.390244	0.333333	0.32	0.461538	0.4	0.2	0.344828	0.5	0.541667	0.285714	0.4	0.285714	0.192308	0.166667	0
Aifm1	chrX	48474943	48513563	-	38621	0.343434	0.302491	0.302521	0.425373	0.332645	0.32377	0.398058	0.392	0.361905	0.508333	0.427778	0.392453	0.347826	0.322981	0.252809	0.388889	0.185714	0.178295
Zfp280c	chrX	48541625	48594452	-	52828	0.39196	0.310249	0.202479	0.2	0.25	0.208211	0.315385	0.326531	0.252964	0.448718	0.391892	0.35	0.275862	0.264516	0.305785	0.126582	0.241379	0.151163
Slc25a14	chrX	48623577	48662298	+	38722	0.419355	0.393258	0.253521	0.189189	0.3125	0.306667	0.325581	0.388889	0.247312	0.407407	0.491525	0.381818	0.277778	0.394737	0.302326	0.266667	0.466667	0.339623
Rbmx2	chrX	48695003	48710719	+	15717	0.558659	0.53	0.622581	0.551724	0.543046	0.524752	0.603261	0.644351	0.555844	0.613043	0.684211	0.611684	0.505882	0.553073	0.509901	0.540984	0.452055	0.487805
Enox2	chrX	49009706	49288242	-	278537	0.422414	0.399072	0.362283	0.381232	0.340108	0.310241	0.479532	0.408654	0.357616	0.470769	0.428934	0.377236	0.469697	0.322388	0.303116	0.391061	0.267677	0.278947
Firre	chrX	50555743	50635258	-	79516	0.282857	0.210459	0.164384	0.23743	0.186695	0.155323	0.33887	0.301802	0.202109	0.40583	0.326203	0.28101	0.258065	0.203966	0.192225	0.30597	0.24812	0.226923
2610018G03Rik	chrX	50841435	50891850	+	50416	0.115385	0.134078	0.0561798	0.173228	0.0940171	0.0604027	0.16129	0.184783	0.157407	0.152381	0.166667	0.15534	0.137931	0.140625	0.107143	0.212766	0.102564	0.147541
Hs6st2	chrX	51386636	51681602	-	294967	0.166667	0.164557	0.130952	0.0925926	0.186441	0.172043	0.3125	0.138462	0.19	0.333333	0.234375	0.354167	0.190476	0.209877	0.173077	0.21875	0.16	0.118812
Usp26	chrX	51753958	51801233	-	47276	0.220339	0.197605	0.201342	0.120482	0.13986	0.205479	0.232143	0.222222	0.266667	0.328947	0.419355	0.272727	0.166667	0.213333	0.190476	0.173077	0.179487	0.12
Gpc4	chrX	52053017	52164923	-	111907	0.142857	0.19898	0.242647	0.175824	0.169312	0.183673	0.181287	0.198068	0.175879	0.264706	0.285156	0.217877	0.220472	0.230769	0.190476	0.130682	0.164557	0.0878049
Gpc3	chrX	52272426	52613974	-	341549	0.258675	0.19846	0.185083	0.181416	0.163724	0.145985	0.225575	0.220984	0.206604	0.282051	0.262958	0.228637	0.225806	0.205167	0.173913	0.124611	0.115502	0.105051
Kis2	chrX	52742562	52744593	-	2032	0.0892857	0.0572917	0.0517241	0.0327869	0.0387097	0	0.097561	0.144578	0.0503145	0.0697674	0.0508475	0.106796	0.0909091	0.0277778	0.015625	0.148148	0.0526316	0.037037
Phf6	chrX	52912213	52956961	+	44749	0.292537	0.216763	0.222635	0.240209	0.188389	0.202652	0.214706	0.258621	0.219697	0.300601	0.365949	0.313324	0.290698	0.25256	0.225705	0.170616	0.183432	0.26045
Hprt	chrX	52988077	53021660	+	33584	0.376612	0.370781	0.399022	0.334288	0.313839	0.32309	0.425164	0.427641	0.400969	0.433026	0.393864	0.425166	0.411523	0.408759	0.384717	0.405959	0.34188	0.34308
Fam122b	chrX	53243414	53269805	-	26392	0.199324	0.190184	0.184644	0.160131	0.148005	0.122066	0.177358	0.241322	0.18514	0.252604	0.242268	0.263523	0.19697	0.202128	0.170732	0.192661	0.0888889	0.128571
Mospd1	chrX	53344593	53370559	-	25967	0.3125	0.409091	0.287234	0.363636	0.327485	0.357798	0.422535	0.320755	0.282759	0.379747	0.417722	0.372727	0.230769	0.372093	0.297872	0.407407	0.315789	0.407407
1700013H16Rik	chrX	53742900	53757831	-	14932	0.0359281	0.0123762	0.00938967	0.0165289	0.0209974	0.0150376	0.021164	0.0160428	0.0316456	0.0324324	0.0232558	0.045045	0.0491803	0.0689655	0.0487805	0.0338983	0.03125	0
Zfp449	chrX	56346399	56365674	+	19276	0.462963	0.372973	0.330827	0.422764	0.316206	0.335404	0.408451	0.349206	0.340541	0.333333	0.446602	0.395161	0.351351	0.422535	0.385714	0.369565	0.366667	0.333333
6330419J24Rik	chrX	56374585	56378470	+	3886	0.443478	0.434959	0.369369	0.468085	0.313253	0.333333	0.5	0.465116	0.488764	0.446154	0.465753	0.513274	0.4375	0.418919	0.322034	0.344262	0.236364	0.517857
Ddx26b	chrX	56454838	56507843	+	53006	0.227848	0.236181	0.242647	0.247863	0.279835	0.292857	0.303922	0.229008	0.302198	0.34507	0.370861	0.231959	0.175	0.303571	0.214286	0.254902	0.152174	0.176471
Mmgt1	chrX	56585511	56597919	-	12409	0.361446	0.40894	0.365138	0.351438	0.37037	0.37827	0.404878	0.37037	0.362681	0.421642	0.452888	0.444444	0.455446	0.364162	0.364516	0.335766	0.281818	0.376744
Slc9a6	chrX	56609834	56664230	+	54397	0.407895	0.386364	0.293651	0.238938	0.292776	0.296	0.296296	0.354545	0.243902	0.478261	0.381443	0.333333	0.269231	0.246914	0.231707	0.272727	0.191489	0.210526
Fhl1	chrX	56731760	56793346	+	61587	0.301075	0.177215	0.157143	0.172185	0.185185	0.125749	0.151515	0.242236	0.186916	0.326389	0.25	0.235897	0.266667	0.186275	0.156863	0.155844	0.123077	0.135922
Mtap7d3	chrX	56797952	56822325	-	24374	0.044164	0.0440415	0.0340633	0.0729614	0.0662526	0.0199005	0.0792683	0.112245	0.0701107	0.130435	0.126761	0.0674157	0.0620155	0.0890052	0.0695187	0.0406504	0.0540541	0.00884956
Htatsf1	chrX	57053569	57067182	+	13614	0.324361	0.304748	0.300448	0.269495	0.263469	0.287273	0.377614	0.356333	0.316787	0.356571	0.374843	0.379747	0.313901	0.326599	0.30303	0.225888	0.235023	0.242667
Rbmx	chrX	57383347	57393036	-	9690	0.282609	0.22069	0.15625	0.162602	0.183521	0.136646	0.253333	0.293532	0.209524	0.38172	0.329317	0.284238	0.142857	0.18018	0.197368	0.14433	0.157895	0.130137
Gm364	chrX	57409148	57488771	+	79624	0.147826	0.146245	0.232877	0.129496	0.142241	0.0935252	0.179775	0.192488	0.176991	0.254682	0.229592	0.225131	0.260274	0.134454	0.15534	0.114504	0.103896	0.0980392
Zic3	chrX	58030627	58036630	+	6004	0.176471	0.351351	0.275862	0	0.326531	0.258065	0.259259	0.285714	0.225	0.359375	0.44	0.454545	0.411765	0.322581	0.147059	0.25	0.222222	0.211538
Fgf13	chrX	59062145	59166088	-	523428	0.276596	0.26178	0.256917	0.20398	0.233474	0.145374	0.322917	0.301003	0.295775	0.33125	0.319444	0.326923	0.247619	0.28271	0.248042	0.165605	0.133333	0.174098
Mcf2	chrX	60055955	60147700	-	123135	0.215976	0.233533	0.254113	0.14939	0.154848	0.149038	0.218241	0.237443	0.232787	0.287582	0.365942	0.345646	0.201299	0.258953	0.220386	0.107143	0.128049	0.134146
Atp11c	chrX	60223289	60403981	-	180693	0.349206	0.327935	0.310249	0.261398	0.320352	0.268882	0.319372	0.333333	0.316514	0.386364	0.351515	0.337838	0.331288	0.350365	0.292857	0.285714	0.303571	0.227273
Ldoc1	chrX	61709615	61710950	+	1336	0.409091	0.325	0.26087	0.321429	0.235294	0.0833333	0.368421	0.2	0.37037	0.59375	0.5	0.625	0.363636	0.0909091	0.2	0.272727	0.363636	0.315789
4933402E13Rik	chrX	62283498	62292078	+	8581	0.387097	0.287671	0.282609	0.227273	0.206667	0.25	0.333333	0.4	0.315789	0.615385	0.551724	0.4375	0.352941	0.269231	0.3	0.526316	0.428571	0.26087
3830417A13Rik	chrX	64173547	64178778	+	5232	0.172414	0.157143	0.210526	0.230769	0.168831	0.209877	0.142857	0.0857143	0.3	0.222222	0.307692	0.105263	0.25	0.189189	0.363636	0.236842	0.222222	0.3125
Fmr1	chrX	68678540	68717961	+	39422	0.327703	0.338235	0.302	0.256579	0.314735	0.308738	0.366379	0.352403	0.335494	0.36193	0.389121	0.356667	0.356688	0.335548	0.341463	0.251082	0.310345	0.328076
Fmr1nb	chrX	68761838	68804560	+	42723	0.628378	0.71142	0.643243	0.625	0.519135	0.513725	0.733945	0.664975	0.588636	0.723684	0.653295	0.599045	0.693333	0.598566	0.506073	0.678733	0.575342	0.445887
Ids	chrX	70343069	70365085	-	22017	0.330709	0.294479	0.248	0.267717	0.239631	0.188119	0.278481	0.316239	0.277457	0.351351	0.392857	0.289617	0.367647	0.295082	0.290323	0.285714	0.214286	0.24
1110012L19Rik	chrX	70385912	70389416	+	3505	0.360424	0.37069	0.408	0.22739	0.274874	0.263492	0.400955	0.39881	0.413605	0.449791	0.408759	0.453913	0.3125	0.44856	0.448718	0.322148	0.303797	0.367647
BC023829	chrX	70460055	70477043	-	16989	0.229508	0.292135	0.233766	0.209091	0.210884	0.209877	0.261905	0.136364	0.195652	0.285714	0.37931	0.333333	0.130435	0.0714286	0.2	0.121951	0.25	0.113636
Mtm1	chrX	71210766	71315295	+	104530	0.259259	0.23185	0.217391	0.205426	0.234679	0.240506	0.262376	0.290625	0.20892	0.292373	0.254355	0.266033	0.292929	0.274775	0.244444	0.245283	0.102273	0.165
Mtmr1	chrX	71364759	71419196	+	54438	0.263889	0.3375	0.295238	0.287234	0.228346	0.235955	0.257143	0.361345	0.246269	0.317241	0.435644	0.328671	0.352941	0.412698	0.246377	0.267606	0.204545	0.238636
Cd99l2	chrX	71420059	71492849	-	72791	0.285714	0.225806	0.136364	0.18	0.151261	0.0714286	0.0909091	0.293103	0.1	0.192982	0.35	0.2	0.185185	0.272727	0.136364	0.0689655	0.0769231	0.0606061
Hmgb3	chrX	71555992	71560654	+	4663	0.402778	0.644231	0.344828	0.371429	0.531746	0.547619	0.538462	0.465753	0.379747	0.518868	0.607595	0.422535	0.608696	0.487805	0.388889	0.410256	0.4	0.341463
Vma21	chrX	71816079	71824706	+	8628	0.347107	0.376963	0.326203	0.336066	0.37037	0.307692	0.390476	0.442857	0.327138	0.340909	0.379562	0.365	0.408163	0.371795	0.347826	0.321429	0.292683	0.362637
Cetn2	chrX	72913564	72918344	-	4781	0.302326	0.315353	0.337278	0.233333	0.207547	0.2	0.285714	0.368421	0.304569	0.323864	0.387597	0.366013	0.285714	0.351351	0.214286	0.384615	0.2	0.216216
Nsdhl	chrX	72918520	72958528	+	40009	0.289286	0.222581	0.28436	0.230563	0.183128	0.177778	0.285024	0.255507	0.253623	0.292887	0.306818	0.329843	0.352941	0.257862	0.253846	0.181102	0.234568	0.176471
Zfp185	chrX	72987338	73031543	+	44206	0.281879	0.24031	0.217877	0.205212	0.160287	0.207254	0.207317	0.244019	0.214286	0.28	0.278302	0.240566	0.263158	0.232143	0.215686	0.105263	0.145833	0.0916667
Pnma5	chrX	73033980	73037103	-	3124	0.405263	0.390777	0.315508	0.37	0.299435	0.227848	0.447154	0.403292	0.329004	0.43553	0.469767	0.418803	0.348624	0.309353	0.377193	0.264706	0.27451	0.165563
Xlr3a	chrX	73086292	73097095	-	10804	0.298701	0.262804	0.231214	0.2675	0.236975	0.243346	0.25	0.21875	0.23412	0.274725	0.290503	0.329377	0.167568	0.190661	0.227513	0.154286	0.210526	0.137097
Xlr3b	chrX	73192178	73202930	+	10753	0.577465	0.533871	0.428571	0.422018	0.452012	0.398773	0.517094	0.477912	0.487603	0.551971	0.485294	0.491228	0.636364	0.591549	0.586466	0.606061	0.456522	0.51087
F8a	chrX	73228305	73230795	+	2491	0.222222	0.276596	0.238095	0.204082	0.296296	0.32	0.391304	0.324324	0.333333	0.340909	0.347826	0.402985	0.333333	0.35	0.25	0.366667	0.176471	0.277778
Xlr3c	chrX	73254539	73265390	-	10852	0.483871	0.435185	0.382022	0.447761	0.452055	0.380952	0.461538	0.431373	0.372093	0.558824	0.567568	0.698413	0.588235	0.5	0.470588	0.333333	0.666667	0.25
Zfp275	chrX	73342619	73359080	+	16462	0.26087	0.295597	0.181208	0.164706	0.205776	0.216561	0.407407	0.325397	0.251282	0.456311	0.360294	0.314286	0.285714	0.344262	0.295238	0.159091	0.411765	0.245614
Haus7	chrX	73437314	73459029	-	21716	0.333333	0.366397	0.363296	0.353591	0.353503	0.298507	0.424354	0.396226	0.361522	0.393678	0.421053	0.374269	0.465649	0.44186	0.351351	0.465649	0.367347	0.321739
Dusp9	chrX	73639440	73643514	+	4075	0.214286	0.324201	0.229508	0.25	0.188679	0.0833333	0.303514	0.25	0.229412	0.305147	0.29697	0.329825	0.286364	0.28972	0.262799	0.220833	0.213836	0.202247
Slc6a8	chrX	73673132	73682500	+	9369	0.426087	0.409396	0.357143	0.33121	0.337607	0.3	0.34965	0.401274	0.388489	0.435028	0.385621	0.33121	0.311475	0.318182	0.34	0.191011	0.208333	0.214953
Bcap31	chrX	73686182	73716175	-	29994	0.321981	0.300423	0.296053	0.286211	0.252933	0.219436	0.344569	0.341996	0.286778	0.362528	0.356868	0.363213	0.290429	0.275926	0.311164	0.161716	0.17757	0.151943
Abcd1	chrX	73716596	73738287	+	21692	0.2	0.210526	0.0588235	0.0909091	0.212121	0.307692	0.6	0.347826	0	0.342857	0.291667	0.263158	0.416667	0.311111	0.111111	0.216216	0.172414	0.103448
Idh3g	chrX	73778962	73786897	-	7936	0.403089	0.4375	0.419674	0.389125	0.392944	0.398844	0.441213	0.462995	0.446583	0.451835	0.483121	0.426287	0.418014	0.427586	0.408882	0.379487	0.349701	0.355634
Ssr4	chrX	73787027	73790828	+	3802	0.333333	0.493827	0.410959	0.486111	0.394231	0.333333	0.513514	0.422535	0.441667	0.478873	0.413333	0.423423	0.64	0.508197	0.298507	0.431373	0.333333	0.360825
Pdzd4	chrX	73793356	73824969	-	31614	0.182222	0.225806	0.191176	0.201515	0.202036	0.167763	0.261944	0.258915	0.20649	0.326594	0.30036	0.291262	0.250909	0.233607	0.177829	0.151292	0.104762	0.0970874
Arhgap4	chrX	73894351	73911298	-	16948	0.21875	0.170213	0.305556	0.125	0.125	0.173913	0.294118	0.358974	0.205128	0.36	0.318182	0.444444	0.157895	0.204545	0.142857	0.1875	0.461538	0.2
Naa10	chrX	73916869	73921944	-	5076	0.402062	0.367206	0.341137	0.345865	0.265934	0.297561	0.380665	0.371501	0.351544	0.428947	0.437276	0.3867	0.353741	0.356	0.307359	0.25	0.319672	0.232804
Renbp	chrX	73922120	73930850	-	8731	0.340278	0.343358	0.344262	0.294798	0.333333	0.212903	0.356557	0.406877	0.330377	0.421801	0.392157	0.330544	0.428571	0.333333	0.270833	0.189189	0.142857	0.168142
Hcfc1	chrX	73942791	73966357	-	23567	0.260434	0.275523	0.252319	0.230514	0.209513	0.196796	0.275093	0.287162	0.289474	0.345745	0.379237	0.280172	0.281496	0.294798	0.256897	0.214168	0.17552	0.205387
Irak1	chrX	74013913	74023921	-	10009	0.384106	0.294964	0.263566	0.260563	0.245989	0.243478	0.273885	0.30814	0.330233	0.393333	0.321429	0.294444	0.316667	0.32967	0.342105	0.241667	0.1	0.168142
Mecp2	chrX	74026823	74085636	-	58814	0.355372	0.328671	0.226054	0.274112	0.263158	0.241071	0.302817	0.32377	0.295213	0.39521	0.356828	0.353365	0.294737	0.244813	0.304196	0.230769	0.282443	0.190647
Tktl1	chrX	74177258	74208498	+	31241	0.0724638	0.0504202	0.0625	0.021978	0.0141844	0.0379747	0.0555556	0.0666667	0.0117647	0.0449438	0.0655738	0.0266667	0.0357143	0.0588235	0.025641	0.025	0.0277778	0.06
Flna	chrX	74223460	74246534	-	23075	0.264853	0.252422	0.262202	0.233583	0.23689	0.219093	0.275435	0.274177	0.261905	0.296349	0.302343	0.282562	0.278871	0.26	0.235124	0.16943	0.133495	0.146758
Emd	chrX	74254686	74257893	+	3208	0.327485	0.330065	0.248649	0.255319	0.240157	0.140496	0.414343	0.359649	0.380769	0.420408	0.341584	0.375479	0.388235	0.374046	0.37069	0.211864	0.269231	0.212766
Rpl10	chrX	74270815	74273135	+	2321	0.738281	0.71159	0.669118	0.636711	0.597315	0.540359	0.771739	0.706647	0.643177	0.744975	0.711152	0.717647	0.816216	0.728188	0.743034	0.752	0.662252	0.617761
Taz	chrX	74282717	74290151	+	7435	0.393443	0.371134	0.424242	0.293103	0.344	0.339286	0.482759	0.397849	0.354839	0.5	0.463415	0.402174	0.407407	0.375	0.421053	0.225	0.26087	0.269231
Atp6ap1	chrX	74297096	74304721	+	7626	0.0528846	0.0352423	0.0417827	0.024024	0.0319716	0.034375	0.0267176	0.0458453	0.0486381	0.0449102	0.0756579	0.0623377	0.0230769	0.0494505	0.104396	0	0.047619	0.0176471
Gdi1	chrX	74305011	74311867	+	6857	0.2875	0.228346	0.336634	0.322581	0.211111	0.333333	0.325301	0.333333	0.283019	0.373494	0.268817	0.360902	0.171429	0.2	0.278481	0.152174	0.153846	0.164179
Fam50a	chrX	74313032	74320149	+	7118	0.214815	0.197531	0.221429	0.164948	0.206704	0.175676	0.336134	0.272727	0.287805	0.348837	0.336207	0.351724	0.318182	0.293478	0.316456	0.104167	0.363636	0.181818
Plxna3	chrX	74329065	74344689	+	15625	0.395349	0.205128	0.173913	0.195122	0.22449	0.1	0.268293	0.294118	0.323944	0.352941	0.384615	0.223881	0.125	0.341463	0.235294	0.137931	0.217391	0.114286
Lage3	chrX	74352161	74353618	-	1458	0.493333	0.409786	0.459459	0.461538	0.382514	0.418605	0.40708	0.436019	0.456446	0.428082	0.476852	0.394422	0.43662	0.536842	0.474747	0.368421	0.365385	0.402439
Ubl4	chrX	74365717	74368548	-	2832	0.26087	0.299145	0.259259	0.289474	0.206897	0.304348	0.266667	0.26087	0.37415	0.30303	0.392405	0.266667	0.2	0.176471	0.188679	0.121212	0.136364	0.142857
Fam3a	chrX	74384719	74393139	-	8421	0.166667	0.230769	0.148148	0.3125	0.113636	0.227273	0.375	0.230769	0.384615	0.375	0.233333	0.294118	0.4	0.272727	0.159091	0.12	0.125	0.103448
Ikbkg	chrX	74393290	74453778	+	60489	0.313364	0.283814	0.286104	0.287625	0.249509	0.233618	0.375465	0.307018	0.32	0.372308	0.319648	0.298755	0.25	0.26738	0.252964	0.201613	0.168421	0.225641
G6pdx	chrX	74409485	74429161	-	19677	0.323353	0.321429	0.320588	0.292308	0.278169	0.264925	0.386167	0.410138	0.359127	0.418182	0.439446	0.345455	0.328205	0.323529	0.330159	0.255319	0.224852	0.237668
Dkc1	chrX	75095853	75109776	+	13924	0.348861	0.307692	0.2875	0.321429	0.293333	0.289276	0.360146	0.326581	0.303097	0.343223	0.35144	0.306581	0.357649	0.344777	0.31694	0.3108	0.303488	0.283912
Mpp1	chrX	75109732	75130949	-	21218	0.40625	0.416667	0.326829	0.389961	0.323864	0.351695	0.457746	0.434524	0.385475	0.478673	0.462312	0.406114	0.296296	0.335821	0.416667	0.284483	0.285714	0.310345
F8	chrX	75172714	75380041	-	207328	0.511628	0.425532	0.413333	0.513889	0.37037	0.363636	0.393939	0.490909	0.301587	0.516129	0.545455	0.427184	0.516129	0.564516	0.465116	0.446429	0.324324	0.348837
Mtcp1	chrX	75404846	75416543	-	11698	0.468085	0.366337	0.313559	0.359551	0.313953	0.373737	0.428571	0.402597	0.387097	0.557377	0.342466	0.406667	0.538462	0.375	0.321429	0.294118	0.352941	0.272727
Brcc3	chrX	75416627	75455701	+	39075	0.422857	0.398241	0.357265	0.371634	0.365664	0.365789	0.368243	0.425403	0.399494	0.418848	0.407895	0.439297	0.4	0.444767	0.353222	0.356164	0.386598	0.325228
Vbp1	chrX	75514296	75534946	+	20651	0.333948	0.373977	0.381387	0.273128	0.344327	0.317526	0.386809	0.377074	0.37058	0.413994	0.406048	0.427877	0.330097	0.408696	0.363971	0.279693	0.278571	0.262712
4933407K13Rik	chrX	75725457	75764699	-	39243	0.422222	0.235849	0.209677	0.377049	0.25625	0.141026	0.358491	0.373134	0.251908	0.408451	0.333333	0.315217	0.56	0.254545	0.362069	0.378378	0.292683	0.315789
Pls3	chrX	75785653	75874574	-	89518	0.119792	0.0789474	0.121569	0.0595745	0.0805785	0.0861423	0.141414	0.137652	0.0924855	0.104938	0.103261	0.150442	0.0952381	0.102564	0.0833333	0.154762	0.140845	0.123967
Tbl1x	chrX	77511226	77660265	+	149040	0.256983	0.223242	0.204204	0.246667	0.210155	0.17377	0.339744	0.275986	0.180556	0.268421	0.259615	0.2175	0.210526	0.188925	0.147059	0.191257	0.174757	0.2049
Prkx	chrX	77762029	77795960	-	33932	0.478873	0.349057	0.409524	0.364706	0.311688	0.369565	0.402778	0.358025	0.228188	0.428571	0.402439	0.361111	0.454545	0.325581	0.296296	0.209677	0.344262	0.337079
Mageb16	chrX	79623230	79671435	-	48206	0.541667	0.436364	0.272727	0.37037	0.473684	0.297297	0.454545	0.461538	0.454545	0.552632	0.384615	0.534884	0.571429	0.37037	0.351351	0.576923	0.517241	0.244898
Tmem47	chrX	81070643	81097875	+	27233	0.389163	0.484783	0.483544	0.387205	0.399663	0.427632	0.562874	0.456693	0.433915	0.515284	0.478431	0.440389	0.471698	0.461929	0.405512	0.485207	0.437956	0.449367
Dmd	chrX	82948869	85205050	+	2256182	0.115	0.116319	0.0936819	0.0885609	0.0733945	0.0692841	0.110553	0.0933014	0.0938462	0.111111	0.165939	0.119363	0.0939597	0.13544	0.101103	0.0978723	0.0843882	0.0635209
Tab3	chrX	85574021	85634469	+	60449	0.247557	0.287072	0.234568	0.184971	0.1972	0.204494	0.340102	0.284932	0.266254	0.303644	0.305405	0.308661	0.253086	0.302469	0.257812	0.232558	0.19171	0.208459
Gyk	chrX	85701936	85776819	-	74884	0.26506	0.265985	0.181395	0.194332	0.139535	0.177215	0.207865	0.233607	0.226337	0.274194	0.324675	0.295302	0.216216	0.254658	0.181102	0.19469	0.175258	0.215278
Nr0b1	chrX	86191774	86195944	+	4171	0.0673267	0.0903294	0.08	0.0767123	0.0585859	0.0585774	0.079646	0.0856672	0.0715447	0.115422	0.112045	0.0946502	0.0771144	0.0643863	0.102493	0.0900735	0.0610169	0.043379
Pola1	chrX	93304765	93632155	-	327391	0.409343	0.36719	0.34621	0.334586	0.302589	0.312005	0.414617	0.399356	0.353081	0.439051	0.41957	0.38535	0.392758	0.348941	0.320766	0.340076	0.289709	0.248213
Pcyt1b	chrX	93654862	93749948	+	95087	0.181208	0.189024	0.118644	0.141844	0.125541	0.130435	0.188679	0.147826	0.217391	0.25	0.25	0.22973	0.214286	0.210145	0.211679	0.0816327	0.0833333	0.0571429
Pdk3	chrX	93764615	93832095	-	67481	0.173554	0.145556	0.136882	0.121086	0.121145	0.133166	0.189744	0.178571	0.131122	0.198276	0.209738	0.182624	0.190722	0.163324	0.125364	0.0960452	0.0909091	0.0540541
AU015836	chrX	93968655	93975470	+	6816	0.126437	0.124777	0.117241	0.135272	0.130819	0.12892	0.157143	0.140049	0.120459	0.18612	0.14527	0.160606	0.133047	0.142857	0.134328	0.0820189	0.141509	0.0958549
Zfx	chrX	94074630	94123407	-	48778	0.648855	0.650301	0.640483	0.666667	0.626899	0.674757	0.707129	0.648822	0.628832	0.687107	0.659847	0.636831	0.665441	0.567857	0.570458	0.645062	0.52443	0.583942
Eif2s3x	chrX	94188708	94212651	-	23944	0.157942	0.181818	0.201511	0.179372	0.166032	0.18	0.147997	0.183015	0.196429	0.137825	0.18723	0.188816	0.102222	0.146732	0.176837	0.111582	0.146893	0.176991
Klhl15	chrX	94234929	94255968	+	38587	0.2	0.176471	0.21978	0.177778	0.193133	0.135417	0.25	0.181818	0.155172	0.227273	0.291139	0.195876	0.157895	0.132075	0.111111	0.142857	0.15	0.0701754
Apoo	chrX	94367109	94417092	+	49984	0.648649	0.670732	0.605505	0.455696	0.435	0.533333	0.712329	0.56	0.562092	0.758621	0.601852	0.484848	0.681818	0.622449	0.479167	0.54717	0.5	0.367089
Maged1	chrX	94535473	94542074	-	6602	0.194861	0.214442	0.189845	0.17094	0.130186	0.138514	0.195793	0.206557	0.217054	0.224165	0.252677	0.239669	0.188811	0.191126	0.178571	0.165354	0.132075	0.124464
Gspt2	chrX	94636068	94638561	+	2494	0.277311	0.244792	0.19	0.226519	0.176849	0.176101	0.284483	0.329114	0.210762	0.411765	0.223404	0.307692	0.296875	0.326923	0.22963	0.211009	0.179104	0.225352
Spin4	chrX	95022506	95026682	-	4177	0.173913	0.105263	0.177778	0.12	0.0625	0	0.181818	0.153846	0.126761	0.1	0.3	0.225	0.545455	0.222222	0.190476	0.4	0	0.166667
Amer1	chrX	95420313	95444840	-	24528	0.208333	0.302083	0.16	0.185185	0.148936	0.06	0.25	0.328767	0.208696	0.28125	0.367347	0.256098	0.263158	0.216216	0.34	0.122807	0.107143	0.294118
Zc4h2	chrX	95639193	95658509	-	19317	0.186441	0.234234	0.202532	0.34	0.242718	0.283019	0.255319	0.225352	0.282609	0.267606	0.25	0.222222	0.142857	0.195122	0.261905	0.0909091	0.190476	0.166667
Zc3h12b	chrX	95711677	95927970	+	216294	0.307692	0.376623	0.206349	0.339623	0.256684	0.277228	0.28	0.306122	0.25	0.275862	0.40625	0.313253	0.444444	0.47561	0.358696	0.694915	0.539474	0.538462
Las1l	chrX	95935312	95956974	-	21663	0.0869033	0.0833333	0.101045	0.059727	0.102792	0.0864198	0.111111	0.0910308	0.114495	0.0979112	0.107616	0.133132	0.0976645	0.09375	0.1	0.0899281	0.0789474	0.0986547
Msn	chrX	96096044	96168553	+	72510	0.181435	0.177215	0.157191	0.116054	0.107143	0.100865	0.176812	0.170673	0.177632	0.246939	0.221239	0.209416	0.212885	0.154255	0.148976	0.115914	0.130058	0.0992218
Eda2r	chrX	97333840	97377209	-	43370	0.427515	0.421006	0.411854	0.353327	0.366778	0.362836	0.423643	0.416452	0.417841	0.439683	0.408385	0.408478	0.475623	0.419804	0.431787	0.409639	0.410176	0.416173
Ophn1	chrX	98557514	98890985	-	333472	0.145833	0.247253	0.234043	0.221374	0.181579	0.177215	0.166667	0.251969	0.242604	0.243243	0.327273	0.25	0.2	0.163793	0.195402	0.236364	0.166667	0.261538
Yipf6	chrX	98937780	98949020	+	11241	0.376569	0.384615	0.357532	0.435096	0.365755	0.342254	0.377119	0.37013	0.345455	0.429395	0.40411	0.391566	0.333333	0.352601	0.305147	0.372881	0.271605	0.283505
Stard8	chrX	99042580	99074728	+	32149	0.047619	0.0494297	0.0411985	0.0492091	0.046892	0.0517241	0.0218978	0.0417827	0.048913	0.060241	0.0833333	0.078481	0.035503	0.0385965	0.0295567	0.0326531	0.0231214	0.0588235
Efnb1	chrX	99136129	99148991	+	12863	0.142857	0.214286	0.0666667	0.363636	0.157895	0.0833333	0.266667	0.142857	0.129032	0.25	0.111111	0.0769231	0.2	0.12	0.125	0.176471	0.0666667	0.166667
Pja1	chrX	99465733	99470735	-	5003	0.0967742	0.16129	0.047619	0.125	0.105263	0.0535714	0.141026	0.134146	0.121622	0.22973	0.333333	0.188406	0.0625	0.131579	0.0526316	0.129032	0.117647	0.0416667
Eda	chrX	99975605	100400760	+	425156	0.26087	0.161572	0.147959	0.20354	0.159204	0.0974359	0.197531	0.188285	0.117241	0.285714	0.189744	0.207602	0.159091	0.176471	0.155251	0.192982	0.105263	0.118644
Igbp1	chrX	100494290	100516125	+	21836	0.316258	0.346957	0.364266	0.315254	0.313059	0.281481	0.385321	0.409756	0.420498	0.422018	0.427852	0.427504	0.350806	0.341338	0.375796	0.332344	0.363636	0.35567
Pdzd11	chrX	100622905	100625907	-	3003	0.241379	0.230415	0.198758	0.24	0.130178	0.139535	0.2375	0.25	0.145374	0.305085	0.205674	0.22314	0.289855	0.240385	0.221154	0.134831	0.0847458	0.1
Kif4	chrX	100626064	100727271	+	101208	0.228519	0.253758	0.229471	0.230667	0.156748	0.185185	0.28343	0.280559	0.254054	0.264312	0.269022	0.263016	0.261324	0.249471	0.212371	0.180645	0.170635	0.146998
Dlg3	chrX	100767721	100818410	+	50690	0.142857	0.142857	0.0588235	0.1	0.114943	0.133333	0.275862	0.222222	0.193548	0.282051	0.296296	0.105263	0.230769	0.176471	0.117647	0.153846	0.0384615	0.113636
Tex11	chrX	100838647	101059639	-	220993	0.185185	0.113514	0.130081	0.0897436	0.0866142	0.116667	0.0957447	0.189189	0.121495	0.146789	0.152941	0.16	0.16129	0.222222	0.170732	0.125	0.102564	0.177419
Slc7a3	chrX	101079220	101085352	-	6133	0.134921	0.142977	0.151351	0.0843373	0.0696721	0.0618557	0.17214	0.162534	0.167241	0.182524	0.19494	0.157804	0.131148	0.12	0.0848485	0.047138	0.0629921	0.107143
Snx12	chrX	101097785	101222563	-	124779	0.782297	0.714607	0.614286	0.711297	0.569635	0.526596	0.798839	0.693848	0.597468	0.794545	0.671287	0.580645	0.716599	0.588727	0.512472	0.75976	0.498305	0.414538
Foxo4	chrX	101254527	101260873	+	6347	0.0779221	0.101562	0.121212	0.0649351	0.0672269	0.0384615	0.17094	0.190476	0.084507	0.132743	0.186047	0.108434	0.0980392	0.146667	0.0892857	0.0550459	0.0185185	0.0133333
Med12	chrX	101274090	101298934	+	24845	0.157895	0.184211	0.125	0.268293	0.15	0.0512821	0.163934	0.269231	0.223684	0.203125	0.190476	0.122807	0.157895	0.155844	0.162162	0.0789474	0.152542	0.105263
Zmym3	chrX	101404383	101420222	-	16303	0.241758	0.245098	0.213333	0.0666667	0.201923	0.196078	0.256098	0.195402	0.193277	0.244186	0.253731	0.25	0.171875	0.247059	0.176471	0.122642	0.116279	0.0821918
Nono	chrX	101429650	101448593	+	18944	0.580882	0.578835	0.541188	0.592142	0.513205	0.433934	0.637532	0.583549	0.601492	0.648308	0.64148	0.61	0.576305	0.563075	0.595414	0.572799	0.575682	0.539114
Taf1	chrX	101532734	101601789	+	69056	0.316384	0.3769	0.354955	0.352273	0.372919	0.333333	0.341137	0.353612	0.403023	0.375622	0.404984	0.415162	0.311111	0.315789	0.329305	0.231132	0.280423	0.274336
Ogt	chrX	101640050	101684351	+	44302	0.341463	0.346952	0.328629	0.333812	0.313287	0.284303	0.383891	0.366603	0.368624	0.426527	0.387441	0.420175	0.346405	0.323691	0.319759	0.304348	0.260976	0.258232
Nhsl2	chrX	101849384	102092055	+	242672	0.08	0.0377358	0.0697674	0.0175439	0.0560748	0	0	0.0333333	0.121951	0.157895	0.166667	0.105263	0.117647	0.0909091	0.0731707	0.0263158	0.0263158	0.0746269
Pin4	chrX	102119464	102127673	+	8210	0.358974	0.477064	0.5	0.535714	0.4	0.293103	0.525	0.457831	0.463918	0.5	0.383333	0.409836	0.411765	0.526316	0.512821	0.6	0.540541	0.368421
Ercc6l	chrX	102142819	102157091	-	14273	0.319716	0.320478	0.288204	0.250674	0.248786	0.208078	0.356391	0.34713	0.300584	0.412073	0.351171	0.338481	0.33887	0.276284	0.276404	0.250681	0.255924	0.275148
Rps4x	chrX	102184942	102188371	-	3430	0.355696	0.372527	0.372511	0.345577	0.339753	0.326737	0.407993	0.407181	0.389195	0.426247	0.410445	0.403744	0.333885	0.337651	0.347807	0.314911	0.321242	0.306482
Hdac8	chrX	102284639	102505148	-	220510	0.3375	0.244726	0.26257	0.338983	0.255663	0.222222	0.352113	0.337748	0.237069	0.412281	0.352	0.303738	0.346154	0.317881	0.215569	0.347368	0.286885	0.248908
Phka1	chrX	102513974	102644246	-	130273	0.2	0.13198	0.168067	0.112299	0.0921986	0.110294	0.144231	0.147826	0.0866142	0.152	0.19802	0.152941	0.120482	0.127907	0.166667	0.131579	0.161765	0.0505051
4930519F16Rik	chrX	103232280	103256606	-	24327	0.0392157	0.155556	0.123077	0.152174	0.229008	0.26	0.145455	0.2125	0.0983607	0.125	0.0819672	0.0568182	0.225806	0.144578	0.0952381	0.0609756	0.139535	0.111675
Chic1	chrX	103356475	103396118	+	39644	0.232432	0.218519	0.156746	0.227723	0.171096	0.140665	0.286957	0.239316	0.206738	0.348214	0.278125	0.268714	0.25	0.172414	0.178462	0.236111	0.206061	0.185279
Tsx	chrX	103414466	103424583	+	10118	0.214286	0.232323	0.206349	0.136364	0.116279	0.166667	0.258065	0.375	0.222222	0.228571	0.192308	0.16129	0.428571	0.181818	0.148148	0.205128	0.208333	0.0882353
Tsix	chrX	103431516	103484957	+	53442	0.112245	0.0933661	0.0831234	0.107362	0.102599	0.0775194	0.165517	0.133676	0.104377	0.194175	0.156923	0.130342	0.142857	0.104513	0.118329	0.193548	0.135593	0.156442
Xist	chrX	103460372	103483233	-	22862	0.990104	0.99261	0.996318	0.994172	0.994737	0.995968	0.991318	0.993151	0.994365	0.994109	0.996463	0.996131	0.989401	0.992579	0.993504	0.993017	0.992946	0.99392

## Sheet: Extended data fig7c
Geneid	chrs	start	stop	strand	Length	METTL3_12D_Ctrl_0min	METTL3_12D_Ctrl_90min	METTL3_12D_Ctrl_180min	METTL3_12D_dTAG_0min	METTL3_12D_dTAG_90min	METTL3_12D_dTAG_180min	YTHDC1_12H_Ctrl_0min	YTHDC1_12H_Ctrl_90min	YTHDC1_12H_Ctrl_180min	YTHDC1_12H_dTAG_0min	YTHDC1_12H_dTAG_90min	YTHDC1_12H_dTAG_180min	ZCCHC8_12H_Ctrl_0min	ZCCHC8_12H_Ctrl_90min	ZCCHC8_12H_Ctrl_180min	ZCCHC8_12H_dTAG_0min	ZCCHC8_12H_dTAG_90min	ZCCHC8_12H_dTAG_180min
Nudt11	chrX	6047506	6054751	+	7246	0.576923	0.5	0.323529	0.324324	0.488372	0.347826	0.44	0.516129	0.391304	0.409091	0.5	0.411765	0.565217	0.545455	0.4	0.545455	0.48	0.555556
AU022751	chrX	6081217	6083420	-	2204	0.474576	0.340426	0.3	0.402597	0.403226	0.333333	0.426471	0.421053	0.314607	0.529915	0.451613	0.41129	0.375	0.304348	0.428571	0.185185	0.175926	0.189189
Nudt10	chrX	6168695	6172991	-	4297	0.4	0.47619	0.5	0.35	0.333333	0.209302	0.357143	0.461538	0.44	0.318182	0.592593	0.424242	0.3125	0.1875	0.375	0.3125	0.363636	0.227273
Shroom4	chrX	6400144	6633717	+	233574	0.41958	0.382857	0.34375	0.350427	0.359431	0.327217	0.381295	0.468571	0.427778	0.473684	0.368421	0.392857	0.414141	0.503876	0.321101	0.310811	0.251799	0.222222
Clcn5	chrX	7158411	7319358	-	160948	0.231884	0.266436	0.183908	0.243028	0.177778	0.207207	0.267677	0.278481	0.261006	0.319767	0.30038	0.257732	0.319444	0.246305	0.268722	0.0909091	0.14902	0.125
Usp27x	chrX	7372590	7375830	-	3241	0.235294	0.384615	0.380952	0.217391	0.142857	0.173913	0.257143	0.309524	0.28	0.190476	0.272727	0.315789	0.428571	0.133333	0.36	0	0.166667	0.0833333
Ppp1r3f	chrX	7558561	7574281	-	15721	0.266667	0.269231	0.333333	0.347826	0.3	0.226415	0.487179	0.385965	0.433962	0.472222	0.375	0.415094	0.5	0.222222	0.28125	0.3	0.280702	0.361111
Ccdc22	chrX	7593808	7605420	-	11613	0.344569	0.338235	0.338308	0.31746	0.283654	0.292	0.315113	0.370242	0.28866	0.298387	0.366935	0.351438	0.360515	0.36	0.327586	0.148649	0.197368	0.209677
Plp2	chrX	7668115	7671278	-	3164	0.378985	0.406897	0.37744	0.353865	0.34904	0.367876	0.432692	0.392019	0.44335	0.455179	0.451163	0.410256	0.437592	0.379562	0.359743	0.283537	0.27027	0.294872
Gpkow	chrX	7697133	7710259	+	13127	0.266667	0.206612	0.151515	0.173145	0.267742	0.156334	0.251497	0.229075	0.210317	0.242775	0.251351	0.248748	0.213018	0.314894	0.216	0.0821918	0.102804	0.100559
Wdr45	chrX	7722219	7728201	+	5983	0.214765	0.267606	0.224138	0.235955	0.289308	0.205298	0.353333	0.325301	0.246377	0.251852	0.358209	0.298611	0.330508	0.241935	0.2	0.145161	0.137097	0.174419
Praf2	chrX	7728570	7731063	+	2494	0.371429	0.412844	0.365079	0.330645	0.356436	0.253012	0.388664	0.348485	0.352679	0.421466	0.442073	0.401235	0.406417	0.389937	0.396825	0.129412	0.241935	0.192982
Ccdc120	chrX	7731713	7741324	-	9612	0.257576	0.2	0.181818	0.254545	0.311475	0.148515	0.393443	0.5	0.292683	0.294118	0.350877	0.422018	0.394737	0.384615	0.294118	0.105263	0.194444	0.275862
Tfe3	chrX	7762660	7775202	+	12543	0.401639	0.342541	0.317143	0.318713	0.327465	0.286145	0.413699	0.420048	0.348162	0.407925	0.438799	0.442568	0.402913	0.356436	0.350649	0.238095	0.19883	0.17094
Gripap1	chrX	7789992	7820567	+	30576	0.309524	0.336957	0.283019	0.210762	0.304813	0.258537	0.361217	0.333333	0.309211	0.334646	0.377273	0.393678	0.26	0.292857	0.273973	0.114583	0.107438	0.0958904
Kcnd1	chrX	7823842	7836503	+	12662	0.376344	0.28972	0.263158	0.353846	0.328125	0.16	0.365591	0.393939	0.284553	0.404959	0.385135	0.321212	0.288462	0.304878	0.333333	0.285714	0.233333	0.166667
Otud5	chrX	7841830	7876626	+	34797	0.425926	0.408696	0.303965	0.417085	0.275862	0.270588	0.385787	0.438356	0.342679	0.449275	0.423423	0.427778	0.45	0.420455	0.374194	0.289474	0.284974	0.19403
Pim2	chrX	7878305	7883432	+	5128	0.143564	0.0859375	0.219512	0.185567	0.229167	0.194444	0.263158	0.173913	0.209877	0.186441	0.189873	0.356322	0.310345	0.333333	0.461538	0.0731707	0.118644	0.0909091
Slc35a2	chrX	7884243	7894492	+	10250	0.4	0.298507	0.315068	0.333333	0.282609	0.34375	0.313725	0.348837	0.32381	0.480769	0.373134	0.396396	0.571429	0.324324	0.265306	0.333333	0.2	0.28125
Pqbp1	chrX	7894518	7899269	-	4752	0.315136	0.366391	0.407035	0.385013	0.450794	0.348432	0.395745	0.400474	0.402116	0.436893	0.412776	0.447368	0.397924	0.416342	0.457447	0.252809	0.242152	0.263158
Timm17b	chrX	7899397	7907652	+	8256	0.511278	0.484615	0.402174	0.539683	0.479339	0.440678	0.557143	0.486188	0.505495	0.473684	0.578231	0.480769	0.427083	0.449612	0.470588	0.30137	0.292035	0.295082
Pcsk1n	chrX	7919821	7924410	+	4590	0.282051	0.288462	0.111111	0.202381	0.282051	0.25	0.27	0.214286	0.269231	0.223529	0.318182	0.263158	0.25	0.225806	0.288136	0.0689655	0.0943396	0.157895
Eras	chrX	7924275	7928607	-	4333	0.338583	0.351648	0.384615	0.389474	0.372591	0.368852	0.351648	0.272	0.190909	0.407563	0.384058	0.3125	0.389831	0.318182	0.393443	0.168831	0.112069	0.1
Hdac6	chrX	7930121	7947889	-	17769	0.303082	0.309388	0.261785	0.288621	0.271242	0.257807	0.312181	0.324113	0.303806	0.326498	0.334913	0.297315	0.350505	0.310048	0.291892	0.162614	0.155204	0.179743
Glod5	chrX	8004200	8018492	-	14293	0.12	0.16129	0.125	0.109091	0.194444	0.0952381	0.131579	0.0606061	0.114286	0.209302	0.206897	0.0909091	0.193548	0	0.227273	0	0.0512821	0.0588235
Suv39h1	chrX	8061170	8074760	-	13591	0.547945	0.465649	0.485507	0.490196	0.426357	0.494186	0.393939	0.54321	0.479769	0.56701	0.55814	0.430556	0.5	0.426966	0.580645	0.526316	0.428571	0.412371
Wdr13	chrX	8123300	8132847	-	9559	0.377358	0.510204	0.406977	0.388889	0.361111	0.419355	0.338235	0.507042	0.390625	0.488372	0.472222	0.464789	0.32	0.575758	0.47541	0.548387	0.354167	0.236842
Rbm3	chrX	8138974	8145802	-	6829	0.536056	0.496317	0.462585	0.515972	0.485823	0.44709	0.579205	0.516822	0.485149	0.569975	0.53823	0.519595	0.537143	0.495208	0.484039	0.432193	0.410138	0.362699
Tbc1d25	chrX	8154471	8176181	-	21711	0.303191	0.338164	0.357488	0.340984	0.321739	0.264368	0.299539	0.35443	0.306452	0.338164	0.370213	0.356941	0.307143	0.309211	0.315789	0.215686	0.165217	0.199029
Ebp	chrX	8185330	8193512	-	8183	0.359223	0.339844	0.349206	0.35814	0.369014	0.305147	0.366947	0.365854	0.310345	0.414226	0.401639	0.426966	0.388889	0.362319	0.409449	0.2	0.19802	0.181818
Porcn	chrX	8193849	8206525	-	12677	0.411765	0.4	0.21875	0.318182	0.271186	0.245614	0.462963	0.42623	0.265625	0.301887	0.456522	0.352941	0.441176	0.486486	0.315789	0.2	0.171875	0.155172
Ftsj1	chrX	8238667	8252406	-	13740	0.442804	0.457249	0.344262	0.43318	0.402985	0.385714	0.483636	0.412587	0.453674	0.418919	0.48062	0.381132	0.430108	0.463918	0.342657	0.333333	0.307317	0.306306
Lancl3	chrX	9199972	9268085	+	68114	0.1875	0.175	0.190476	0.189189	0.156863	0.153846	0.210526	0.12	0.135135	0.222222	0.08	0.210526	0.181818	0.235294	0.2	0	0.105263	0.0857143
Xk	chrX	9272783	9313245	+	40463	0.458716	0.398649	0.354286	0.459302	0.447368	0.388646	0.428571	0.424	0.429319	0.523438	0.553846	0.417625	0.4	0.454545	0.481132	0.535714	0.427083	0.365079
Dynlt3	chrX	9654269	9662983	-	8715	0.919708	0.892638	0.907143	0.920415	0.839858	0.877384	0.928125	0.912807	0.891599	0.917355	0.866667	0.895464	0.930481	0.890052	0.902174	0.916667	0.821101	0.89441
Rpgr	chrX	10158215	10216453	-	58581	0.324538	0.366748	0.364146	0.308057	0.338583	0.341981	0.387892	0.394059	0.327083	0.375212	0.413127	0.385757	0.381148	0.383275	0.419753	0.280423	0.298413	0.3125
Tspan7	chrX	10485115	10596604	+	111490	0.349794	0.388235	0.352632	0.427861	0.330472	0.275229	0.389764	0.476364	0.333333	0.453333	0.429967	0.435393	0.437086	0.463918	0.462687	0.313253	0.346939	0.258427
Bcor	chrX	12036737	12160355	-	123619	0.254355	0.289157	0.26556	0.280952	0.349398	0.212766	0.268939	0.298507	0.225	0.377193	0.343066	0.347594	0.337838	0.339623	0.251282	0.202247	0.273684	0.266332
Atp6ap2	chrX	12587758	12617051	+	29294	0.454348	0.447368	0.413043	0.45057	0.471783	0.436709	0.481949	0.463028	0.488479	0.53271	0.468652	0.473054	0.501629	0.511364	0.454839	0.386243	0.422043	0.335968
1810030O07Rik	chrX	12654883	12673546	-	18664	0.62037	0.544484	0.535433	0.594142	0.518797	0.51632	0.626335	0.586006	0.616022	0.709302	0.68239	0.651214	0.701863	0.621622	0.564444	0.391753	0.531915	0.451613
Med14	chrX	12675370	12761973	-	86604	0.384824	0.357438	0.289157	0.287625	0.341289	0.32334	0.385204	0.406061	0.343195	0.388451	0.372951	0.442088	0.389671	0.412308	0.380645	0.21374	0.228188	0.240437
5730405O15Rik	chrX	13042014	13045295	+	3282	0.5	0.222222	0.257143	0.210526	0.275862	0.184211	0.269231	0.387097	0.25	0.391304	0.185185	0.193548	0.3125	0.28	0.32	0.0909091	0.0462963	0.0681818
Usp9x	chrX	13071497	13173327	+	101831	0.321748	0.314938	0.276646	0.29488	0.286227	0.230159	0.360792	0.331224	0.320309	0.369177	0.359488	0.341968	0.345889	0.345355	0.313982	0.191967	0.182692	0.179768
Ddx3x	chrX	13281021	13293983	+	12963	0.382538	0.381706	0.363551	0.380623	0.34	0.323994	0.363565	0.379973	0.357277	0.422131	0.422591	0.39779	0.406069	0.400731	0.35125	0.36124	0.344059	0.340269
Cask	chrX	13517080	13846556	-	329477	0.366197	0.281938	0.252747	0.308458	0.339506	0.304636	0.386935	0.337165	0.309091	0.358744	0.342222	0.35248	0.347826	0.354839	0.344633	0.222222	0.243243	0.254237
Maoa	chrX	16619697	16687812	+	68116	0.423729	0.335227	0.325	0.343434	0.370861	0.289017	0.38255	0.369159	0.321429	0.521739	0.411765	0.388704	0.395062	0.354331	0.37069	0.142857	0.27044	0.320513
Efhc2	chrX	17132048	17319368	-	187321	0.869565	0.7	0.818182	0.894737	0.692308	0.5	0.586207	0.578947	0.727273	0.785714	0.776119	0.744681	0.636364	0.705882	0.636364	0.8	0.541667	0.7
Fundc1	chrX	17556568	17572297	-	15730	0.267606	0.578947	0.346667	0.402439	0.528571	0.347368	0.375	0.417582	0.494845	0.457447	0.45122	0.468085	0.363636	0.444444	0.520833	0.404762	0.623853	0.662921
Kdm6a	chrX	18162666	18279358	+	116693	0.532125	0.506831	0.510595	0.5	0.512939	0.49965	0.493827	0.506236	0.505832	0.521168	0.504906	0.521505	0.465426	0.511261	0.494347	0.469256	0.468193	0.485772
Slc9a7	chrX	20105754	20291764	-	186011	0.411765	0.220779	0.190909	0.255319	0.232323	0.220779	0.255319	0.215909	0.197279	0.22	0.222222	0.283784	0.130435	0.145833	0.205479	0.0666667	0.191781	0.19403
Rp2h	chrX	20364480	20400858	+	41174	0.455446	0.269231	0.346154	0.405063	0.417722	0.357143	0.428571	0.435714	0.373206	0.434109	0.395161	0.38785	0.472727	0.336957	0.319149	0.371429	0.210526	0.230769
Jade3	chrX	20425687	20519939	+	94253	0.321755	0.355155	0.283054	0.374251	0.340058	0.291621	0.420732	0.36	0.327917	0.400356	0.409091	0.368098	0.401929	0.329759	0.327957	0.240196	0.198068	0.190299
Ndufb11	chrX	20615325	20617564	-	2240	0.406534	0.402889	0.387234	0.380952	0.385	0.387346	0.405585	0.375668	0.421795	0.42377	0.44964	0.438127	0.440347	0.453333	0.40625	0.370717	0.328215	0.327645
Rbm10	chrX	20617502	20650905	+	33404	0.352113	0.34375	0.338235	0.295082	0.318966	0.307087	0.396825	0.37415	0.368715	0.360825	0.353383	0.349282	0.409091	0.454545	0.300971	0.257143	0.163265	0.287671
Uba1	chrX	20658301	20683179	+	24879	0.419834	0.42739	0.406544	0.417116	0.406563	0.380486	0.440424	0.439348	0.418108	0.465378	0.454982	0.447361	0.434838	0.444345	0.429464	0.365148	0.342039	0.341176
Cdk16	chrX	20688492	20699877	+	11386	0.367647	0.348936	0.342723	0.30888	0.351648	0.302419	0.333333	0.407534	0.335423	0.429043	0.391941	0.380556	0.331776	0.379487	0.3	0.254098	0.217143	0.179487
Usp11	chrX	20703908	20720539	+	16632	0.194667	0.215152	0.209091	0.18599	0.155932	0.205656	0.275626	0.245192	0.25	0.301508	0.304207	0.280156	0.273859	0.264591	0.27572	0.122222	0.0754717	0.196262
Araf	chrX	20848542	20852905	+	11980	0.424242	0.422619	0.430108	0.393701	0.426966	0.347258	0.443686	0.450425	0.439502	0.476584	0.469734	0.439306	0.482759	0.39823	0.420339	0.297872	0.328859	0.303644
Syn1	chrX	20860510	20920918	-	60409	0.363636	0.385542	0.32	0.454545	0.416667	0.397727	0.416667	0.414634	0.365854	0.425926	0.462366	0.381679	0.387097	0.435484	0.288889	0.178571	0.305085	0.178571
Timp1	chrX	20870165	20874737	+	4573	0.30303	0.402985	0.306122	0.316456	0.225806	0.272727	0.36	0.391753	0.385714	0.56	0.465753	0.39726	0.396226	0.378788	0.263158	0.24	0.340909	0.181818
Cfp	chrX	20925534	20931524	-	5991	0.27907	0.258065	0.104167	0.222222	0.238095	0.236842	0.270833	0.150943	0.175	0.177419	0.22973	0.269841	0.236842	0.212121	0.142857	0.142857	0.0333333	0.16
Elk1	chrX	20933394	20950608	-	17215	0.386364	0.305732	0.257576	0.317757	0.223301	0.289157	0.448819	0.357576	0.277228	0.357143	0.406452	0.375	0.372093	0.381356	0.344538	0.3	0.172043	0.25
Uxt	chrX	20951664	20961978	-	10315	0.260504	0.326667	0.388889	0.34127	0.330357	0.350746	0.384058	0.309278	0.41573	0.441718	0.43956	0.361702	0.418367	0.336283	0.416667	0.180328	0.242424	0.2
A230072C01Rik	chrX	20961675	20987349	+	25675	0.149254	0.264	0.302158	0.256098	0.28866	0.275449	0.253521	0.408333	0.256684	0.28125	0.333333	0.338384	0.261905	0.357143	0.297619	0.285714	0.205882	0.191489
Zfp182	chrX	21026183	21062038	-	35856	0.481308	0.471186	0.398754	0.506098	0.40678	0.373702	0.495833	0.517241	0.422747	0.535714	0.541284	0.469974	0.504202	0.449735	0.469565	0.447059	0.374384	0.361702
Gm5124	chrX	21360864	21364624	+	3761	0.333333	0.25	0.176471	0.297297	0.322581	0.189189	0.428571	0.423077	0.3	0.454545	0.291667	0.323529	0.25	0.4	0.272727	0.153846	0.142857	0.166667
Klhl13	chrX	23219270	23285428	-	145813	0.19337	0.212359	0.200686	0.231485	0.238902	0.219242	0.233436	0.238329	0.202277	0.243755	0.256253	0.239262	0.263625	0.260116	0.257276	0.238397	0.231193	0.242293
Dock11	chrX	35888831	36076562	+	187732	0.36	0.424242	0.37931	0.296296	0.321429	0.268293	0.333333	0.325	0.416667	0.472222	0.608696	0.365854	0.357143	0.380952	0.173913	0.266667	0.241379	0.117647
Akap17b	chrX	36608182	36645414	-	37233	0.298246	0.267606	0.287879	0.125	0.166667	0.104348	0.237288	0.294737	0.211009	0.333333	0.352113	0.313559	0.357143	0.269231	0.214286	0.363636	0.155172	0.241379
Slc25a5	chrX	36795651	36798806	+	3156	0.473875	0.497937	0.45551	0.466529	0.48664	0.470546	0.492274	0.486516	0.47403	0.500803	0.466829	0.514089	0.488195	0.510154	0.523702	0.484962	0.523451	0.533233
C330007P06Rik	chrX	36848543	36864246	-	15704	1	1	1	1	1	1	1	1	1	1	1	1	1	1	1	0.992647	1	1
Ube2a	chrX	36874365	36884220	+	9856	1	1	1	1	1	1	1	1	1	0.984375	1	1	1	1	1	1	1	1
Upf3b	chrX	37091833	37110322	-	18490	0.244444	0.350515	0.425	0.304348	0.462366	0.312977	0.528302	0.360465	0.375	0.555556	0.369565	0.412903	0.555556	0.33871	0.343284	0.266667	0.178571	0.325
Nkap	chrX	37126762	37150746	+	23985	0.411647	0.451271	0.393145	0.449749	0.361478	0.35182	0.393013	0.40678	0.404444	0.442982	0.45122	0.449516	0.390909	0.437751	0.4125	0.371429	0.347973	0.252174
Rhox3g	chrX	37623430	37628139	-	4710	1	1	0.984496	0.992647	0.990741	0.991379	1	0.988889	0.986301	1	0.992481	0.985714	1	1	1	0.99115	1	1
Rhox5	chrX	37754607	37808878	+	54272	0.242424	0.24	0.25	0.233333	0.208955	0.141026	0.2	0.27027	0.0645161	0.204545	0.212766	0.189189	0.047619	0.227273	0.166667	0.285714	0.1	0.129032
Rhox6	chrX	37827054	37829857	+	2804	0.11985	0.113208	0.115789	0.14346	0.126984	0.144681	0.18797	0.167382	0.20197	0.162712	0.187234	0.185022	0.206897	0.186567	0.171717	0.134146	0.134752	0.134328
Rhox9	chrX	37899096	37901770	-	2675	0.206522	0.388889	0.298507	0.216216	0.222222	0.258929	0.222222	0.257426	0.313953	0.34188	0.229885	0.33	0.333333	0.326531	0.346154	0.294118	0.306122	0.217391
Lamp2	chrX	38401356	38456460	-	55105	0.274038	0.253644	0.263473	0.214876	0.221402	0.208426	0.263566	0.229651	0.239754	0.27027	0.326781	0.315876	0.238994	0.289796	0.224199	0.184783	0.146018	0.0782123
Cul4b	chrX	38531620	38576196	-	44577	0.204724	0.172414	0.230769	0.24	0.140625	0.266667	0.309735	0.273684	0.26506	0.324324	0.328571	0.292683	0.40678	0.4	0.235294	0.0952381	0.123077	0.266667
Gria3	chrX	41401300	41678601	+	277302	0.361702	0.395062	0.23913	0.166667	0.357143	0.178571	0.375	0.285714	0.228571	0.48	0.423729	0.382353	0.36	0.309091	0.461538	0.333333	0.275	0.238095
Xiap	chrX	42067835	42109664	+	41830	0.328622	0.255639	0.287671	0.240741	0.233202	0.176136	0.316294	0.348534	0.279302	0.384868	0.377104	0.334646	0.382979	0.282723	0.308081	0.114286	0.232143	0.183673
Stag2	chrX	42149411	42277186	+	127776	0.268293	0.223881	0.186441	0.211538	0.119403	0.0677966	0.243243	0.333333	0.246377	0.358491	0.344828	0.333333	0.36	0.37037	0.178571	0.0714286	0.0882353	0.136364
Ocrl	chrX	47912455	47965866	+	53412	0.320574	0.286364	0.298246	0.262357	0.294643	0.205047	0.33913	0.277778	0.203509	0.351064	0.305221	0.325	0.28169	0.309211	0.208861	0.203883	0.302326	0.182609
Xpnpep2	chrX	48108724	48136981	+	28258	0.26087	0.269231	0.238095	0.133333	0.272727	0.208333	0.125	0.454545	0.25	0.263158	0.333333	0.407407	0.275862	0.291667	0.15	0.0555556	0.1	0.263158
Zdhhc9	chrX	48171970	48208702	-	36733	0.414634	0.5625	0.418605	0.327273	0.333333	0.409091	0.4	0.534483	0.464286	0.348837	0.62069	0.525641	0.380952	0.44186	0.55	0.352941	0.342857	0.352941
Utp14a	chrX	48256933	48282449	+	25517	0.523164	0.520453	0.496865	0.474478	0.469045	0.43674	0.523925	0.506955	0.503404	0.543101	0.538264	0.521144	0.504633	0.538825	0.491484	0.510811	0.457373	0.479478
Bcorl1	chrX	48341357	48406728	+	65372	0.395349	0.404762	0.311475	0.431034	0.387097	0.322581	0.365385	0.473684	0.356164	0.395833	0.448718	0.495238	0.372093	0.41791	0.214286	0.235294	0.323077	0.333333
Elf4	chrX	48411048	48463132	-	52085	0.333333	0.272727	0.290323	0.24	0.242424	0.225	0.375	0.542857	0.235294	0.485714	0.387097	0.394737	0.363636	0.324324	0.261905	0.133333	0.194444	0.0588235
Aifm1	chrX	48474943	48513563	-	38621	0.410256	0.311558	0.22488	0.383838	0.342593	0.244898	0.353982	0.331683	0.29249	0.504348	0.404444	0.348214	0.333333	0.344	0.322368	0.386364	0.198113	0.284211
Zfp280c	chrX	48541625	48594452	-	52828	0.251232	0.285024	0.214634	0.242009	0.193237	0.173077	0.387435	0.316062	0.295359	0.397638	0.344398	0.328076	0.327731	0.281818	0.18254	0.226415	0.193548	0.109589
Slc25a14	chrX	48623577	48662298	+	38722	0.289474	0.346154	0.217391	0.2	0.325581	0.257143	0.377778	0.405797	0.293478	0.466667	0.454545	0.351852	0.333333	0.484848	0.302326	0.4	0.4	0.388889
Rbmx2	chrX	48695003	48710719	+	15717	0.515	0.547826	0.486607	0.586022	0.485981	0.439689	0.551724	0.459259	0.534247	0.575439	0.535354	0.593985	0.491803	0.537931	0.528571	0.52809	0.487805	0.538462
Enox2	chrX	49009706	49288242	-	278537	0.401515	0.352174	0.320802	0.346939	0.382759	0.2949	0.390164	0.382278	0.352201	0.457576	0.348168	0.347751	0.440252	0.35865	0.321555	0.386555	0.31044	0.292683
Firre	chrX	50555743	50635258	-	79516	0.222222	0.204641	0.197655	0.249057	0.161209	0.164869	0.310145	0.254658	0.221847	0.335294	0.318367	0.255591	0.315789	0.27193	0.201342	0.355263	0.282787	0.20524
2610018G03Rik	chrX	50841435	50891850	+	50416	0.11215	0.148649	0.0869565	0.0551181	0.149425	0.0673077	0.137255	0.105769	0.0909091	0.228261	0.213115	0.0898876	0.136364	0.2	0.0697674	0.0833333	0.115942	0.146341
Hs6st2	chrX	51386636	51681602	-	294967	0.309524	0.158537	0.09375	0.139535	0.15625	0.135338	0.216216	0.189189	0.137255	0.5	0.242857	0.201923	0.272727	0.113208	0.212766	0.166667	0.140351	0.134615
Usp26	chrX	51753958	51801233	-	47276	0.275641	0.302632	0.16092	0.192308	0.178082	0.117647	0.315315	0.244094	0.22905	0.234694	0.25	0.344156	0.162791	0.265306	0.20339	0.222222	0.178082	0.216667
Gpc4	chrX	52053017	52164923	-	111907	0.172589	0.202847	0.13245	0.0854271	0.167331	0.137566	0.205993	0.173077	0.159091	0.268139	0.235751	0.256997	0.227273	0.198381	0.180124	0.15748	0.136519	0.0962963
Gpc3	chrX	52272426	52613974	-	341549	0.216405	0.206226	0.144269	0.213028	0.147287	0.127889	0.260814	0.223214	0.179922	0.275033	0.311724	0.236318	0.263761	0.22561	0.184915	0.15748	0.142157	0.114504
Phf6	chrX	52912213	52956961	+	44749	0.289256	0.253041	0.223278	0.216606	0.210692	0.194093	0.294444	0.288177	0.219417	0.34292	0.350731	0.313272	0.234742	0.264574	0.223176	0.175182	0.22179	0.217172
Hprt	chrX	52988077	53021660	+	33584	0.40604	0.386588	0.3739	0.32448	0.331126	0.298526	0.417939	0.390485	0.378755	0.445489	0.419385	0.390311	0.427457	0.409426	0.39619	0.354523	0.365008	0.351744
Fam122b	chrX	53243414	53269805	-	26392	0.203774	0.214286	0.173333	0.13198	0.106195	0.105802	0.19697	0.173913	0.193038	0.279762	0.242363	0.230476	0.207547	0.206452	0.179348	0.125	0.112821	0.135417
Mospd1	chrX	53344593	53370559	-	25967	0.5	0.324324	0.351852	0.230769	0.222222	0.315789	0.3	0.392857	0.35443	0.258621	0.349206	0.387755	0.433333	0.230769	0.454545	0.333333	0.294118	0.147059
Cxx1a	chrX	53642488	53643763	-	1276	0.2	0.0555556	0.166667	0.192308	0	0.15	0.121212	0.190476	0.176471	0.153846	0.157895	0.24	0.0769231	0.0833333	0	0.1	0.133333	0.0909091
1700013H16Rik	chrX	53742900	53757831	-	14932	0.0241758	0.0154242	0.0201613	0.018648	0.0250784	0.0232558	0.0343511	0.031401	0.0182371	0.0404412	0.0348584	0.028133	0.0669856	0.0419162	0.0543478	0.0434783	0.0641026	0.0481928
Zfp449	chrX	56346399	56365674	+	19276	0.364865	0.3125	0.247423	0.288889	0.316327	0.29878	0.372093	0.440678	0.350649	0.486842	0.389474	0.333333	0.456522	0.357143	0.303371	0.4	0.237288	0.333333
6330419J24Rik	chrX	56374585	56378470	+	3886	0.539326	0.453333	0.327586	0.442857	0.258065	0.271739	0.421053	0.490196	0.404494	0.5	0.290323	0.328947	0.4	0.564516	0.229167	0.512195	0.380952	0.3
Ddx26b	chrX	56454838	56507843	+	53006	0.25	0.275229	0.24	0.205479	0.285714	0.196429	0.219512	0.215686	0.294118	0.361702	0.387387	0.27907	0.333333	0.333333	0.268657	0.355556	0.247525	0.2
Mmgt1	chrX	56585511	56597919	-	12409	0.335052	0.334646	0.303207	0.310734	0.295	0.309524	0.4	0.373089	0.344913	0.425	0.444015	0.42268	0.459016	0.459893	0.402062	0.379032	0.368687	0.355705
Slc9a6	chrX	56609834	56664230	+	54397	0.287879	0.342857	0.221053	0.291667	0.234043	0.224299	0.37037	0.305085	0.214953	0.345238	0.293651	0.304	0.318182	0.275362	0.290323	0.325581	0.178082	0.272727
Fhl1	chrX	56731760	56793346	+	61587	0.230088	0.190083	0.179688	0.241667	0.175573	0.150943	0.256637	0.313725	0.197531	0.310811	0.323529	0.244681	0.273973	0.172043	0.191781	0.2	0.172131	0.12
Mtap7d3	chrX	56797952	56822325	-	24374	0.0685358	0.0582524	0.0289389	0.044	0.0243902	0.0364372	0.102941	0.0550847	0.035461	0.120996	0.110599	0.0718232	0.11215	0.109091	0.0892857	0.0384615	0.0775194	0.097561
Htatsf1	chrX	57053569	57067182	+	13614	0.346561	0.343085	0.32879	0.307863	0.30597	0.301843	0.352754	0.36035	0.335214	0.412013	0.40608	0.338129	0.323529	0.338266	0.335277	0.283276	0.2334	0.25
Arhgef6	chrX	57231484	57338729	-	107246	0.241379	0.216216	0.151515	0.111111	0.0714286	0.25	0.24	0.2	0.030303	0.3125	0.1875	0.235294	0.153846	0.185185	0.105263	0.117647	0.222222	0.2
Rbmx	chrX	57383347	57393036	-	9690	0.164835	0.188406	0.15859	0.22549	0.17094	0.11165	0.198347	0.22439	0.187702	0.317647	0.259414	0.245658	0.12	0.252174	0.157233	0.117647	0.0939597	0.111111
Gm364	chrX	57409148	57488771	+	79624	0.183099	0.152542	0.151316	0.196629	0.161074	0.161765	0.267327	0.232472	0.20362	0.293413	0.28254	0.255663	0.183099	0.189542	0.226415	0.121739	0.0990566	0.0795455
Zic3	chrX	58030627	58036630	+	6004	0.357143	0.241379	0.153846	0.155556	0.189189	0.233333	0.361702	0.27451	0.365385	0.351351	0.494253	0.441176	0.1875	0.28	0.378378	0.2	0.234043	0.242424
Fgf13	chrX	59062145	59166088	-	523428	0.26943	0.277778	0.238579	0.215278	0.202381	0.167247	0.286517	0.291262	0.193416	0.352041	0.322289	0.325	0.238411	0.224852	0.268868	0.157407	0.169231	0.1875
Mcf2	chrX	60055955	60147700	-	123135	0.231844	0.260331	0.188912	0.133891	0.16092	0.103175	0.298611	0.258706	0.25	0.285141	0.300699	0.277922	0.275556	0.288235	0.191549	0.176101	0.151235	0.0757576
Atp11c	chrX	60223289	60403981	-	180693	0.4	0.332487	0.256329	0.282443	0.267516	0.215232	0.398089	0.330073	0.338798	0.473868	0.342037	0.343249	0.319588	0.348387	0.288557	0.295302	0.240132	0.24878
4933402E13Rik	chrX	62283498	62292078	+	8581	0.205882	0.466667	0.25641	0.278689	0.276923	0.262295	0.4	0.351351	0.3	0.422222	0.209302	0.326923	0.416667	0.205128	0.526316	0.32	0.142857	0
3830417A13Rik	chrX	64173547	64178778	+	5232	0.270833	0.333333	0.172414	0.194175	0.171717	0.222222	0.188679	0.244444	0.314286	0.307692	0.225	0.28	0.25	0.28125	0.285714	0.193548	0.22	0.1
Slitrk4	chrX	64269443	64276996	-	7554	0.322581	0.391304	0.210526	0.210526	0.2	0.235294	0.363636	0.375	0.4	0.3	0.333333	0.304348	0.307692	0.3125	0.384615	0.1	0.333333	0.142857
Fmr1	chrX	68678540	68717961	+	39422	0.329238	0.305987	0.330918	0.27972	0.289406	0.268949	0.372642	0.369072	0.359855	0.404467	0.392	0.396992	0.325472	0.333333	0.313043	0.298387	0.33119	0.272727
Fmr1nb	chrX	68761838	68804560	+	42723	0.716364	0.601626	0.593103	0.65529	0.528529	0.408377	0.742424	0.655647	0.572222	0.714653	0.687657	0.548544	0.772321	0.632576	0.562189	0.677419	0.559105	0.516304
Aff2	chrX	69360330	69868037	+	507708	0.44	0.380952	0.125	0.296296	0.355556	0.206897	0.37931	0.314815	0.264151	0.456522	0.364706	0.301587	0.4	0.439024	0.21875	0.333333	0.272727	0.285714
Ids	chrX	70343069	70365085	-	22017	0.228571	0.254237	0.211382	0.185185	0.254717	0.190083	0.283465	0.315436	0.26087	0.338129	0.366197	0.254335	0.315789	0.3	0.25	0.214286	0.154639	0.213115
1110012L19Rik	chrX	70385912	70389416	+	3505	0.374046	0.485149	0.455752	0.291498	0.293617	0.317518	0.454839	0.443503	0.432624	0.505587	0.496042	0.492693	0.364583	0.389908	0.490446	0.350365	0.38191	0.343137
BC023829	chrX	70460055	70477043	-	16989	0.166667	0.282609	0.128205	0.175676	0.191176	0.106061	0.292683	0.194444	0.0983607	0.294118	0.276316	0.207921	0.243902	0.205128	0.282051	0.285714	0.282051	0.103448
Mtm1	chrX	71210766	71315295	+	104530	0.33125	0.265957	0.20098	0.278689	0.219595	0.165644	0.227488	0.306897	0.249221	0.321739	0.352313	0.237624	0.25	0.289216	0.207254	0.259259	0.198113	0.140351
Mtmr1	chrX	71364759	71419196	+	54438	0.297297	0.226667	0.320988	0.242424	0.213115	0.169492	0.408163	0.265306	0.301887	0.336283	0.299065	0.292683	0.318182	0.239437	0.333333	0.259259	0.27907	0.258621
Cd99l2	chrX	71420059	71492849	-	72791	0.232558	0.129032	0.166667	0.115942	0.222222	0.125	0.244898	0.222222	0.2	0.269231	0.290909	0.149254	0.275862	0.142857	0.181818	0	0.0789474	0.173913
Hmgb3	chrX	71555992	71560654	+	4663	0.525	0.591837	0.333333	0.454545	0.555556	0.433962	0.545455	0.513889	0.418182	0.590164	0.631579	0.5	0.418605	0.441176	0.4	0.564103	0.380952	0.233333
Vma21	chrX	71816079	71824706	+	8628	0.34127	0.445205	0.326923	0.364407	0.342593	0.348101	0.455128	0.36747	0.339713	0.396947	0.375839	0.333333	0.402778	0.342105	0.36	0.354839	0.252252	0.37037
Cetn2	chrX	72913564	72918344	-	4781	0.369231	0.4	0.272727	0.2	0.2	0.210526	0.411765	0.313433	0.294118	0.256757	0.253731	0.28169	0.236842	0.423077	0.222222	0.263158	0.35	0.263158
Nsdhl	chrX	72918520	72958528	+	40009	0.25641	0.21374	0.289773	0.171642	0.227273	0.198068	0.301587	0.251012	0.277512	0.30315	0.297071	0.344398	0.314961	0.270073	0.26087	0.214286	0.177143	0.195402
Zfp185	chrX	72987338	73031543	+	44206	0.223048	0.230769	0.170588	0.175904	0.229167	0.180428	0.247232	0.233577	0.1841	0.318318	0.289552	0.236527	0.277512	0.224044	0.173228	0.154839	0.152284	0.12
Pnma5	chrX	73033980	73037103	-	3124	0.362934	0.325359	0.302198	0.346405	0.281481	0.238806	0.364742	0.376033	0.281967	0.466357	0.386111	0.313725	0.374233	0.348993	0.362205	0.25	0.227468	0.281818
Xlr4a	chrX	73074344	73082507	-	8164	0.857143	0.821429	0.75	0.88	0.71875	0.641026	0.868421	0.92	0.702703	0.690476	0.657143	0.731707	0.866667	0.869565	0.6	0.727273	0.785714	0.583333
Xlr3a	chrX	73086292	73097095	-	10804	0.236188	0.23589	0.235294	0.242563	0.256484	0.230769	0.226648	0.236805	0.236427	0.25625	0.304533	0.273011	0.284091	0.230769	0.228311	0.188406	0.169753	0.188811
Xlr3b	chrX	73192178	73202930	+	10753	0.559322	0.581683	0.576271	0.593496	0.522936	0.525	0.615176	0.651429	0.594512	0.630485	0.61	0.62844	0.657609	0.547264	0.478261	0.597222	0.563953	0.560748
Xlr4b	chrX	73214364	73222453	+	8090	0.515152	0.5	0.483871	0.583333	0.621622	0.516129	0.44	0.525	0.351351	0.56	0.558824	0.590164	0.6	0.416667	0.409091	0.357143	0.56	0.235294
F8a	chrX	73228305	73230795	+	2491	0.185185	0.285714	0.2	0.25641	0.369565	0.277778	0.472222	0.205882	0.210526	0.404762	0.368421	0.315068	0.428571	0.5	0.454545	0.291667	0.294118	0.411765
Xlr3c	chrX	73254539	73265390	-	10852	0.608696	0.515152	0.320755	0.515625	0.317073	0.23913	0.396825	0.472727	0.466667	0.605634	0.634146	0.567568	0.676471	0.55	0.413793	0.5	0.487179	0.28
Zfp275	chrX	73342619	73359080	+	16462	0.319444	0.247423	0.244898	0.3125	0.243697	0.129252	0.285714	0.340206	0.241379	0.373832	0.33913	0.305556	0.333333	0.324675	0.283582	0.3125	0.292308	0.179487
Haus7	chrX	73437314	73459029	-	21716	0.387931	0.405694	0.358974	0.367347	0.331606	0.295775	0.400735	0.38189	0.353846	0.412214	0.394558	0.379433	0.415385	0.373494	0.377622	0.433962	0.4	0.35
Dusp9	chrX	73639440	73643514	+	4075	0.253125	0.288571	0.275194	0.215645	0.223776	0.142857	0.25495	0.284153	0.27027	0.316708	0.293194	0.285068	0.334311	0.279461	0.292929	0.189427	0.167155	0.188172
Slc6a8	chrX	73673132	73682500	+	9369	0.355769	0.354839	0.317073	0.361111	0.329114	0.29932	0.410256	0.460993	0.278689	0.440252	0.335938	0.358209	0.394231	0.283019	0.308511	0.208955	0.238095	0.226804
Bcap31	chrX	73686182	73716175	-	29994	0.354391	0.289796	0.303609	0.253894	0.277311	0.207921	0.320988	0.312857	0.275556	0.393512	0.339833	0.314208	0.31746	0.319005	0.301775	0.188596	0.187348	0.150685
Abcd1	chrX	73716596	73738287	+	21692	0.315789	0.214286	0.0714286	0.205128	0.2	0.214286	0.323529	0.25	0.208333	0.390244	0.322581	0.354167	0.285714	0.272727	0.222222	0.173913	0.156863	0.24
Idh3g	chrX	73778962	73786897	-	7936	0.406193	0.429573	0.409744	0.37633	0.36281	0.359436	0.424242	0.419355	0.440352	0.428331	0.420236	0.404915	0.43759	0.434375	0.424596	0.387716	0.374691	0.361197
Ssr4	chrX	73787027	73790828	+	3802	0.488889	0.434783	0.452055	0.416667	0.367647	0.343137	0.533333	0.482353	0.382353	0.361702	0.298701	0.385321	0.411765	0.403846	0.376623	0.324324	0.320988	0.418919
Pdzd4	chrX	73793356	73824969	-	31614	0.221532	0.236398	0.17602	0.214642	0.22186	0.151515	0.280255	0.265748	0.228889	0.303263	0.311475	0.288815	0.328859	0.233516	0.253623	0.147465	0.106383	0.0943396
Arhgap4	chrX	73894351	73911298	-	16948	0.0857143	0.264706	0.0434783	0.121212	0.192308	0.195122	0.263158	0.21875	0.190476	0.3	0.5	0.257143	0.258065	0.222222	0.21875	0.25	0.0909091	0.12
Naa10	chrX	73916869	73921944	-	5076	0.279835	0.318841	0.288703	0.319218	0.247649	0.244776	0.384615	0.357955	0.363184	0.42973	0.352792	0.328063	0.38342	0.367713	0.339901	0.285714	0.283401	0.246032
Renbp	chrX	73922120	73930850	-	8731	0.414634	0.311475	0.280303	0.244444	0.384	0.217391	0.401786	0.35814	0.367713	0.421053	0.319767	0.347107	0.328947	0.317308	0.27027	0.194444	0.159509	0.151515
Hcfc1	chrX	73942791	73966357	-	23567	0.285535	0.258322	0.229478	0.233254	0.18617	0.167951	0.287532	0.279412	0.251807	0.347305	0.306122	0.298246	0.29393	0.278169	0.268398	0.179872	0.191761	0.22093
Irak1	chrX	74013913	74023921	-	10009	0.24	0.411765	0.283688	0.263682	0.309677	0.188571	0.341584	0.319635	0.316832	0.347826	0.298913	0.352423	0.324841	0.240602	0.33945	0.224299	0.182482	0.235955
Mecp2	chrX	74026823	74085636	-	58814	0.335106	0.292308	0.278431	0.296	0.223729	0.184697	0.333333	0.287066	0.292079	0.412766	0.297794	0.280392	0.27451	0.229075	0.297959	0.264368	0.221757	0.256831
Tktl1	chrX	74177258	74208498	+	31241	0.0645161	0.0617284	0.0961538	0.0384615	0.08	0.0833333	0.0740741	0.0454545	0.0625	0.0533333	0.102941	0.0519481	0.075	0.0689655	0.0810811	0.0357143	0.0454545	0.03125
Flna	chrX	74223460	74246534	-	23075	0.255208	0.29417	0.229864	0.251718	0.242962	0.231506	0.306731	0.294588	0.255129	0.310823	0.313785	0.323659	0.290179	0.30331	0.249174	0.187139	0.191076	0.174515
Emd	chrX	74254686	74257893	+	3208	0.27193	0.306122	0.423729	0.304	0.295652	0.305344	0.357576	0.335165	0.33871	0.434555	0.34555	0.334783	0.333333	0.371429	0.417582	0.275362	0.210191	0.222222
Rpl10	chrX	74270815	74273135	+	2321	0.773585	0.717391	0.663522	0.741325	0.685801	0.634286	0.793689	0.746479	0.695556	0.796574	0.818182	0.705779	0.785714	0.792531	0.680952	0.740541	0.733108	0.690476
Taz	chrX	74282717	74290151	+	7435	0.461538	0.328125	0.270833	0.206897	0.3	0.25641	0.445946	0.231884	0.336364	0.473684	0.384615	0.395833	0.529412	0.189189	0.295455	0.382353	0.274194	0.235294
Atp6ap1	chrX	74297096	74304721	+	7626	0.0210084	0.0373444	0.0683453	0.026936	0.019084	0.0344828	0.0264901	0.0702341	0.0650759	0.0239521	0.0393939	0.052381	0.00694444	0.0506329	0.0492611	0.00787402	0.0136364	0.0229008
Gdi1	chrX	74305011	74311867	+	6857	0.293103	0.270833	0.216216	0.288136	0.245614	0.1375	0.3125	0.182796	0.309353	0.292683	0.341463	0.318182	0.226415	0.283019	0.260417	0.09375	0.175676	0.220339
Fam50a	chrX	74313032	74320149	+	7118	0.354839	0.329412	0.258427	0.203125	0.181818	0.257732	0.297297	0.291667	0.349593	0.291667	0.325581	0.310924	0.290909	0.323944	0.269841	0.0882353	0.105882	0.150943
Plxna3	chrX	74329065	74344689	+	15625	0.27451	0.188679	0.272727	0.2	0.125	0.136364	0.269231	0.275	0.257143	0.42	0.270833	0.233766	0.322581	0.261905	0.276596	0.291667	0.135135	0.130435
Lage3	chrX	74352161	74353618	-	1458	0.60177	0.511278	0.519608	0.415094	0.492754	0.5	0.471014	0.573643	0.507246	0.487805	0.512658	0.589595	0.495726	0.484211	0.448276	0.463415	0.340741	0.396552
Ubl4	chrX	74365717	74368548	-	2832	0.2	0.297297	0.270833	0.25641	0.358974	0.315789	0.354167	0.333333	0.230769	0.404762	0.423077	0.3	0.310345	0.277778	0.36	0.25	0.25641	0.137931
Fam3a	chrX	74384719	74393139	-	8421	0.222222	0.307692	0.36	0.418182	0.206349	0.181818	0.47619	0.345455	0.396552	0.368421	0.268657	0.348485	0.216216	0.305556	0.341463	0.25	0.163636	0.153846
Ikbkg	chrX	74393290	74453778	+	60489	0.297778	0.265385	0.243333	0.346154	0.290043	0.219814	0.390351	0.284746	0.292411	0.434109	0.356275	0.317647	0.262295	0.301775	0.283871	0.21875	0.187192	0.172662
G6pdx	chrX	74409485	74429161	-	19677	0.347826	0.321343	0.324627	0.325843	0.300792	0.293948	0.367397	0.361616	0.332432	0.401392	0.38404	0.367681	0.422642	0.322835	0.356828	0.274112	0.258389	0.230769
Dkc1	chrX	75095853	75109776	+	13924	0.307647	0.315294	0.309396	0.308642	0.314614	0.28029	0.323958	0.314972	0.294884	0.295756	0.332741	0.304762	0.326939	0.314908	0.285566	0.263791	0.29634	0.269113
Mpp1	chrX	75109732	75130949	-	21218	0.37931	0.434066	0.291339	0.306011	0.320574	0.295082	0.452381	0.42515	0.349282	0.47449	0.466321	0.4	0.524752	0.364341	0.325843	0.32	0.264516	0.315315
F8	chrX	75172714	75380041	-	207328	0.457143	0.428571	0.387755	0.392157	0.355932	0.23913	0.588235	0.465753	0.30303	0.458824	0.555556	0.428571	0.461538	0.448276	0.361111	0.365854	0.264151	0.270833
Fundc2	chrX	75382398	75397158	+	14761	0.315789	0.270833	0.232877	0.166667	0.272727	0.343284	0.395349	0.382353	0.252747	0.403509	0.338235	0.32	0.4375	0.206897	0.225	0.363636	0.258065	0.166667
Brcc3	chrX	75416627	75455701	+	39075	0.453461	0.45929	0.350282	0.349246	0.334101	0.348199	0.424528	0.412916	0.419355	0.466321	0.420253	0.380734	0.385321	0.378947	0.327645	0.327684	0.357798	0.367257
Vbp1	chrX	75514296	75534946	+	20651	0.325581	0.377934	0.333333	0.355828	0.27305	0.311321	0.426049	0.41342	0.379828	0.439914	0.455466	0.417544	0.394309	0.425993	0.350785	0.298701	0.405316	0.341176
4933407K13Rik	chrX	75725457	75764699	-	39243	0.276596	0.328767	0.276923	0.293333	0.229167	0.208333	0.311688	0.283784	0.155172	0.365079	0.428571	0.204819	0.413793	0.254902	0.215686	0.272727	0.321429	0.359375
Pls3	chrX	75785653	75874574	-	89518	0.046875	0.121212	0.0726257	0.0837004	0.0711297	0.032	0.123932	0.147186	0.0962343	0.135417	0.127389	0.102941	0.100917	0.144928	0.0588235	0.227273	0.132743	0.121951
Tbl1x	chrX	77511226	77660265	+	149040	0.251185	0.18663	0.149425	0.155797	0.12013	0.0962441	0.183406	0.207493	0.147757	0.206751	0.273764	0.17663	0.268817	0.161765	0.144781	0.17931	0.202156	0.180851
Prkx	chrX	77762029	77795960	-	33932	0.397849	0.394737	0.322835	0.266667	0.22549	0.170543	0.359551	0.322581	0.270968	0.442308	0.305556	0.338798	0.389831	0.393443	0.26506	0.385965	0.302521	0.338462
Prrg1	chrX	78449609	78583805	-	134289	0.225806	0.287879	0.193548	0.21875	0.190476	0.07	0.325581	0.220588	0.186813	0.242424	0.282609	0.183099	0.15	0.235294	0.25	0.142857	0.246575	0.14
Tmem47	chrX	81070643	81097875	+	27233	0.447489	0.411972	0.404984	0.362903	0.356863	0.363095	0.466981	0.41129	0.392252	0.486239	0.415638	0.457143	0.382353	0.371429	0.448598	0.448276	0.41502	0.42723
Dmd	chrX	82948869	85205050	+	2256182	0.159011	0.0963222	0.118421	0.118143	0.087963	0.0647773	0.125	0.0954955	0.117133	0.202073	0.194107	0.126984	0.135514	0.120482	0.0849858	0.0748299	0.0817308	0.0536278
Tab3	chrX	85574021	85634469	+	60449	0.279874	0.247748	0.223476	0.265306	0.172702	0.163755	0.311475	0.271186	0.222222	0.331081	0.345133	0.273792	0.351485	0.22963	0.233333	0.2	0.199377	0.223881
Gyk	chrX	85701936	85776819	-	74884	0.26506	0.255814	0.183333	0.17931	0.143541	0.105769	0.292818	0.274038	0.217391	0.302885	0.294737	0.312727	0.291667	0.316901	0.266055	0.196721	0.234177	0.184783
Nr0b1	chrX	86191774	86195944	+	4171	0.0798429	0.0859107	0.0471698	0.0714286	0.0647668	0.0626866	0.0795322	0.0726496	0.0621931	0.104799	0.0968495	0.103627	0.0698529	0.079918	0.0581717	0.0575221	0.0577223	0.0810127
Il1rapl1	chrX	86747241	88115623	-	1368383	0.647059	0.894737	0.8	0.794118	0.884615	0.9375	0.722222	0.790698	0.86	0.803922	0.892473	0.931818	0.933333	0.870968	0.7	0.894737	0.738095	0.807692
Pola1	chrX	93304765	93632155	-	327391	0.385653	0.361572	0.313112	0.302513	0.29777	0.228458	0.437648	0.367805	0.342678	0.466752	0.412621	0.373962	0.40583	0.352381	0.350133	0.313433	0.292485	0.253615
Pcyt1b	chrX	93654862	93749948	+	95087	0.230337	0.168919	0.136364	0.15311	0.0714286	0.141104	0.221239	0.202312	0.153374	0.282511	0.226994	0.25641	0.205674	0.138462	0.23913	0.105263	0.108434	0.0887097
Pdk3	chrX	93764615	93832095	-	67481	0.152225	0.168831	0.139344	0.111413	0.102564	0.107239	0.182768	0.164733	0.154206	0.210884	0.240343	0.205231	0.161654	0.15727	0.198068	0.126437	0.0922509	0.110465
AU015836	chrX	93968655	93975470	+	6816	0.112245	0.103015	0.101852	0.10596	0.13442	0.107826	0.152334	0.140625	0.122715	0.185984	0.137931	0.166234	0.153846	0.152672	0.104651	0.151659	0.122159	0.0833333
Zfx	chrX	94074630	94123407	-	48778	0.737475	0.640777	0.638849	0.688266	0.662242	0.624846	0.693122	0.635884	0.638655	0.732794	0.678832	0.66782	0.650376	0.599089	0.595122	0.68018	0.560477	0.592941
Eif2s3x	chrX	94188708	94212651	-	23944	0.158035	0.196986	0.229426	0.182973	0.195479	0.188045	0.146312	0.189463	0.230223	0.152074	0.194774	0.225709	0.147567	0.141791	0.153846	0.128107	0.153677	0.150573
Klhl15	chrX	94234929	94255968	+	38587	0.275862	0.138889	0.120482	0.115942	0.112676	0.14	0.363636	0.206897	0.179775	0.348837	0.210526	0.25	0.0909091	0.103448	0.16	0	0.153846	0.272727
Apoo	chrX	94367109	94417092	+	49984	0.745763	0.580247	0.596154	0.53125	0.384615	0.48913	0.655462	0.576389	0.531532	0.696429	0.632812	0.51145	0.704918	0.639175	0.59375	0.692308	0.506329	0.442308
Maged1	chrX	94535473	94542074	-	6602	0.223427	0.2343	0.15035	0.169811	0.165375	0.162983	0.248473	0.254717	0.245192	0.280405	0.289417	0.215983	0.29375	0.223485	0.25974	0.222749	0.156425	0.164634
Gspt2	chrX	94636068	94638561	+	2494	0.330935	0.248322	0.230303	0.233696	0.26257	0.17757	0.335878	0.274725	0.3	0.369369	0.352941	0.272321	0.28125	0.307692	0.270492	0.22093	0.271084	0.198582
Arhgef9	chrX	95048934	95166539	-	117606	0.413793	0.594595	0.608696	0.62963	0.565217	0.545455	0.538462	0.535714	0.333333	0.545455	0.391304	0.538462	0.722222	0.5	0.461538	0.578947	0.588235	0.727273
Amer1	chrX	95420313	95444840	-	24528	0.22	0.282051	0.196429	0.243902	0.151515	0.116279	0.230769	0.216216	0.219048	0.27907	0.489796	0.205128	0.27451	0.285714	0.21875	0.219512	0.235294	0.243902
Zc4h2	chrX	95639193	95658509	-	19317	0.416667	0.452381	0.184211	0.444444	0.08	0.047619	0.346939	0.254902	0.269231	0.350877	0.4	0.246575	0.333333	0.24	0.217391	0.307692	0.157895	0.307692
Zc3h12b	chrX	95711677	95927970	+	216294	0.522727	0.358025	0.310811	0.30303	0.252632	0.148515	0.404255	0.267606	0.410959	0.351852	0.460674	0.326733	0.428571	0.405797	0.315068	0.642857	0.656716	0.603774
Las1l	chrX	95935312	95956974	-	21663	0.0729167	0.107477	0.102916	0.0593952	0.0790569	0.0773994	0.0960233	0.0985604	0.117514	0.087406	0.114486	0.123203	0.0803738	0.082218	0.0839506	0.0854922	0.0787402	0.0875332
Msn	chrX	96096044	96168553	+	72510	0.153548	0.192831	0.160075	0.141852	0.13615	0.11878	0.195181	0.216041	0.174211	0.210019	0.222958	0.200624	0.210412	0.207921	0.185279	0.193548	0.16	0.136476
Eda2r	chrX	97333840	97377209	-	43370	0.452913	0.435705	0.416995	0.376119	0.389527	0.349312	0.437525	0.4304	0.417693	0.449619	0.435428	0.435866	0.432779	0.428952	0.391232	0.392045	0.408628	0.429198
Ophn1	chrX	98557514	98890985	-	333472	0.22619	0.262411	0.186275	0.18705	0.180412	0.153061	0.217822	0.20155	0.226667	0.381818	0.272059	0.263959	0.350877	0.285714	0.252632	0.258621	0.153846	0.0804598
Yipf6	chrX	98937780	98949020	+	11241	0.349282	0.319231	0.302778	0.330275	0.303125	0.328273	0.392405	0.339332	0.303085	0.421642	0.380531	0.330632	0.283186	0.311111	0.300926	0.303797	0.34104	0.321168
Stard8	chrX	99042580	99074728	+	32149	0.0439189	0.0595238	0.0594595	0.0483271	0.0444444	0.044586	0.0798611	0.0607029	0.0465839	0.0762943	0.109137	0.0837209	0.04	0.104693	0.0686275	0.0402299	0.0555556	0.0171429
Pja1	chrX	99465733	99470735	-	5003	0.163265	0.16	0.0909091	0.11828	0.12	0.101266	0.214286	0.140351	0.178571	0.216867	0.20339	0.214286	0.156863	0.232558	0.137931	0.129032	0.103448	0
Eda	chrX	99975605	100400760	+	425156	0.173611	0.210145	0.185185	0.14876	0.198068	0.103321	0.228188	0.260664	0.171548	0.282209	0.277273	0.233898	0.2	0.173184	0.126263	0.109756	0.147059	0.0849673
Igbp1	chrX	100494290	100516125	+	21836	0.346743	0.389474	0.365812	0.330769	0.30198	0.276562	0.415214	0.37664	0.386805	0.432558	0.41763	0.421053	0.42246	0.394397	0.338542	0.333333	0.331915	0.306548
Pdzd11	chrX	100622905	100625907	-	3003	0.246032	0.188679	0.1875	0.145455	0.192308	0.14433	0.230303	0.273743	0.219653	0.215909	0.298507	0.319149	0.258824	0.230769	0.1875	0.164557	0.15	0.219512
Kif4	chrX	100626064	100727271	+	101208	0.234155	0.208138	0.236707	0.217565	0.20852	0.155416	0.254747	0.239683	0.249415	0.275556	0.280932	0.25462	0.281991	0.247312	0.261628	0.184028	0.172816	0.168168
Dlg3	chrX	100767721	100818410	+	50690	0.2	0.230769	0.0930233	0.173913	0.145833	0.029703	0.205128	0.148936	0.0864198	0.232558	0.244444	0.234568	0.157895	0.323529	0.12766	0.227273	0.0689655	0.0869565
Tex11	chrX	100838647	101059639	-	220993	0.141176	0.171875	0.141176	0.027027	0.0232558	0.0434783	0.1625	0.111111	0.1	0.224719	0.186275	0.17094	0.176471	0.234375	0.117647	0.121212	0.16	0.03125
Slc7a3	chrX	101079220	101085352	-	6133	0.12462	0.132013	0.119565	0.095082	0.129808	0.0789474	0.160271	0.148036	0.0909091	0.152475	0.186667	0.164706	0.171254	0.152381	0.0625	0.0818182	0.0849673	0.0512821
Snx12	chrX	101097785	101222563	-	124779	0.742616	0.586645	0.468379	0.696822	0.564286	0.468504	0.794545	0.677311	0.565217	0.847525	0.661826	0.559801	0.733894	0.563805	0.524706	0.716157	0.562633	0.460815
Foxo4	chrX	101254527	101260873	+	6347	0.0786517	0.204545	0.122449	0.097561	0.102041	0.127907	0.224719	0.139535	0.075	0.182692	0.134146	0.147368	0.185714	0.227273	0.097561	0.14	0.0614035	0.0757576
Med12	chrX	101274090	101298934	+	24845	0.133333	0.21875	0.178571	0.191304	0.0666667	0.168675	0.170732	0.226804	0.168421	0.244898	0.264706	0.242718	0.35	0.211268	0.357143	0.133333	0.11215	0.142857
Zmym3	chrX	101404383	101420222	-	16303	0.206897	0.345455	0.283582	0.144578	0.173077	0.169014	0.212121	0.276923	0.183673	0.279412	0.37037	0.27957	0.316832	0.32	0.157895	0.1125	0.125	0.135135
Nono	chrX	101429650	101448593	+	18944	0.586492	0.558881	0.524355	0.534274	0.523534	0.483165	0.581443	0.603872	0.518821	0.580366	0.596108	0.549565	0.644553	0.615556	0.616181	0.577329	0.565689	0.555925
Taf1	chrX	101532734	101601789	+	69056	0.327068	0.325203	0.346154	0.363309	0.358382	0.30303	0.38484	0.376392	0.358392	0.360759	0.388021	0.380454	0.306818	0.309701	0.380665	0.267717	0.240122	0.237736
Ogt	chrX	101640050	101684351	+	44302	0.403341	0.371514	0.353808	0.352098	0.302964	0.253266	0.353255	0.384318	0.343073	0.414013	0.396074	0.389108	0.370805	0.373494	0.347295	0.27193	0.281501	0.286697
Nhsl2	chrX	101849384	102092055	+	242672	0.0434783	0.113208	0.0232558	0.146341	0	0.028169	0.0769231	0.107143	0.046875	0.135135	0.047619	0.228571	0.0454545	0.0810811	0.0277778	0	0.12963	0.025
Pin4	chrX	102119464	102127673	+	8210	0.441176	0.416667	0.384615	0.387097	0.378378	0.409091	0.4	0.482143	0.4	0.487805	0.473684	0.540541	0.352941	0.45	0.615385	0.47619	0.415385	0.444444
Ercc6l	chrX	102142819	102157091	-	14273	0.333948	0.282895	0.277186	0.274049	0.250712	0.228216	0.40035	0.353933	0.301943	0.332083	0.353497	0.30057	0.360902	0.288828	0.368098	0.312727	0.261307	0.266129
Rps4x	chrX	102184942	102188371	-	3430	0.336022	0.354272	0.370789	0.331664	0.322622	0.306602	0.380342	0.378374	0.363278	0.395328	0.38573	0.368359	0.383869	0.382476	0.376061	0.345639	0.344088	0.336304
Hdac8	chrX	102284639	102505148	-	220510	0.383929	0.292308	0.271186	0.302083	0.241379	0.221757	0.355932	0.318919	0.290598	0.363636	0.365079	0.306513	0.339286	0.324561	0.288732	0.353846	0.340314	0.303571
Phka1	chrX	102513974	102644246	-	130273	0.157143	0.172414	0.148936	0.184932	0.137931	0.0882353	0.146853	0.173228	0.152	0.114865	0.184615	0.117647	0.158416	0.216495	0.111111	0.2	0.175439	0.113636
4930519F16Rik	chrX	103232280	103256606	-	24327	0.173077	0.136364	0.164384	0.0967742	0.153846	0.16129	0.160494	0.180556	0.157895	0.169811	0.14	0.125	0.0227273	0.15873	0.202703	0.0793651	0.183673	0.139535
Chic1	chrX	103356475	103396118	+	39644	0.240506	0.214502	0.18648	0.15625	0.159363	0.16442	0.309677	0.204244	0.189753	0.338889	0.217647	0.207885	0.322034	0.232068	0.206186	0.280488	0.262295	0.20712
Tsx	chrX	103414466	103424583	+	10118	0.153846	0.230769	0.311111	0.157895	0.176471	0.209302	0.208333	0.208333	0.333333	0.263158	0.170213	0.181818	0.233333	0.4	0.3	0.2	0.0877193	0.227273
Tsix	chrX	103431516	103484957	+	53442	0.152893	0.122449	0.10766	0.151203	0.103093	0.0912548	0.173913	0.12115	0.112546	0.209205	0.187335	0.175768	0.167568	0.145455	0.173077	0.19195	0.173544	0.190476
Xist	chrX	103460372	103483233	-	22862	0.990696	0.99044	0.994966	0.992164	0.9924	0.992819	0.990213	0.99421	0.99494	0.989247	0.994619	0.994599	0.987707	0.989204	0.992711	0.991527	0.994425	0.99333
