# Supplementary material for: m6A and the NEXT complex direct Xist RNA turnover and X-inactivation dynamics
Source: Nat Struct Mol Biol. 2025 Sep 9;32(11):2242–51. doi: 10.1038/s41594-025-01663-w (PMC12618237; doi:10.1038/s41594-025-01663-w)
Supplement: Supplementary file 23 — Statistical source data. [file 41594_2025_1663_MOESM23_ESM.xlsx]

## Sheet: Extended data fig8c
Geneid	chrs	start	stop	strand	Length	Y9F	Y9F_dTAG	Y9F_Dox	Y9F_dTAG_Dox	Y12H	Y12H_dTAG	Y12H_Dox	Y12H_dTAG_Dox
Nudt11	chrX	6047506	6054751	+	7246	0.5	0.584906	0.433333	0.416667	0.384615	0.512821	0.363636	0.517241
AU022751	chrX	6081217	6083420	-	2204	0.413793	0.487179	0.190476	0.228571	0.625	0.4	0.365854	0.346154
Shroom4	chrX	6400144	6633717	+	233574	0.53155	0.526827	0.290948	0.380503	0.510035	0.495892	0.297222	0.377336
Dgkk	chrX	6873483	6948363	+	74881	0.53125	0.607143	0	0.391304	0.681818	0.621622	0.407407	0.4
Clcn5	chrX	7158411	7319358	-	160948	0.438014	0.426966	0.181322	0.241474	0.425926	0.438031	0.190246	0.233766
2010204K13Rik	chrX	7411816	7422988	-	11173	0.462428	0.482456	0.137931	0.298851	0.422414	0.496454	0.191489	0.253165
Ppp1r3f	chrX	7558561	7574281	-	15721	0.48	0.433735	0.337838	0.287671	0.385542	0.605263	0.425287	0.338028
Ccdc22	chrX	7593808	7605420	-	11613	0.531056	0.558923	0.334975	0.377163	0.45935	0.508306	0.331933	0.337963
Prickle3	chrX	7657378	7668186	+	10809	0.541667	0.386364	0.177419	0.257143	0.536585	0.568182	0.327869	0.388889
Plp2	chrX	7668115	7671278	-	3164	0.542169	0.516129	0.342593	0.384615	0.511364	0.571429	0.288288	0.398058
Gpkow	chrX	7697133	7710259	+	13127	0.429022	0.444444	0.21645	0.271777	0.485714	0.47079	0.259887	0.301587
Wdr45	chrX	7722219	7728201	+	5983	0.503883	0.539604	0.305	0.349727	0.527311	0.543453	0.293478	0.32996
Ccdc120	chrX	7731713	7741324	-	9612	0.442177	0.488722	0.307692	0.373737	0.590361	0.51938	0.244681	0.390244
Tfe3	chrX	7762660	7775202	+	12543	0.556008	0.566879	0.32107	0.412429	0.536986	0.597872	0.341902	0.405751
Gripap1	chrX	7789992	7820567	+	30576	0.526178	0.511628	0.29918	0.308442	0.538462	0.501155	0.305128	0.348837
Kcnd1	chrX	7823842	7836503	+	12662	0.510638	0.38	0.241379	0.28	0.55102	0.470588	0.289855	0.305085
Otud5	chrX	7841830	7876626	+	34797	0.516129	0.496075	0.370588	0.319797	0.5008	0.51816	0.312661	0.359253
Pim2	chrX	7878305	7883432	+	5128	0.455556	0.55	0.155172	0.326923	0.60274	0.386364	0.211765	0.262295
Slc35a2	chrX	7884243	7894492	+	10250	0.482759	0.492537	0.237288	0.368421	0.54321	0.543103	0.211268	0.219512
Pqbp1	chrX	7894518	7899269	-	4752	0.365079	0.56	0.380952	0.285714	0.372549	0.362319	0.253333	0.451613
Timm17b	chrX	7899397	7907652	+	8256	0.469697	0.415094	0.375	0.405405	0.542857	0.488372	0.465517	0.324324
Eras	chrX	7924275	7928607	-	4333	0.438596	0.298246	0.304348	0.345455	0.416667	0.4375	0.253968	0.288462
Hdac6	chrX	7930121	7947889	-	17769	0.421371	0.403034	0.251664	0.292386	0.405405	0.417747	0.251599	0.291925
Glod5	chrX	8004200	8018492	-	14293	0.316456	0.350877	0.0967742	0.232558	0.352941	0.303571	0.179775	0.210526
Suv39h1	chrX	8061170	8074760	-	13591	0.57047	0.534161	0.487603	0.534759	0.540984	0.50625	0.435583	0.543046
Wdr13	chrX	8123300	8132847	-	9559	0.518868	0.57377	0.424242	0.458065	0.592593	0.579167	0.451977	0.5
Rbm3	chrX	8138974	8145802	-	6829	0.546383	0.518272	0.459397	0.463929	0.545144	0.563011	0.448345	0.498313
Tbc1d25	chrX	8154471	8176181	-	21711	0.377737	0.386005	0.23991	0.33264	0.375375	0.418944	0.267925	0.309055
Ebp	chrX	8185330	8193512	-	8183	0.362637	0.337838	0.217054	0.195312	0.290323	0.339506	0.163121	0.209302
Porcn	chrX	8193849	8206525	-	12677	0.437173	0.498753	0.238938	0.311321	0.477401	0.461707	0.285714	0.347962
Ftsj1	chrX	8238667	8252406	-	13740	0.601036	0.658683	0.385621	0.515152	0.571429	0.5625	0.414474	0.556338
Lancl3	chrX	9199972	9268085	+	68114	0.242991	0.313953	0.0722222	0.169591	0.187135	0.201005	0.0952381	0.135714
Xk	chrX	9272783	9313245	+	40463	0.478964	0.531507	0.328063	0.409884	0.512027	0.495951	0.428169	0.474777
Cybb	chrX	9435253	9469324	-	34072	0.757576	0.627907	0.3	0.714286	0.489362	0.833333	0.289474	0.677419
Dynlt3	chrX	9654269	9662983	-	8715	0.834225	0.884848	0.761538	0.764706	0.826816	0.883333	0.821918	0.821656
Sytl5	chrX	9885620	9998864	+	113245	0.462963	0.426752	0.244681	0.264151	0.478723	0.411111	0.240741	0.28
Rpgr	chrX	10158215	10216453	-	58581	0.409728	0.428202	0.33825	0.356215	0.398396	0.382091	0.317231	0.374767
Tspan7	chrX	10485115	10596604	+	111490	0.514891	0.5621	0.358684	0.397527	0.542093	0.577901	0.358608	0.408663
Bcor	chrX	12036737	12160355	-	123619	0.517241	0.535121	0.302144	0.397605	0.48932	0.486855	0.270622	0.336722
Atp6ap2	chrX	12587758	12617051	+	29294	0.463492	0.501205	0.323907	0.3891	0.474534	0.478464	0.344051	0.387234
1810030O07Rik	chrX	12654883	12673546	-	18664	0.619253	0.605422	0.386037	0.443798	0.571885	0.616751	0.470588	0.50501
Med14	chrX	12675370	12761973	-	86604	0.52092	0.512702	0.297674	0.33722	0.519046	0.523562	0.304208	0.373099
Gm14634	chrX	12762277	12821492	+	59216	0.512195	0.591837	0.384615	0.338028	0.604651	0.532544	0.27673	0.354839
5730405O15Rik	chrX	13042014	13045295	+	3282	0.597403	0.492958	0.134328	0.22973	0.477612	0.464789	0.22807	0.416667
Usp9x	chrX	13071497	13173327	+	101831	0.517032	0.5045	0.315734	0.356649	0.525126	0.51146	0.327682	0.369463
Ddx3x	chrX	13281021	13293983	+	12963	0.521773	0.484704	0.383842	0.428318	0.498088	0.49572	0.38846	0.39724
Cask	chrX	13517080	13846556	-	329477	0.473108	0.478865	0.267396	0.326	0.492188	0.473304	0.29346	0.319167
Maoa	chrX	16619697	16687812	+	68116	0.551185	0.533913	0.357051	0.413032	0.528593	0.562653	0.386521	0.414194
Efhc2	chrX	17132048	17319368	-	187321	0.837838	0.818985	0.759494	0.742958	0.803213	0.785141	0.757143	0.705224
Fundc1	chrX	17556568	17572297	-	15730	0.655462	0.55814	0.469945	0.551111	0.661479	0.618519	0.490775	0.5
Kdm6a	chrX	18162666	18279358	+	116693	0.556844	0.572052	0.522856	0.548409	0.542497	0.563818	0.516924	0.539698
Chst7	chrX	20059569	20097520	+	37952	0.379032	0.430769	0.230769	0.266667	0.416667	0.503704	0.171053	0.259259
Slc9a7	chrX	20105754	20291764	-	186011	0.463054	0.40991	0.170058	0.248588	0.429972	0.460499	0.202142	0.205928
Rp2h	chrX	20364480	20400858	+	41174	0.554017	0.510856	0.340517	0.370184	0.514019	0.493521	0.384913	0.358491
Jade3	chrX	20425687	20519939	+	94253	0.580858	0.57746	0.306803	0.3716	0.597299	0.565537	0.332183	0.37962
Ndufb11	chrX	20615325	20617564	-	2240	0.425287	0.419355	0.217949	0.329268	0.369231	0.507937	0.315789	0.37037
Rbm10	chrX	20617502	20650905	+	33404	0.442882	0.478261	0.303529	0.357143	0.504274	0.491582	0.346087	0.365269
Uba1	chrX	20658301	20683179	+	24879	0.55082	0.524965	0.425056	0.41989	0.550308	0.5625	0.381224	0.462128
Cdk16	chrX	20688492	20699877	+	11386	0.512334	0.467949	0.335697	0.39486	0.498906	0.494208	0.327044	0.366925
Usp11	chrX	20703908	20720539	+	16632	0.467986	0.459128	0.204878	0.288824	0.477239	0.467801	0.228336	0.292645
Araf	chrX	20848542	20852905	+	11980	0.512357	0.48505	0.390326	0.39207	0.486759	0.481086	0.362332	0.403226
Syn1	chrX	20860510	20920918	-	60409	0.608133	0.543278	0.333333	0.432203	0.551653	0.57236	0.323144	0.415909
Cfp	chrX	20925534	20931524	-	5991	0.370656	0.358423	0.180645	0.269767	0.370192	0.376344	0.178744	0.222222
Elk1	chrX	20933394	20950608	-	17215	0.474419	0.488834	0.289941	0.3375	0.464286	0.492337	0.261146	0.341333
Uxt	chrX	20951664	20961978	-	10315	0.556452	0.530499	0.368421	0.413567	0.522901	0.540458	0.360614	0.428571
A230072C01Rik	chrX	20961675	20987349	+	25675	0.536458	0.508507	0.302452	0.32574	0.497154	0.528271	0.257778	0.321622
Zfp182	chrX	21026183	21062038	-	35856	0.558282	0.573187	0.406022	0.51755	0.56727	0.593051	0.433818	0.462315
Zfp300	chrX	21079149	21089229	-	10081	0.469136	0.535354	0.142857	0.348837	0.460674	0.39604	0.26	0.259259
Gm6938	chrX	21312209	21334727	-	22519	0.772487	0.827751	0.715517	0.694268	0.767296	0.847926	0.686441	0.638158
Gm5124	chrX	21360864	21364624	+	3761	0.552632	0.628571	0.3	0.352941	0.333333	0.694444	0.0952381	0.3
Klhl13	chrX	23219270	23285428	-	145813	0.285428	0.293267	0.176915	0.21162	0.307707	0.303413	0.193814	0.214376
Wdr44	chrX	23693116	23806001	+	112886	0.468085	0.60396	0.425	0.55814	0.586957	0.460177	0.507463	0.481013
Dock11	chrX	35888831	36076562	+	187732	0.452703	0.476744	0.364341	0.368421	0.434109	0.550802	0.261538	0.391304
Il13ra1	chrX	36112138	36171261	+	59124	0.644068	0.545455	0.21875	0.26087	0.648148	0.584416	0.244898	0.3
Lonrf3	chrX	36328408	36366856	+	38449	0.426966	0.421875	0.176471	0.145161	0.535211	0.60241	0.319149	0.2
Pgrmc1	chrX	36598224	36606079	+	7856	0.423077	0.483333	0.37037	0.302326	0.482143	0.45977	0.1875	0.345455
Akap17b	chrX	36608182	36645414	-	37233	0.516129	0.493243	0.262887	0.316017	0.505017	0.520767	0.30531	0.30531
Slc25a5	chrX	36795651	36798806	+	3156	0.286374	0.222571	0.1875	0.223975	0.13834	0.15444	0.146154	0.232804
C330007P06Rik	chrX	36848543	36864246	-	15704	0.997494	0.996416	1	1	1	0.997076	1	1
Ube2a	chrX	36874365	36884220	+	9856	1	1	1	1	1	1	1	1
Upf3b	chrX	37091833	37110322	-	18490	0.60119	0.549419	0.355263	0.443182	0.503704	0.540793	0.375	0.453571
Nkap	chrX	37126762	37150746	+	23985	0.552941	0.506596	0.460177	0.480488	0.554017	0.510067	0.459799	0.488439
Rhox3g	chrX	37623430	37628139	-	4710	0.708333	0.705882	0.772727	0.727273	0.647059	0.611111	0.615385	0.777778
Rhox5	chrX	37754607	37808878	+	54272	0.414918	0.399433	0.190939	0.208232	0.422096	0.413699	0.168571	0.246795
Rhox6	chrX	37827054	37829857	+	2804	0.328571	0.294118	0.0285714	0.139535	0.423077	0.255814	0.0645161	0.166667
Lamp2	chrX	38401356	38456460	-	55105	0.481414	0.471698	0.22953	0.294956	0.484461	0.474747	0.236984	0.309035
Cul4b	chrX	38531620	38576196	-	44577	0.45122	0.41791	0.113208	0.349206	0.42029	0.440476	0.216216	0.257576
Gria3	chrX	41401300	41678601	+	277302	0.494253	0.455285	0.205128	0.26087	0.5	0.480519	0.158537	0.175676
Thoc2	chrX	41794993	41911901	-	116909	0.441176	0.548571	0.272727	0.373333	0.41844	0.502415	0.258503	0.339744
Xiap	chrX	42067835	42109664	+	41830	0.533333	0.540173	0.208738	0.294379	0.519231	0.515371	0.249153	0.297177
Stag2	chrX	42149411	42277186	+	127776	0.536325	0.551308	0.2249	0.303406	0.522193	0.517857	0.208494	0.226667
Smarca1	chrX	47809369	47892552	-	83184	0.62069	0.485294	0.151515	0.131579	0.566667	0.528571	0	0.025
Ocrl	chrX	47912455	47965866	+	53412	0.427911	0.446458	0.194849	0.218274	0.420263	0.443484	0.204953	0.226794
Xpnpep2	chrX	48108724	48136981	+	28258	0.434783	0.506173	0.106383	0.180556	0.40625	0.561644	0.112676	0.215385
Zdhhc9	chrX	48171970	48208702	-	36733	0.608466	0.596977	0.342742	0.413105	0.646875	0.6	0.335979	0.434174
Utp14a	chrX	48256933	48282449	+	25517	0.633526	0.592038	0.487733	0.486737	0.641709	0.594687	0.495602	0.49646
Bcorl1	chrX	48341357	48406728	+	65372	0.701422	0.591837	0.380282	0.446809	0.678756	0.604	0.312102	0.485294
Elf4	chrX	48411048	48463132	-	52085	0.539773	0.623853	0.222222	0.320755	0.648352	0.556122	0.229814	0.298387
Aifm1	chrX	48474943	48513563	-	38621	0.542895	0.55826	0.257803	0.32268	0.538278	0.529634	0.263566	0.340426
Zfp280c	chrX	48541625	48594452	-	52828	0.582996	0.562681	0.202643	0.271399	0.588598	0.581538	0.202733	0.275287
Slc25a14	chrX	48623577	48662298	+	38722	0.528249	0.476998	0.267281	0.308411	0.49422	0.503968	0.253846	0.309028
Rbmx2	chrX	48695003	48710719	+	15717	0.701195	0.713178	0.496894	0.526946	0.726141	0.736842	0.464968	0.624161
Enox2	chrX	49009706	49288242	-	278537	0.513597	0.504919	0.305117	0.315134	0.505589	0.507072	0.29252	0.327924
Firre	chrX	50555743	50635258	-	79516	0.644492	0.644924	0.196685	0.219414	0.640022	0.639206	0.178686	0.212622
2610018G03Rik	chrX	50841435	50891850	+	50416	0.480122	0.449721	0.126214	0.189189	0.485816	0.44375	0.12973	0.156069
Hs6st2	chrX	51386636	51681602	-	294967	0.51346	0.517658	0.117137	0.183811	0.469178	0.494253	0.119565	0.180905
Usp26	chrX	51753958	51801233	-	47276	0.376093	0.406961	0.19147	0.235477	0.373083	0.402392	0.207283	0.257079
1700080O16Rik	chrX	51968694	51972772	-	4079	0.136364	0.210526	0.0666667	0.03125	0.206897	0.264706	0	0.0810811
Gpc4	chrX	52053017	52164923	-	111907	0.470941	0.451757	0.102787	0.153214	0.439725	0.440895	0.122423	0.150643
Gpc3	chrX	52272426	52613974	-	341549	0.48247	0.481125	0.147519	0.177251	0.472429	0.47773	0.14765	0.190076
Kis2	chrX	52742562	52744593	-	2032	0.337662	0.34375	0.028169	0.0875	0.226562	0.267176	0.0638298	0.0606061
Phf6	chrX	52912213	52956961	+	44749	0.475183	0.462963	0.173759	0.239389	0.468992	0.478419	0.164256	0.271687
Hprt	chrX	52988077	53021660	+	33584	0.51904	0.51101	0.292092	0.354955	0.519409	0.552258	0.295929	0.364334
C430049B03Rik	chrX	53053111	53057190	-	4080	0.72093	0.736641	0.557692	0.5	0.763975	0.748031	0.384615	0.483333
Fam122b	chrX	53243414	53269805	-	26392	0.581272	0.564465	0.159664	0.223958	0.560327	0.539051	0.162069	0.182965
Mospd1	chrX	53344593	53370559	-	25967	0.563025	0.488722	0.141304	0.267606	0.547009	0.509677	0.195876	0.236364
AW822252	chrX	53696921	53716578	-	19658	0.5	0.333333	0.129032	0.235294	0.467742	0.301587	0.0930233	0.185185
1700013H16Rik	chrX	53742900	53757831	-	14932	0.12	0.128099	0.0346821	0.038961	0.132841	0.160237	0.025974	0.0327869
Zfp449	chrX	56346399	56365674	+	19276	0.559633	0.532258	0.436364	0.371134	0.46729	0.548611	0.347222	0.413793
6330419J24Rik	chrX	56374585	56378470	+	3886	0.544444	0.596491	0.4	0.39	0.490909	0.522222	0.285714	0.442308
Ddx26b	chrX	56454838	56507843	+	53006	0.486309	0.462877	0.209571	0.268204	0.482188	0.476908	0.208447	0.248939
Mmgt1	chrX	56585511	56597919	-	12409	0.491319	0.48513	0.377672	0.350101	0.503521	0.489891	0.320796	0.359296
Slc9a6	chrX	56609834	56664230	+	54397	0.519427	0.535156	0.269231	0.283654	0.5181	0.503367	0.250597	0.310705
Fhl1	chrX	56731760	56793346	+	61587	0.531381	0.5565	0.195266	0.239595	0.568083	0.515856	0.154171	0.22315
Mtap7d3	chrX	56797952	56822325	-	24374	0.305046	0.293279	0.0878788	0.0906516	0.37574	0.330454	0.0670554	0.0797546
Htatsf1	chrX	57053569	57067182	+	13614	0.561662	0.564987	0.328032	0.377473	0.556204	0.551129	0.368519	0.342268
Arhgef6	chrX	57231484	57338729	-	107246	0.4	0.415094	0.154762	0.25	0.377953	0.468085	0.10687	0.175439
Rbmx	chrX	57383347	57393036	-	9690	0.484411	0.502849	0.164482	0.252922	0.504007	0.497588	0.214617	0.262931
Gm364	chrX	57409148	57488771	+	79624	0.38785	0.422969	0.124204	0.15812	0.40821	0.412346	0.142395	0.201331
Zic3	chrX	58030627	58036630	+	6004	0.583815	0.498039	0.229167	0.333333	0.571429	0.614173	0.234568	0.244094
Fgf13	chrX	59062145	59166088	-	523428	0.437269	0.438095	0.161668	0.171413	0.442572	0.434955	0.139932	0.186667
Mcf2	chrX	60055955	60147700	-	123135	0.501098	0.498423	0.190214	0.202328	0.481558	0.473976	0.166963	0.18393
Atp11c	chrX	60223289	60403981	-	180693	0.509113	0.499747	0.276992	0.300674	0.512739	0.497134	0.266667	0.309516
Gm10474	chrX	68667513	68678399	-	10887	0.596774	0.494949	0.08	0.367347	0.5	0.492063	0.289474	0.434783
Fmr1	chrX	68678540	68717961	+	39422	0.504768	0.506915	0.304207	0.345574	0.485818	0.484979	0.298023	0.346587
Fmr1nb	chrX	68761838	68804560	+	42723	0.502822	0.525501	0.241888	0.260623	0.515251	0.509485	0.23319	0.286879
Aff2	chrX	69360330	69868037	+	507708	0.499187	0.494413	0.193333	0.294118	0.472015	0.454438	0.216292	0.304598
Ids	chrX	70343069	70365085	-	22017	0.433333	0.428094	0.209945	0.273859	0.5	0.461538	0.227891	0.288
1110012L19Rik	chrX	70385912	70389416	+	3505	0.452381	0.454545	0.227273	0.181818	0.416667	0.416667	0.217391	0.384615
BC023829	chrX	70460055	70477043	-	16989	0.380282	0.407407	0.125	0.265625	0.436364	0.543307	0.130435	0.320896
Mamld1	chrX	71050255	71154717	+	104463	0.425532	0.4	0.153846	0.0869565	0.309524	0.318841	0.08	0.130435
Mtm1	chrX	71210766	71315295	+	104530	0.468836	0.459139	0.199836	0.264577	0.472683	0.472419	0.199313	0.251558
Mtmr1	chrX	71364759	71419196	+	54438	0.512941	0.511628	0.242553	0.292162	0.482916	0.469484	0.245524	0.307882
Cd99l2	chrX	71420059	71492849	-	72791	0.607143	0.616197	0.19171	0.229947	0.56229	0.597403	0.19917	0.176829
Hmgb3	chrX	71555992	71560654	+	4663	0.446667	0.395425	0.169675	0.269663	0.469136	0.431818	0.179054	0.274725
Vma21	chrX	71816079	71824706	+	8628	0.427948	0.418919	0.268293	0.299401	0.466346	0.471545	0.27551	0.289941
Prrg3	chrX	71963020	71972728	+	9709	0.647059	0.604651	0.434783	0.153846	0.56	0.416667	0.238095	0.210526
Gabre	chrX	72257431	72274721	-	17291	0.532258	0.596154	0.241379	0.212121	0.521739	0.508772	0.116279	0.28
Gabra3	chrX	72432675	72656246	-	223572	0.565217	0.554745	0.0793651	0.194805	0.552632	0.612676	0.0769231	0.166667
Nsdhl	chrX	72918520	72958528	+	40009	0.445323	0.493958	0.275591	0.288802	0.469697	0.480432	0.249284	0.28692
Zfp185	chrX	72987338	73031543	+	44206	0.518438	0.490677	0.2393	0.295349	0.511429	0.532362	0.234076	0.264666
Pnma5	chrX	73033980	73037103	-	3124	0.537118	0.544162	0.318702	0.392958	0.533947	0.544456	0.277778	0.427844
Xlr4a	chrX	73074344	73082507	-	8164	0.844444	0.761062	0.575758	0.597222	0.763889	0.830508	0.584906	0.648148
Xlr3a	chrX	73086292	73097095	-	10804	0.509244	0.559177	0.278746	0.335731	0.576336	0.618037	0.30914	0.37931
Xlr5a	chrX	73107634	73117702	-	10069	0.541667	0.557692	0.4	0.309524	0.576923	0.507042	0.138889	0.227273
Xlr3b	chrX	73192178	73202930	+	10753	0.60597	0.601542	0.537736	0.533101	0.612676	0.639257	0.438662	0.472527
Xlr4b	chrX	73214364	73222453	+	8090	0.597701	0.586957	0.351852	0.458716	0.557692	0.590062	0.352273	0.432432
Xlr3c	chrX	73254539	73265390	-	10852	0.455696	0.509804	0.27907	0.17284	0.308824	0.336283	0.2	0.266667
Zfp275	chrX	73342619	73359080	+	16462	0.456186	0.449889	0.255474	0.25	0.483776	0.501139	0.255474	0.275081
Haus7	chrX	73437314	73459029	-	21716	0.493023	0.486486	0.327957	0.396226	0.485714	0.49	0.385321	0.410714
Dusp9	chrX	73639440	73643514	+	4075	0.507692	0.375	0.375	0.269231	0.333333	0.483871	0.0714286	0.277778
Slc6a8	chrX	73673132	73682500	+	9369	0.635542	0.567485	0.328767	0.386831	0.602041	0.581761	0.304598	0.38806
Bcap31	chrX	73686182	73716175	-	29994	0.499422	0.531991	0.289788	0.32398	0.498376	0.506932	0.276042	0.315032
Abcd1	chrX	73716596	73738287	+	21692	0.546512	0.58209	0.340909	0.344086	0.514706	0.541401	0.234375	0.321429
Idh3g	chrX	73778962	73786897	-	7936	0.504401	0.504181	0.417376	0.434199	0.51971	0.5	0.415704	0.435318
Ssr4	chrX	73787027	73790828	+	3802	0.509036	0.501577	0.432773	0.403614	0.551724	0.545455	0.415873	0.423529
Pdzd4	chrX	73793356	73824969	-	31614	0.553092	0.522807	0.215606	0.283929	0.554983	0.534144	0.230088	0.289817
L1cam	chrX	73853779	73880834	-	27056	0.47619	0.62963	0.212121	0.173913	0.608696	0.666667	0.173077	0.209302
Arhgap4	chrX	73894351	73911298	-	16948	0.603604	0.529412	0.271429	0.310811	0.583333	0.536842	0.22549	0.351351
Naa10	chrX	73916869	73921944	-	5076	0.541371	0.5	0.297935	0.418182	0.574534	0.57037	0.338983	0.406452
Renbp	chrX	73922120	73930850	-	8731	0.501538	0.546392	0.307263	0.346491	0.490272	0.520408	0.276596	0.298643
Hcfc1	chrX	73942791	73966357	-	23567	0.476339	0.454494	0.27846	0.306134	0.485679	0.466298	0.291426	0.314205
Irak1	chrX	74013913	74023921	-	10009	0.513761	0.5	0.325893	0.373041	0.520599	0.533333	0.312253	0.325758
Mecp2	chrX	74026823	74085636	-	58814	0.52225	0.499692	0.3106	0.345247	0.522548	0.475944	0.286797	0.338722
Tktl1	chrX	74177258	74208498	+	31241	0.388889	0.2	0.0714286	0.130435	0.37931	0.363636	0.0625	0.0869565
Flna	chrX	74223460	74246534	-	23075	0.510508	0.524145	0.228571	0.269216	0.519715	0.536974	0.23309	0.282245
Emd	chrX	74254686	74257893	+	3208	0.471429	0.534884	0.333333	0.432432	0.568966	0.613333	0.261905	0.36
Rpl10	chrX	74270815	74273135	+	2321	0.596	0.57788	0.462379	0.510791	0.624661	0.577277	0.462042	0.503827
Dnase1l1	chrX	74273216	74281736	-	9118	0.348837	0.525	0.217391	0.111111	0.576923	0.354839	0.142857	0.25
Taz	chrX	74282717	74290151	+	7435	0.588542	0.613333	0.373832	0.474074	0.629412	0.630769	0.317829	0.470085
Atp6ap1	chrX	74297096	74304721	+	7626	0.234375	0.233728	0.10917	0.165138	0.220532	0.19697	0.111111	0.125654
Gdi1	chrX	74305011	74311867	+	6857	0.526316	0.536697	0.274854	0.41954	0.527397	0.50838	0.303738	0.344156
Fam50a	chrX	74313032	74320149	+	7118	0.467742	0.457831	0.3125	0.329412	0.483146	0.495935	0.269231	0.3125
Plxna3	chrX	74329065	74344689	+	15625	0.54717	0.512367	0.228571	0.209877	0.426136	0.503165	0.188119	0.25
Ubl4	chrX	74365717	74368548	-	2832	0.454545	0.40625	0.125	0.25	0.590909	0.321429	0.210526	0.285714
Fam3a	chrX	74384719	74393139	-	8421	0.458333	0.365385	0.2	0.37931	0.71875	0.589286	0.342857	0.263158
Ikbkg	chrX	74393290	74453778	+	60489	0.448555	0.462779	0.265774	0.290476	0.495549	0.450122	0.244541	0.280528
G6pdx	chrX	74409485	74429161	-	19677	0.536122	0.525926	0.273333	0.301205	0.506977	0.496032	0.262887	0.355556
Gab3	chrX	74988544	75084905	-	96362	0.623762	0.466667	0.33871	0.281553	0.469388	0.5	0.316456	0.340206
Dkc1	chrX	75095853	75109776	+	13924	0.412145	0.351364	0.317773	0.309395	0.386898	0.367347	0.327354	0.3358
Mpp1	chrX	75109732	75130949	-	21218	0.502868	0.50647	0.315789	0.399625	0.52795	0.538222	0.280992	0.397661
F8	chrX	75172714	75380041	-	207328	0.494105	0.521356	0.308042	0.370335	0.52376	0.502323	0.300505	0.382413
Fundc2	chrX	75382398	75397158	+	14761	0.465306	0.565056	0.357143	0.40404	0.498008	0.486111	0.335106	0.415888
Mtcp1	chrX	75404846	75416543	-	11698	0.503906	0.504132	0.360215	0.41543	0.501832	0.467742	0.341232	0.356846
Brcc3	chrX	75416627	75455701	+	39075	0.479339	0.50389	0.376656	0.401676	0.480796	0.474108	0.402778	0.407102
Vbp1	chrX	75514296	75534946	+	20651	0.549649	0.535382	0.355526	0.409048	0.54195	0.532853	0.389499	0.438875
4933407K13Rik	chrX	75725457	75764699	-	39243	0.464567	0.405405	0.276978	0.265517	0.44713	0.442529	0.213296	0.261044
Pls3	chrX	75785653	75874574	-	89518	0.444279	0.348609	0.0740741	0.096463	0.401284	0.40625	0.0613333	0.112245
Mir669m-2	chrX	77164402	77475936	-	311535	0.666667	0.724138	0.3125	0.611111	0.8	0.68	0.533333	0.692308
Tbl1x	chrX	77511226	77660265	+	149040	0.529402	0.501246	0.163118	0.205025	0.524292	0.501065	0.159903	0.190824
Prkx	chrX	77762029	77795960	-	33932	0.442675	0.489051	0.245509	0.330233	0.477912	0.471154	0.322581	0.302222
Prrg1	chrX	78449609	78583805	-	134289	0.481163	0.510686	0.223256	0.227618	0.498879	0.490803	0.183698	0.21718
Gm8787	chrX	79330512	79358068	-	27557	0.410256	0.488095	0.142857	0.21875	0.516854	0.486957	0.142857	0.206897
Gm7173	chrX	79482567	79517285	-	34719	0.438017	0.464789	0.105882	0.185185	0.401869	0.387097	0.130435	0.108696
Mageb16	chrX	79623230	79671435	-	48206	0.75	0.703259	0.422535	0.441379	0.772643	0.771978	0.477733	0.473485
Tmem47	chrX	81070643	81097875	+	27233	0.561453	0.515521	0.347676	0.352288	0.519345	0.5	0.359008	0.34593
Dmd	chrX	82948869	85205050	+	2256182	0.430618	0.429295	0.0938498	0.127217	0.417236	0.44979	0.0860906	0.120486
Tab3	chrX	85574021	85634469	+	60449	0.532524	0.511454	0.225095	0.295494	0.53323	0.518334	0.216299	0.289231
Gyk	chrX	85701936	85776819	-	74884	0.578778	0.557829	0.209802	0.268034	0.581016	0.553931	0.208215	0.258684
Nr0b1	chrX	86191774	86195944	+	4171	0.380531	0.350242	0.0778098	0.171504	0.349754	0.373737	0.0638298	0.0818182
Il1rapl1	chrX	86747241	88115623	-	1368383	0.92623	0.991848	0.803922	0.969626	0.871795	0.991228	0.846154	0.96904
Pola1	chrX	93304765	93632155	-	327391	0.536443	0.523083	0.320682	0.354525	0.528147	0.525502	0.320425	0.361542
Pcyt1b	chrX	93654862	93749948	+	95087	0.53928	0.513001	0.173554	0.246696	0.525194	0.50406	0.165072	0.244121
Pdk3	chrX	93764615	93832095	-	67481	0.497274	0.494098	0.174482	0.214565	0.523155	0.5107	0.160799	0.220308
AU015836	chrX	93968655	93975470	+	6816	0.351648	0.333333	0.0344828	0.116279	0.333333	0.365079	0.102564	0.214286
Zfx	chrX	94074630	94123407	-	48778	0.630631	0.608156	0.390221	0.421864	0.619109	0.616116	0.3967	0.407376
Eif2s3x	chrX	94188708	94212651	-	23944	0.467267	0.489761	0.402724	0.41073	0.469824	0.490506	0.394622	0.447318
Klhl15	chrX	94234929	94255968	+	38587	0.508137	0.483453	0.137584	0.199552	0.487666	0.525031	0.123153	0.207143
Apoo	chrX	94367109	94417092	+	49984	0.494737	0.490196	0.29878	0.315534	0.507576	0.53012	0.296154	0.390947
Gm14827	chrX	94442731	94447727	+	4997	0.566667	0.653061	0.5	0.53125	0.557692	0.724138	0.317073	0.52
Maged1	chrX	94535473	94542074	-	6602	0.546392	0.464286	0.193548	0.19	0.5	0.609929	0.157303	0.25
Gspt2	chrX	94636068	94638561	+	2494	0.393162	0.492754	0.289474	0.233766	0.416667	0.413636	0.233333	0.325926
Spin4	chrX	95022506	95026682	-	4177	0.423077	0.390805	0.153846	0.242857	0.555556	0.545455	0.16129	0.128205
Arhgef9	chrX	95048934	95166539	-	117606	0.463768	0.515021	0.136752	0.168067	0.432927	0.439516	0.182692	0.177083
Amer1	chrX	95420313	95444840	-	24528	0.48	0.541139	0.236453	0.327957	0.560976	0.533141	0.26378	0.319767
Zc4h2	chrX	95639193	95658509	-	19317	0.426471	0.566667	0.259259	0.309859	0.571429	0.385417	0.267857	0.327869
Zc3h12b	chrX	95711677	95927970	+	216294	0.591652	0.558317	0.280669	0.292007	0.573835	0.54986	0.242921	0.257764
Las1l	chrX	95935312	95956974	-	21663	0.43054	0.442029	0.271318	0.264241	0.411315	0.435762	0.225256	0.265267
Msn	chrX	96096044	96168553	+	72510	0.508566	0.51742	0.123675	0.212544	0.510309	0.508025	0.161616	0.224969
Heph	chrX	96455435	96574484	+	119050	0.243902	0.367347	0.0425532	0.0340909	0.34375	0.362903	0.016129	0.0735294
Eda2r	chrX	97333840	97377209	-	43370	0.453739	0.452256	0.336897	0.365837	0.480384	0.468654	0.344342	0.375995
Ar	chrX	98149749	98317147	+	167399	0.416667	0.405018	0.116071	0.145038	0.470238	0.326599	0.0630631	0.170732
Ophn1	chrX	98557514	98890985	-	333472	0.51015	0.495775	0.155979	0.183042	0.514861	0.45873	0.191214	0.219677
Yipf6	chrX	98937780	98949020	+	11241	0.502387	0.5	0.293564	0.331042	0.487685	0.473171	0.31339	0.365057
Stard8	chrX	99042580	99074728	+	32149	0.341656	0.351314	0.00557103	0.0522979	0.311337	0.348225	0.0227704	0.0705009
Eda	chrX	99975605	100400760	+	425156	0.464645	0.4631	0.143275	0.192803	0.476987	0.487419	0.156853	0.197907
Awat2	chrX	100402221	100412587	-	40497	0.328125	0.416185	0.108434	0.216216	0.434783	0.384615	0.130435	0.215827
Igbp1	chrX	100494290	100516125	+	21836	0.487872	0.47721	0.324148	0.321799	0.50641	0.496403	0.339181	0.354421
Pdzd11	chrX	100622905	100625907	-	3003	0.46281	0.458015	0.178082	0.142857	0.45098	0.4	0.173333	0.121622
Kif4	chrX	100626064	100727271	+	101208	0.511811	0.510186	0.243781	0.278589	0.511582	0.516272	0.223911	0.266744
Dlg3	chrX	100767721	100818410	+	50690	0.613559	0.585938	0.117647	0.208738	0.546816	0.523944	0.147601	0.267281
Tex11	chrX	100838647	101059639	-	220993	0.434137	0.364151	0.0809859	0.129834	0.454733	0.408935	0.0994764	0.173797
Slc7a3	chrX	101079220	101085352	-	6133	0.46736	0.474785	0.178994	0.202247	0.458065	0.494822	0.16756	0.201821
Snx12	chrX	101097785	101222563	-	124779	0.498679	0.537608	0.269484	0.382222	0.507184	0.51855	0.290462	0.354111
Foxo4	chrX	101254527	101260873	+	6347	0.388889	0.411765	0.0344828	0.137931	0.541667	0.5	0.121212	0.291667
Med12	chrX	101274090	101298934	+	24845	0.494624	0.5	0.144068	0.198675	0.47482	0.422222	0.146667	0.238806
Zmym3	chrX	101404383	101420222	-	16303	0.628049	0.491713	0.185714	0.2	0.513333	0.492147	0.168478	0.156716
Nono	chrX	101429650	101448593	+	18944	0.557191	0.595381	0.315335	0.380192	0.609347	0.564349	0.337884	0.368222
Itgb1bp2	chrX	101449108	101453541	+	4434	0.53125	0.517442	0.138686	0.184	0.531599	0.453782	0.134146	0.226027
Taf1	chrX	101532734	101601789	+	69056	0.39348	0.401447	0.310013	0.35548	0.38777	0.389948	0.314664	0.332771
Ogt	chrX	101640050	101684351	+	44302	0.478514	0.457327	0.338122	0.356517	0.479383	0.461433	0.334329	0.35434
Nhsl2	chrX	101849384	102092055	+	242672	0.474695	0.506329	0.0471014	0.0666667	0.451807	0.454034	0.0567164	0.0486726
Pin4	chrX	102119464	102127673	+	8210	0.610811	0.626437	0.423423	0.511811	0.615385	0.574194	0.541284	0.391892
Ercc6l	chrX	102142819	102157091	-	14273	0.51567	0.508955	0.297959	0.337634	0.577617	0.516239	0.3083	0.376045
Rps4x	chrX	102184942	102188371	-	3430	0.504034	0.495222	0.302276	0.335046	0.494569	0.488984	0.304878	0.337097
Hdac8	chrX	102284639	102505148	-	220510	0.569444	0.552089	0.323529	0.312953	0.570801	0.56447	0.308446	0.343246
Phka1	chrX	102513974	102644246	-	130273	0.493768	0.455939	0.124138	0.140216	0.503553	0.470874	0.136536	0.139706
Nap1l2	chrX	103184058	103186664	-	2607	0.202899	0.302326	0.0909091	0.0263158	0.243902	0.172414	0.0576923	0.0454545
4930519F16Rik	chrX	103232280	103256606	-	24327	0.339789	0.281761	0.108108	0.127036	0.3207	0.307374	0.0901639	0.112135
Chic1	chrX	103356475	103396118	+	39644	0.466068	0.495847	0.208885	0.236577	0.50807	0.496771	0.207633	0.247961
Tsx	chrX	103414466	103424583	+	10118	0.611111	0.470588	0.0909091	0.16129	0.657895	0.365079	0.0810811	0.0833333
Tsix	chrX	103431516	103484957	+	53442	0.492081	0.499741	0.143732	0.159777	0.494079	0.485447	0.142398	0.160878
Xist	chrX	103460372	103483233	-	22862	0.994917	0.995107	0.998749	0.999024	0.995935	0.996122	0.998824	0.998788
