# Supplementary material for: m6A and the NEXT complex direct Xist RNA turnover and X-inactivation dynamics
Source: Nat Struct Mol Biol. 2025 Sep 9;32(11):2242–51. doi: 10.1038/s41594-025-01663-w (PMC12618237; doi:10.1038/s41594-025-01663-w)
Supplement: Supplementary file 25 — Statistical source data. [file 41594_2025_1663_MOESM25_ESM.xlsx]

## Sheet: Extended data fig10d
Geneid	chrs	start	stop	strand	Length	WT_NoDox	WT_DoxA	WT_DoxB	B2_NoDox	B2_Dox	WT_HC_NoDox1	WT_HC_NoDox2	WT_HC_NoDox3	WT_HC_Dox1	WT_HC_Dox2	WT_HC_Dox3	WT_JB_Dox1	WT_90min_Dox1	WT_90min_Dox2	WT_3h_Dox1	WT_3h_Dox2	WT_6h_Dox1	WT_6h_Dox2	WT_12h_Dox1	WT_72h_Dox1	WT_72h_Dox2	WT_Diff_6day_Dox1	WT_Diff_6day_Dox2	WT_Diff_6day_Dox3	Bgl_Halo_10H_NoDox1	Bgl_Halo_10H_NoDox2	Bgl_Halo_10H_Dox1	Bgl_Halo_10H_Dox2	SpenKO_NoDox1	SpenKO_NoDox2	SpenKO_Dox1	SpenKO_Dox2	SPOCmut_C10_NoDox	SPOCmut_C10_Dox	SPOCmut_C2_NoDox	SPOCmut_C2_Dox	SPOCmut_G1_NoDox	SPOCmut_G1_Dox	DeltaBE8_NoDox	DeltaBE8_DoxA	DeltaBE8_DoxB	Y9F	Y9F_dTAG	Y9F_Dox
Nudt11	chrX	6047506	6054751	+	7246	0.5	0.393939	0.416667	0.560976	0.5	0.615385	0.384615	0.371429	0.307692	0.542857	0.5	0.461538	0.678571	0.512821	0.45	0.424242	0.441176	0.545455	0.551724	0.285714	0.263158	0.125	0.047619	0.0952381	0.584906	0.595745	0.510638	0.457143	0.534247	0.507937	0.518519	0.653061	0.551282	0.372549	0.518519	0.538462	0.533898	0.477612	0.542857	0.7	0.363636	0.5	0.584906	0.433333
Shroom4	chrX	6400144	6633717	+	233574	0.522347	0.346944	0.332042	0.525714	0.380981	0.541292	0.528822	0.546869	0.38496	0.36031	0.401147	0.435944	0.5565	0.572246	0.526525	0.523572	0.491243	0.494681	0.458515	0.308601	0.235593	0.123605	0.0883409	0.0786719	0.475369	0.499422	0.290181	0.335415	0.495956	0.478743	0.485575	0.474866	0.517909	0.467433	0.495128	0.450889	0.506879	0.466078	0.551923	0.484049	0.477279	0.53155	0.526827	0.290948
Clcn5	chrX	7158411	7319358	-	160948	0.46744	0.243254	0.246377	0.447447	0.253277	0.470963	0.478826	0.487179	0.304397	0.273275	0.282545	0.311392	0.48212	0.474415	0.459344	0.436543	0.400055	0.398674	0.367336	0.235158	0.1643	0.11582	0.0667002	0.0518826	0.478465	0.440909	0.216041	0.24861	0.464885	0.442695	0.444736	0.435055	0.451354	0.30638	0.446277	0.28475	0.445217	0.306306	0.486856	0.345055	0.337079	0.438014	0.426966	0.181322
2010204K13Rik	chrX	7411816	7422988	-	11173	0.420765	0.158537	0.166667	0.513274	0.27027	0.502994	0.481752	0.449541	0.2875	0.220339	0.226277	0.242188	0.472081	0.426396	0.449541	0.428571	0.367021	0.375	0.337423	0.220183	0.258065	0.126214	0.125	0.0454545	0.329032	0.366667	0.0714286	0.133333	0.429293	0.454545	0.35567	0.373684	0.436508	0.284211	0.403509	0.292683	0.417391	0.290698	0.473684	0.280303	0.24	0.462428	0.482456	0.137931
Ppp1r3f	chrX	7558561	7574281	-	15721	0.49115	0.42069	0.355191	0.605634	0.366071	0.529231	0.522989	0.515625	0.376658	0.368601	0.289474	0.423077	0.458015	0.482587	0.455598	0.434457	0.418605	0.462222	0.436275	0.330645	0.387755	0.159236	0.15528	0.107143	0.484615	0.557292	0.38009	0.432624	0.536481	0.54878	0.533784	0.521994	0.52381	0.455782	0.484375	0.443182	0.514599	0.420213	0.491018	0.511628	0.409639	0.48	0.433735	0.337838
Ccdc22	chrX	7593808	7605420	-	11613	0.549333	0.42487	0.388186	0.509804	0.41048	0.509642	0.55	0.504587	0.452229	0.469484	0.367188	0.455253	0.541063	0.501661	0.508772	0.526178	0.496622	0.530159	0.420213	0.289855	0.228261	0.191964	0.140562	0.123853	0.513793	0.584158	0.434783	0.436019	0.530667	0.524927	0.524138	0.505405	0.569892	0.437956	0.536585	0.478873	0.506977	0.390244	0.566802	0.549801	0.574468	0.531056	0.558923	0.334975
Prickle3	chrX	7657378	7668186	+	10809	0.457143	0.278195	0.242647	0.24	0.176471	0.379747	0.45	0.325581	0.235294	0.268293	0.269231	0.304348	0.433962	0.392857	0.47619	0.355556	0.347826	0.372093	0.470588	0.2	0.0952381	0.148649	0.0384615	0	0.466165	0.54	0.242424	0.179487	0.43949	0.473333	0.451613	0.491713	0.430233	0.354839	0.472973	0.483871	0.578947	0.38806	0.470588	0.269231	0.215686	0.541667	0.386364	0.177419
Plp2	chrX	7668115	7671278	-	3164	0.563218	0.365217	0.371648	0.533613	0.379538	0.528497	0.550661	0.496296	0.427984	0.332512	0.314433	0.487047	0.555556	0.476744	0.532967	0.561576	0.452941	0.464516	0.518657	0.411215	0.333333	0.185567	0.14	0.153846	0.532995	0.461538	0.245455	0.390909	0.516129	0.527273	0.551948	0.604167	0.496644	0.491525	0.531746	0.561224	0.478261	0.580645	0.599388	0.468843	0.523256	0.542169	0.516129	0.342593
Gpkow	chrX	7697133	7710259	+	13127	0.424929	0.248322	0.266802	0.460674	0.229437	0.429708	0.497238	0.475248	0.333333	0.274583	0.306991	0.322034	0.449915	0.427441	0.457023	0.438017	0.392405	0.344118	0.304487	0.24537	0.287129	0.167139	0.094697	0.086758	0.453725	0.425121	0.252381	0.230519	0.468172	0.516129	0.464876	0.469671	0.459701	0.331984	0.437186	0.32971	0.444444	0.345238	0.480106	0.334416	0.337705	0.429022	0.444444	0.21645
Wdr45	chrX	7722219	7728201	+	5983	0.567181	0.320652	0.314465	0.627907	0.435981	0.57451	0.55619	0.580524	0.453682	0.400376	0.368852	0.463942	0.528033	0.567917	0.52132	0.510746	0.495968	0.488189	0.456597	0.302128	0.373626	0.204678	0.222222	0.145946	0.601881	0.523052	0.376238	0.300725	0.587253	0.568314	0.60114	0.585542	0.577273	0.546012	0.579832	0.596273	0.557377	0.526549	0.54277	0.359797	0.377823	0.503883	0.539604	0.305
Ccdc120	chrX	7731713	7741324	-	9612	0.564516	0.256637	0.185567	0.440367	0.27551	0.461538	0.614754	0.487805	0.339869	0.267857	0.215686	0.344086	0.515464	0.566667	0.497143	0.487603	0.405405	0.389381	0.389474	0.347826	0.0789474	0.060241	0.108108	0.103448	0.580952	0.480519	0.191781	0.202899	0.477477	0.535211	0.4	0.481481	0.459459	0.375	0.614035	0.4	0.5	0.5	0.533835	0.388889	0.5	0.442177	0.488722	0.307692
Tfe3	chrX	7762660	7775202	+	12543	0.567409	0.350476	0.330357	0.545055	0.446328	0.535288	0.55	0.546875	0.34962	0.32839	0.333333	0.424	0.511521	0.526104	0.488372	0.488032	0.433387	0.453372	0.424242	0.299766	0.296875	0.194444	0.163317	0.126316	0.54	0.549451	0.272727	0.323467	0.54323	0.538222	0.543413	0.508006	0.577181	0.512626	0.549383	0.526961	0.529215	0.5058	0.559429	0.430913	0.480519	0.556008	0.566879	0.32107
Gripap1	chrX	7789992	7820567	+	30576	0.531126	0.303109	0.28841	0.453744	0.319797	0.545455	0.533951	0.584211	0.341398	0.340111	0.371429	0.409962	0.53211	0.518519	0.500682	0.483186	0.448473	0.452345	0.406162	0.288809	0.234375	0.150909	0.100313	0.0973783	0.495495	0.493528	0.258065	0.329759	0.555102	0.5141	0.521445	0.538803	0.537594	0.497976	0.578947	0.453333	0.566775	0.470833	0.550376	0.436673	0.387097	0.526178	0.511628	0.29918
Kcnd1	chrX	7823842	7836503	+	12662	0.450237	0.270968	0.241611	0.388889	0.375	0.469136	0.40678	0.375	0.326316	0.306452	0.278481	0.333333	0.5	0.574713	0.458716	0.409091	0.487805	0.423077	0.377358	0.15	0.363636	0.0857143	0.0576923	0.0238095	0.467153	0.43949	0.211111	0.243902	0.483607	0.526316	0.48	0.470588	0.454545	0.349206	0.512821	0.469697	0.411765	0.351351	0.486339	0.314815	0.327731	0.510638	0.38	0.241379
Otud5	chrX	7841830	7876626	+	34797	0.507308	0.361683	0.332514	0.5168	0.382301	0.511957	0.513138	0.531773	0.416448	0.39084	0.382413	0.467972	0.483957	0.50952	0.497761	0.501449	0.480712	0.454306	0.441265	0.338768	0.339683	0.254144	0.134573	0.133333	0.51087	0.519545	0.367206	0.35	0.532037	0.538521	0.516154	0.535	0.534103	0.49375	0.5	0.447075	0.488452	0.515393	0.526917	0.40636	0.394663	0.516129	0.496075	0.370588
Pim2	chrX	7878305	7883432	+	5128	0.571429	0.410256	0.0967742	0.482759	0.148649	0.58	0.495868	0.333333	0.253521	0.153846	0.162791	0.236364	0.40625	0.486726	0.377551	0.443609	0.354167	0.416667	0.387097	0.382353	0.318182	0.104478	0.0341151	0.0294118	0.413793	0.485294	0.210526	0.25	0.477612	0.45122	0.567568	0.44186	0.540541	0.4	0.516129	0.391304	0.514286	0.378378	0.578571	0.371622	0.292929	0.455556	0.55	0.155172
Slc35a2	chrX	7884243	7894492	+	10250	0.451327	0.283582	0.301587	0.518519	0.357143	0.47	0.586538	0.465116	0.382812	0.323944	0.371429	0.493333	0.552381	0.46281	0.515385	0.503401	0.525424	0.451327	0.380952	0.310345	0.185185	0.16129	0.141593	0.10687	0.401961	0.581633	0.308824	0.356164	0.455696	0.60274	0.455882	0.529412	0.559322	0.52	0.555556	0.5	0.446154	0.436364	0.55102	0.389474	0.542056	0.482759	0.492537	0.237288
Pqbp1	chrX	7894518	7899269	-	4752	0.461538	0.375	0.325301	0.404762	0.351852	0.592593	0.566038	0.481481	0.369565	0.402439	0.324324	0.404255	0.5	0.490909	0.573529	0.506024	0.413043	0.342105	0.439024	0.325581	0.15	0.169231	0.0634921	0.118644	0.375	0.465517	0.282051	0.189189	0.390244	0.55814	0.431034	0.511111	0.583333	0.585366	0.543478	0.488372	0.41791	0.338983	0.526316	0.412844	0.467532	0.365079	0.56	0.380952
Timm17b	chrX	7899397	7907652	+	8256	0.528455	0.32967	0.336957	0.558824	0.441176	0.486239	0.333333	0.517857	0.40146	0.380597	0.333333	0.38	0.453782	0.483146	0.383721	0.521739	0.42029	0.479452	0.559322	0.28	0.276596	0.254237	0.0851064	0.12963	0.49635	0.421053	0.359223	0.431818	0.578431	0.398058	0.469799	0.395683	0.43956	0.532468	0.432432	0.43662	0.551724	0.45679	0.46988	0.410256	0.53125	0.469697	0.415094	0.375
Eras	chrX	7924275	7928607	-	4333	0.342105	0.18018	0.157895	0.4	0.328571	0.403226	0.3	0.2	0.245902	0.302521	0.307692	0.361702	0.305785	0.406593	0.353448	0.384615	0.354167	0.413043	0.285714	0.15942	0.0645161	0.12987	0.142857	0.139535	0.428571	0.296296	0.047619	0.16129	0.40678	0.369565	0.212121	0.36	0.645161	0.5	0.434783	0.5	0.441176	0.538462	0.368421	0.309091	0.338346	0.438596	0.298246	0.304348
Hdac6	chrX	7930121	7947889	-	17769	0.421433	0.26552	0.255333	0.440625	0.286604	0.431284	0.39951	0.457944	0.296997	0.279043	0.318801	0.319307	0.437834	0.45112	0.442379	0.426054	0.388587	0.362422	0.358252	0.251289	0.236025	0.155963	0.112619	0.0803709	0.468966	0.463317	0.253347	0.287753	0.449259	0.477193	0.469786	0.4614	0.452128	0.433246	0.486061	0.4	0.462834	0.398671	0.442922	0.377559	0.389782	0.421371	0.403034	0.251664
Suv39h1	chrX	8061170	8074760	-	13591	0.542017	0.495902	0.456604	0.504274	0.564972	0.468208	0.521368	0.647059	0.50519	0.470588	0.548544	0.488	0.623377	0.495	0.53913	0.506787	0.526042	0.578704	0.576389	0.58042	0.464286	0.472081	0.209486	0.194853	0.521401	0.560606	0.495763	0.496403	0.61828	0.514793	0.539171	0.554622	0.496855	0.559524	0.51938	0.571429	0.550725	0.521472	0.581818	0.57672	0.680672	0.57047	0.534161	0.487603
Wdr13	chrX	8123300	8132847	-	9559	0.538462	0.384615	0.321429	0.62406	0.492188	0.524691	0.509677	0.59	0.5	0.430769	0.487395	0.492958	0.529101	0.590909	0.531496	0.561086	0.57732	0.540284	0.533333	0.37037	0.47619	0.162651	0.193277	0.17	0.545455	0.552147	0.446281	0.417266	0.546667	0.561224	0.517073	0.542714	0.57513	0.587912	0.605839	0.455224	0.60221	0.52809	0.5625	0.528662	0.512658	0.518868	0.57377	0.424242
Rbm3	chrX	8138974	8145802	-	6829	0.550833	0.462645	0.439384	0.529288	0.458946	0.530551	0.507931	0.532452	0.462598	0.459906	0.45308	0.494328	0.545944	0.535645	0.520242	0.523281	0.531758	0.510471	0.494516	0.400875	0.376759	0.218923	0.204503	0.176942	0.533561	0.528517	0.403014	0.431295	0.545105	0.554617	0.530198	0.537673	0.536674	0.5575	0.537173	0.552846	0.537815	0.535313	0.559581	0.52283	0.504471	0.546383	0.518272	0.459397
Tbc1d25	chrX	8154471	8176181	-	21711	0.444809	0.302572	0.274671	0.381481	0.362007	0.47981	0.438961	0.556017	0.380682	0.347262	0.313158	0.359281	0.4825	0.433628	0.440735	0.475309	0.422449	0.429348	0.429333	0.306569	0.246479	0.207767	0.199234	0.209607	0.433663	0.430285	0.290761	0.25	0.472826	0.431894	0.429856	0.45229	0.426934	0.4	0.445161	0.377709	0.448087	0.423188	0.427979	0.373073	0.335128	0.377737	0.386005	0.23991
Ebp	chrX	8185330	8193512	-	8183	0.365672	0.213836	0.167702	0.301724	0.25	0.347561	0.386243	0.346535	0.326241	0.283439	0.194444	0.302326	0.447514	0.354286	0.462366	0.477707	0.386503	0.37037	0.31677	0.186047	0.0961538	0.0555556	0.0692308	0.117647	0.281081	0.270408	0.188119	0.262136	0.228448	0.317972	0.312883	0.313084	0.339506	0.333333	0.346667	0.340909	0.319372	0.321918	0.427152	0.383966	0.34965	0.362637	0.337838	0.217054
Porcn	chrX	8193849	8206525	-	12677	0.541779	0.223684	0.217391	0.43299	0.398058	0.594595	0.468208	0.5	0.352941	0.399083	0.282353	0.399103	0.586724	0.571848	0.579897	0.584488	0.559727	0.534426	0.448718	0.282895	0.105263	0.112994	0.20339	0.183824	0.375	0.505882	0.125	0.221053	0.512195	0.439716	0.428571	0.453608	0.468085	0.511111	0.46	0.439024	0.521739	0.452381	0.468421	0.438881	0.364952	0.437173	0.498753	0.238938
Ftsj1	chrX	8238667	8252406	-	13740	0.48951	0.468085	0.40107	0.564103	0.525773	0.554054	0.596273	0.595041	0.523364	0.409594	0.468354	0.407767	0.516981	0.589958	0.550186	0.600775	0.533654	0.513661	0.503546	0.43	0.447761	0.284884	0.134921	0.171642	0.47561	0.55	0.375	0.488	0.526316	0.517647	0.5	0.511364	0.559322	0.529412	0.507812	0.5	0.564885	0.637255	0.62	0.49115	0.452514	0.601036	0.658683	0.385621
Lancl3	chrX	9199972	9268085	+	68114	0.244094	0.175214	0.132231	0.187919	0.155405	0.24569	0.282443	0.262069	0.196	0.111111	0.159292	0.226277	0.253425	0.252976	0.180505	0.2	0.170732	0.162879	0.236025	0.25	0.0540541	0.0864865	0.0411687	0.0289855	0.2	0.219814	0.0458015	0.0872727	0.239482	0.254167	0.224335	0.231707	0.212687	0.204	0.163347	0.143646	0.135231	0.152284	0.360887	0.32619	0.351039	0.242991	0.313953	0.0722222
Xk	chrX	9272783	9313245	+	40463	0.538851	0.455587	0.458995	0.562406	0.43865	0.589744	0.542017	0.543333	0.467269	0.430622	0.469072	0.457338	0.558642	0.54712	0.498744	0.515789	0.489717	0.441349	0.479487	0.37551	0.427083	0.213889	0.223242	0.160305	0.538627	0.597938	0.474394	0.460208	0.596311	0.586538	0.590805	0.574669	0.636531	0.574194	0.593607	0.57072	0.583095	0.572426	0.518103	0.477273	0.443219	0.478964	0.531507	0.328063
Cybb	chrX	9435253	9469324	-	34072	0.738462	0.533333	0.675	0.615385	0.611111	0.741935	0.6875	0.681818	0.636364	0.35	0.517241	0.441176	0.774648	0.774648	0.686275	0.75	0.652174	0.694444	0.666667	0.62963	0.533333	0.5	0.5	0.176471	0.594595	0.468085	0.566667	0.321429	0.5	0.611111	0.352941	0.384615	0.716981	0.742424	0.707317	0.682927	0.75	0.797297	0.607595	0.491803	0.546875	0.757576	0.627907	0.3
Dynlt3	chrX	9654269	9662983	-	8715	0.867089	0.793003	0.795756	0.907767	0.819005	0.746888	0.883408	0.827273	0.763736	0.802495	0.75	0.822086	0.849462	0.882096	0.85865	0.869718	0.908163	0.86747	0.775	0.83	0.811404	0.708861	0.77	0.755952	0.836512	0.868293	0.788571	0.826087	0.864641	0.839357	0.807018	0.834688	0.880282	0.85443	0.893443	0.83792	0.86587	0.844371	0.918206	0.887133	0.878378	0.834225	0.884848	0.761538
Sytl5	chrX	9885620	9998864	+	113245	0.434389	0.204651	0.192825	0.318182	0.198795	0.45098	0.446602	0.415094	0.265152	0.253333	0.272727	0.264706	0.34507	0.382979	0.433071	0.398058	0.301587	0.372263	0.209524	0.141026	0.1	0.037234	0.0347003	0.0173913	0.460123	0.431655	0.292308	0.246032	0.43913	0.351351	0.37619	0.381166	0.324201	0.311111	0.304	0.25641	0.392727	0.280374	0.326923	0.209302	0.162338	0.462963	0.426752	0.244681
Rpgr	chrX	10158215	10216453	-	58581	0.421875	0.367962	0.375051	0.392405	0.341057	0.410526	0.432955	0.447665	0.400592	0.393004	0.396818	0.372045	0.393457	0.402704	0.387549	0.408682	0.385644	0.387827	0.394017	0.325787	0.377079	0.161089	0.139109	0.119492	0.444131	0.4418	0.379135	0.404092	0.453747	0.455638	0.419418	0.438849	0.43871	0.403739	0.467213	0.430548	0.456757	0.427793	0.413218	0.389994	0.380256	0.409728	0.428202	0.33825
Tspan7	chrX	10485115	10596604	+	111490	0.572491	0.437002	0.427141	0.553855	0.363705	0.568811	0.558077	0.559189	0.474495	0.44342	0.423929	0.439182	0.579262	0.562716	0.536656	0.537028	0.484977	0.497087	0.462617	0.294118	0.279817	0.132293	0.0876457	0.0720775	0.54092	0.545732	0.413509	0.430739	0.547627	0.555556	0.5377	0.531485	0.558425	0.5	0.572257	0.503214	0.550988	0.4888	0.556452	0.53125	0.536046	0.514891	0.5621	0.358684
Bcor	chrX	12036737	12160355	-	123619	0.45977	0.266667	0.271341	0.508361	0.345114	0.52707	0.51357	0.484848	0.338498	0.312315	0.302083	0.403963	0.490129	0.524055	0.532374	0.519495	0.505535	0.479742	0.444126	0.3	0.219653	0.156627	0.111617	0.0898693	0.448148	0.451369	0.224242	0.223881	0.411054	0.426415	0.428571	0.420673	0.442006	0.35082	0.448598	0.376384	0.413223	0.359431	0.477536	0.424342	0.40625	0.517241	0.535121	0.302144
Atp6ap2	chrX	12587758	12617051	+	29294	0.518684	0.401238	0.396457	0.540018	0.427176	0.525328	0.540025	0.502849	0.426328	0.459668	0.43712	0.480122	0.501241	0.503419	0.499568	0.532258	0.459646	0.482447	0.477778	0.391379	0.369193	0.213713	0.216955	0.173448	0.515107	0.511111	0.387195	0.432071	0.521014	0.501379	0.498563	0.520372	0.529768	0.486607	0.499476	0.487668	0.503785	0.511443	0.567882	0.516361	0.519248	0.463492	0.501205	0.323907
1810030O07Rik	chrX	12654883	12673546	-	18664	0.640112	0.511475	0.466882	0.609434	0.448529	0.551422	0.594132	0.646688	0.474398	0.451888	0.475584	0.474576	0.592269	0.598829	0.585873	0.590164	0.543614	0.571885	0.510593	0.385787	0.459574	0.202247	0.197309	0.188889	0.594828	0.567376	0.440678	0.456057	0.604225	0.6	0.631068	0.60522	0.601382	0.587379	0.612426	0.586207	0.588008	0.595402	0.634941	0.564897	0.566387	0.619253	0.605422	0.386037
Med14	chrX	12675370	12761973	-	86604	0.533889	0.346915	0.346231	0.508	0.340525	0.533362	0.523981	0.549009	0.385126	0.364617	0.370213	0.405992	0.523969	0.530528	0.506838	0.514669	0.467855	0.459841	0.416961	0.266844	0.337093	0.149981	0.110435	0.103793	0.524066	0.503325	0.343386	0.350414	0.534109	0.53152	0.534496	0.539937	0.521357	0.539581	0.51663	0.515421	0.550818	0.525034	0.534492	0.414395	0.417579	0.52092	0.512702	0.297674
Gm14634	chrX	12762277	12821492	+	59216	0.517241	0.29661	0.328571	0.486842	0.223529	0.574074	0.583333	0.590909	0.310811	0.302632	0.34188	0.384615	0.511111	0.528986	0.53719	0.452055	0.415929	0.504505	0.432836	0.296296	0.105263	0.105769	0.0856031	0.0789474	0.416667	0.525424	0.28	0.307692	0.536913	0.565789	0.463576	0.630682	0.529412	0.520325	0.520833	0.546296	0.714286	0.482759	0.521739	0.402597	0.363636	0.512195	0.591837	0.384615
5730405O15Rik	chrX	13042014	13045295	+	3282	0.503448	0.232759	0.295775	0.510204	0.277778	0.505495	0.414141	0.357143	0.277533	0.299465	0.277108	0.377358	0.537037	0.45	0.433628	0.38806	0.373984	0.436508	0.335821	0.2	0.21875	0.0588235	0.233766	0.213333	0.469945	0.46789	0.207547	0.287671	0.482759	0.494949	0.578947	0.438596	0.523179	0.5	0.521429	0.508333	0.574257	0.492386	0.473958	0.357576	0.310924	0.597403	0.492958	0.134328
Usp9x	chrX	13071497	13173327	+	101831	0.534436	0.370032	0.358792	0.513125	0.367445	0.538726	0.521638	0.538462	0.393746	0.36817	0.371643	0.406826	0.528821	0.51842	0.486181	0.49064	0.443019	0.446077	0.439477	0.262795	0.315817	0.154847	0.166462	0.160585	0.520501	0.529698	0.357094	0.361349	0.549837	0.540198	0.543531	0.543079	0.542043	0.547501	0.537119	0.543284	0.535343	0.529345	0.531002	0.401015	0.394016	0.517032	0.5045	0.315734
Ddx3x	chrX	13281021	13293983	+	12963	0.503935	0.417342	0.411724	0.527483	0.42613	0.506323	0.510864	0.509669	0.401709	0.382371	0.400788	0.430885	0.493346	0.508229	0.462306	0.46513	0.437419	0.451636	0.439422	0.370353	0.405697	0.288067	0.211333	0.199205	0.502052	0.50768	0.350929	0.345824	0.496709	0.499448	0.48157	0.503382	0.508475	0.472129	0.491998	0.485602	0.507456	0.486525	0.49052	0.462971	0.447822	0.521773	0.484704	0.383842
Cask	chrX	13517080	13846556	-	329477	0.486356	0.324881	0.318878	0.481304	0.296982	0.484752	0.47965	0.486623	0.365758	0.327075	0.331395	0.356259	0.483603	0.472285	0.460683	0.463766	0.434602	0.420856	0.395066	0.219226	0.220412	0.0863971	0.0757698	0.0707915	0.458582	0.461538	0.312649	0.352553	0.490788	0.494234	0.456559	0.465674	0.464793	0.417384	0.473874	0.420556	0.445232	0.398635	0.513331	0.442876	0.446106	0.473108	0.478865	0.267396
Maoa	chrX	16619697	16687812	+	68116	0.509461	0.345492	0.331528	0.532358	0.366163	0.487732	0.510352	0.500762	0.384518	0.353637	0.364541	0.39513	0.517132	0.506379	0.49052	0.457717	0.457763	0.457209	0.420134	0.238683	0.21789	0.0919614	0.0868545	0.0694444	0.524614	0.514286	0.371125	0.382452	0.503305	0.506456	0.530192	0.520177	0.513346	0.448774	0.518659	0.450431	0.532722	0.436903	0.534407	0.4639	0.481234	0.551185	0.533913	0.357051
Efhc2	chrX	17132048	17319368	-	187321	0.880893	0.8	0.795699	0.83125	0.782946	0.906103	0.87234	0.895028	0.809735	0.792727	0.807692	0.803681	0.899743	0.850943	0.8471	0.871681	0.881801	0.877339	0.852941	0.742268	0.850575	0.495726	0.226562	0.125	0.795455	0.792453	0.835165	0.682927	0.843478	0.839744	0.878453	0.851485	0.874172	0.889362	0.872146	0.875	0.865672	0.873646	0.796791	0.685484	0.716535	0.837838	0.818985	0.759494
Fundc1	chrX	17556568	17572297	-	15730	0.620112	0.427451	0.353791	0.575188	0.439516	0.627119	0.601896	0.619231	0.534965	0.494624	0.455446	0.47973	0.638021	0.604462	0.545259	0.607229	0.462222	0.513089	0.448454	0.345588	0.383838	0.237288	0.182482	0.113208	0.530899	0.589744	0.539033	0.460733	0.634429	0.633005	0.635922	0.6	0.596059	0.572254	0.654412	0.571429	0.629482	0.596977	0.582834	0.437186	0.464865	0.655462	0.55814	0.469945
Kdm6a	chrX	18162666	18279358	+	116693	0.549415	0.496987	0.5005	0.533226	0.500042	0.553805	0.540884	0.546113	0.518795	0.513645	0.504126	0.523752	0.520286	0.522797	0.535039	0.534222	0.532327	0.52173	0.528834	0.486184	0.494211	0.434668	0.356257	0.347069	0.553254	0.557877	0.52597	0.527001	0.56078	0.563538	0.554013	0.546743	0.554929	0.55188	0.564412	0.551428	0.557114	0.543109	0.555779	0.549891	0.541443	0.556844	0.572052	0.522856
Chst7	chrX	20059569	20097520	+	37952	0.420495	0.210256	0.178947	0.381443	0.222222	0.415094	0.388235	0.405941	0.265734	0.223684	0.288732	0.349398	0.465753	0.518519	0.408163	0.398438	0.425197	0.425	0.268817	0.138462	0.0819672	0.048951	0.0215633	0.0221729	0.411429	0.457364	0.267974	0.264706	0.365169	0.428571	0.343558	0.377246	0.368794	0.174419	0.314961	0.213483	0.277457	0.362745	0.376812	0.304348	0.333333	0.379032	0.430769	0.230769
Slc9a7	chrX	20105754	20291764	-	186011	0.443656	0.200828	0.185678	0.449742	0.227462	0.477551	0.497758	0.456221	0.281481	0.241915	0.245378	0.277409	0.439112	0.435255	0.428678	0.436538	0.340465	0.38294	0.334728	0.185129	0.12	0.051009	0.0380413	0.0481311	0.382669	0.426929	0.171521	0.208854	0.426056	0.396613	0.365967	0.389362	0.389662	0.267574	0.385885	0.277512	0.36643	0.270766	0.414317	0.289316	0.294749	0.463054	0.40991	0.170058
Rp2h	chrX	20364480	20400858	+	41174	0.529169	0.373494	0.323767	0.502564	0.297578	0.496386	0.56903	0.547789	0.364324	0.374743	0.372005	0.373522	0.525128	0.500443	0.513458	0.478579	0.44389	0.467816	0.386	0.21813	0.240185	0.110211	0.0833333	0.061745	0.519802	0.541262	0.313369	0.357294	0.506272	0.539554	0.513812	0.537879	0.518755	0.4837	0.5427	0.485961	0.518782	0.502259	0.559576	0.389581	0.457784	0.554017	0.510856	0.340517
Jade3	chrX	20425687	20519939	+	94253	0.592855	0.358341	0.360455	0.577918	0.351698	0.590078	0.578397	0.587009	0.382499	0.36985	0.363472	0.354458	0.566419	0.565033	0.55581	0.549951	0.482976	0.48527	0.430837	0.20757	0.252412	0.0763027	0.112267	0.0923521	0.580269	0.594771	0.352586	0.37182	0.585289	0.605851	0.561114	0.580328	0.596119	0.549041	0.58597	0.538068	0.567883	0.549828	0.60041	0.433359	0.416016	0.580858	0.57746	0.306803
Ndufb11	chrX	20615325	20617564	-	2240	0.468085	0.303371	0.27551	0.39726	0.315789	0.559701	0.47027	0.465347	0.323699	0.390313	0.407895	0.419355	0.535714	0.333333	0.477876	0.476923	0.354839	0.4	0.437037	0.325581	0.272727	0.210526	0.0935673	0.128049	0.475862	0.441441	0.432749	0.361702	0.469388	0.428571	0.460317	0.475177	0.497268	0.411765	0.505882	0.460938	0.537549	0.477612	0.492754	0.372414	0.289855	0.425287	0.419355	0.217949
Rbm10	chrX	20617502	20650905	+	33404	0.468876	0.396601	0.338048	0.529605	0.344371	0.520354	0.484536	0.492877	0.39072	0.398109	0.381295	0.404639	0.498255	0.483235	0.481959	0.437158	0.446507	0.419355	0.438384	0.248485	0.328767	0.161501	0.18622	0.121005	0.502431	0.526237	0.385659	0.36381	0.493397	0.478796	0.493911	0.542821	0.506148	0.475584	0.521484	0.519362	0.487589	0.462302	0.503497	0.458671	0.431421	0.442882	0.478261	0.303529
Uba1	chrX	20658301	20683179	+	24879	0.573698	0.441063	0.441481	0.500876	0.421918	0.546007	0.549839	0.54399	0.476015	0.424521	0.431711	0.420195	0.517796	0.552029	0.526921	0.531561	0.496262	0.510304	0.499129	0.375	0.381132	0.251719	0.213283	0.179264	0.568047	0.536232	0.449407	0.405093	0.551764	0.52378	0.534801	0.558028	0.581227	0.531825	0.556146	0.509267	0.547913	0.531165	0.559329	0.489399	0.496395	0.55082	0.524965	0.425056
Cdk16	chrX	20688492	20699877	+	11386	0.493197	0.312614	0.331179	0.52549	0.385214	0.501139	0.511561	0.597561	0.391544	0.425308	0.410714	0.471125	0.502945	0.496805	0.538103	0.494898	0.459184	0.442748	0.412568	0.278884	0.333333	0.17849	0.18429	0.180723	0.492126	0.511905	0.380435	0.300792	0.503831	0.504655	0.55642	0.519588	0.465909	0.494382	0.491582	0.493243	0.483766	0.555556	0.503125	0.428064	0.452026	0.512334	0.467949	0.335697
Usp11	chrX	20703908	20720539	+	16632	0.539933	0.276092	0.294312	0.500876	0.30212	0.508591	0.529333	0.528723	0.334424	0.30038	0.33632	0.381841	0.517378	0.471889	0.487567	0.490196	0.422422	0.420475	0.411479	0.190533	0.261947	0.0856031	0.0932722	0.0740452	0.514662	0.508718	0.294423	0.283471	0.506969	0.489603	0.523985	0.505361	0.512048	0.478905	0.513231	0.4821	0.518858	0.507937	0.495694	0.296791	0.307815	0.467986	0.459128	0.204878
Araf	chrX	20848542	20852905	+	11980	0.533373	0.388986	0.411853	0.520446	0.418321	0.53878	0.539706	0.51458	0.439008	0.416364	0.397087	0.45006	0.53432	0.483392	0.492182	0.50315	0.490519	0.479615	0.453589	0.344221	0.415873	0.148622	0.142353	0.122178	0.516592	0.532269	0.423197	0.435512	0.503077	0.555382	0.519838	0.533585	0.531557	0.5218	0.493635	0.465732	0.531017	0.511724	0.527059	0.443119	0.472648	0.512357	0.48505	0.390326
Syn1	chrX	20860510	20920918	-	60409	0.611333	0.374525	0.325926	0.570136	0.409091	0.544118	0.541176	0.554487	0.392226	0.388889	0.354633	0.424837	0.578254	0.554025	0.530612	0.578544	0.497512	0.482201	0.459459	0.218978	0.245283	0.136729	0.132159	0.115207	0.599222	0.571197	0.361446	0.377892	0.564057	0.566494	0.60221	0.586331	0.582677	0.557333	0.584577	0.5375	0.582969	0.582857	0.60157	0.420792	0.348659	0.608133	0.543278	0.333333
Cfp	chrX	20925534	20931524	-	5991	0.410546	0.266667	0.253289	0.435484	0.248619	0.373333	0.407821	0.310811	0.326797	0.247839	0.265116	0.24	0.40404	0.333333	0.330645	0.361502	0.316742	0.258706	0.2827	0.150327	0.175926	0.0898438	0.121387	0.0310559	0.404938	0.389058	0.238971	0.206897	0.36272	0.438503	0.421788	0.39433	0.396226	0.360731	0.423664	0.426829	0.360614	0.352	0.401515	0.348315	0.355556	0.370656	0.358423	0.180645
Elk1	chrX	20933394	20950608	-	17215	0.506891	0.330882	0.32638	0.480583	0.284553	0.437939	0.446565	0.552941	0.348315	0.310469	0.31941	0.349593	0.43514	0.468127	0.452026	0.463277	0.394102	0.370192	0.367412	0.208333	0.28481	0.121784	0.113022	0.129683	0.425461	0.44385	0.304569	0.25	0.495522	0.5	0.446875	0.491339	0.502165	0.447489	0.456876	0.419048	0.451439	0.423387	0.514628	0.371575	0.401099	0.474419	0.488834	0.289941
Uxt	chrX	20951664	20961978	-	10315	0.502646	0.392027	0.407155	0.606299	0.346484	0.533755	0.545679	0.520095	0.393382	0.376135	0.340037	0.373178	0.534843	0.538835	0.49763	0.490842	0.449393	0.461369	0.464853	0.315113	0.311728	0.171838	0.160622	0.11583	0.55922	0.56	0.360341	0.355634	0.564926	0.535433	0.546729	0.545317	0.506689	0.455796	0.533708	0.505025	0.577044	0.472081	0.56732	0.4304	0.452991	0.556452	0.530499	0.368421
A230072C01Rik	chrX	20961675	20987349	+	25675	0.526678	0.264095	0.265092	0.55	0.331169	0.516008	0.51816	0.48564	0.31259	0.299076	0.282243	0.359736	0.535577	0.570377	0.513487	0.497487	0.459103	0.458864	0.360313	0.213793	0.202381	0.12476	0.0916335	0.0716113	0.42053	0.506135	0.266116	0.318538	0.49082	0.501484	0.518807	0.467244	0.475954	0.375969	0.471831	0.387387	0.492558	0.40275	0.61215	0.375	0.377845	0.536458	0.508507	0.302452
Zfp182	chrX	21026183	21062038	-	35856	0.540964	0.412285	0.419598	0.506655	0.454454	0.509239	0.526171	0.538251	0.427453	0.422417	0.425344	0.455844	0.536232	0.53706	0.529177	0.539644	0.493568	0.467717	0.4871	0.33675	0.31448	0.133901	0.12807	0.123894	0.514664	0.535569	0.408746	0.445584	0.56087	0.57086	0.558213	0.562661	0.557857	0.521803	0.540018	0.520525	0.540927	0.513563	0.562405	0.484643	0.495826	0.558282	0.573187	0.406022
Gm6938	chrX	21312209	21334727	-	22519	0.730392	0.614108	0.625668	0.652174	0.558824	0.830409	0.818182	0.747899	0.623037	0.503817	0.516556	0.666667	0.826733	0.761905	0.769231	0.722222	0.722892	0.696429	0.629213	0.350877	0.38	0.0791367	0.0384615	0.138889	0.783898	0.827362	0.613139	0.721519	0.76087	0.812261	0.824427	0.794979	0.810573	0.741176	0.816832	0.733728	0.805668	0.686047	0.777003	0.775229	0.786982	0.772487	0.827751	0.715517
Klhl13	chrX	23219270	23285428	-	145813	0.329323	0.226261	0.236716	0.292524	0.203292	0.356219	0.314211	0.316399	0.261099	0.229371	0.216391	0.224227	0.3209	0.309976	0.280116	0.277358	0.262542	0.265926	0.261657	0.119288	0.178654	0.0380727	0.0610639	0.0597369	0.293026	0.322815	0.21673	0.240765	0.32311	0.323826	0.321434	0.322512	0.360912	0.347063	0.343324	0.328553	0.347795	0.340271	0.322313	0.266368	0.263154	0.285428	0.293267	0.176915
Wdr44	chrX	23693116	23806001	+	112886	0.524823	0.475	0.441558	0.416667	0.521739	0.65625	0.566667	0.555556	0.418182	0.434211	0.424242	0.641026	0.459459	0.425	0.54321	0.415385	0.5	0.529412	0.6	0.451613	0.222222	0.276596	0.318182	0.285714	0.54902	0.6875	0.387097	0.428571	0.428571	0.490566	0.526316	0.491803	0.377358	0.523077	0.648148	0.452381	0.492308	0.46988	0.566667	0.380952	0.586207	0.468085	0.60396	0.425
Dock11	chrX	35888831	36076562	+	187732	0.541436	0.331797	0.354545	0.440252	0.302632	0.568	0.460317	0.581197	0.339713	0.386364	0.4125	0.438095	0.568627	0.489627	0.524017	0.546584	0.502793	0.489583	0.374046	0.183486	0.204082	0.131818	0.138298	0.143345	0.572289	0.454545	0.375796	0.345133	0.570213	0.546392	0.568075	0.461187	0.521739	0.517857	0.508876	0.530435	0.506494	0.456853	0.569106	0.549763	0.444444	0.452703	0.476744	0.364341
Il13ra1	chrX	36112138	36171261	+	59124	0.539216	0.314815	0.364865	0.425	0.314815	0.659091	0.535714	0.548387	0.234043	0.267857	0.310345	0.47619	0.544118	0.477477	0.430108	0.47	0.364865	0.492063	0.352941	0.30303	0.2	0.166667	0.0740741	0.16	0.607143	0.4375	0.318182	0.272727	0.4375	0.666667	0.44	0.424242	0.477273	0.4375	0.475	0.407407	0.446429	0.277778	0.56338	0.515625	0.543478	0.644068	0.545455	0.21875
Lonrf3	chrX	36328408	36366856	+	38449	0.530612	0.305085	0.169492	0.590909	0.29703	0.582418	0.485294	0.508772	0.396825	0.186275	0.261905	0.189189	0.533333	0.518519	0.44898	0.433333	0.285714	0.516129	0.333333	0.111111	0.235294	0.0909091	0	0.0689655	0.54386	0.5	0.269841	0.243902	0.553191	0.522936	0.525862	0.465517	0.5625	0.333333	0.56962	0.454545	0.507812	0.4	0.619048	0.445946	0.538462	0.426966	0.421875	0.176471
Pgrmc1	chrX	36598224	36606079	+	7856	0.413043	0.220779	0.22807	0.542373	0.3125	0.541667	0.489362	0.428571	0.518519	0.428571	0.254237	0.435897	0.440678	0.732394	0.5	0.545455	0.467532	0.462687	0.5	0.3	0.117647	0.0408163	0.016129	0.0322581	0.52381	0.682927	0.153846	0.5	0.653846	0.461538	0.464286	0.585366	0.586957	0.416667	0.384615	0.555556	0.525	0.607143	0.518987	0.365079	0.462687	0.423077	0.483333	0.37037
Akap17b	chrX	36608182	36645414	-	37233	0.53777	0.292994	0.30137	0.480226	0.282486	0.426523	0.425121	0.497758	0.298246	0.27907	0.318996	0.376923	0.461538	0.516234	0.41018	0.453731	0.404531	0.417582	0.376712	0.0980392	0.25	0.0535714	0.0931677	0.0608108	0.529661	0.471631	0.305994	0.268293	0.5	0.476543	0.49697	0.478976	0.508159	0.442509	0.519663	0.486989	0.457883	0.462264	0.490305	0.42616	0.339623	0.516129	0.493243	0.262887
Slc25a5	chrX	36795651	36798806	+	3156	0.291096	0.401826	0.284585	0.554235	0.629151	0.535055	0.528351	0.449511	0.543253	0.470785	0.474627	0.547368	0.587963	0.264423	0.246725	0.280069	0.266525	0.301837	0.506329	0.497006	0.481781	0.4	0.451039	0.375367	0.463312	0.47099	0.461538	0.581481	0.435484	0.503401	0.417204	0.549729	0.375	0.343669	0.376847	0.429907	0.409496	0.401826	0.345324	0.423256	0.171315	0.286374	0.222571	0.1875
C330007P06Rik	chrX	36848543	36864246	-	15704	0.998773	1	1	0.9984	0.997942	1	1	1	1	1	1	1	0.998016	1	1	0.998857	1	1	0.996997	1	1	0.996169	1	1	1	1	1	1	1	0.997743	0.997951	0.99827	1	1	1	1	1	1	1	1	1	0.997494	0.996416	1
Ube2a	chrX	36874365	36884220	+	9856	1	1	1	1	1	1	1	1	1	1	1	1	1	1	1	1	1	1	1	1	1	1	1	1	1	1	1	1	1	1	1	1	1	1	1	1	1	1	1	1	1	1	1	1
Upf3b	chrX	37091833	37110322	-	18490	0.508227	0.371758	0.38481	0.620915	0.445205	0.51634	0.570776	0.546296	0.394737	0.391304	0.352349	0.428571	0.508065	0.578199	0.490486	0.509235	0.408488	0.522667	0.382653	0.272152	0.357143	0.177083	0.177273	0.132184	0.53972	0.5075	0.404255	0.413919	0.534335	0.541076	0.546099	0.517084	0.546269	0.5	0.529412	0.475836	0.479532	0.511551	0.620482	0.487013	0.474359	0.60119	0.549419	0.355263
Nkap	chrX	37126762	37150746	+	23985	0.517045	0.455497	0.420784	0.486865	0.423695	0.529833	0.476744	0.512367	0.414914	0.397574	0.470588	0.48169	0.528024	0.497055	0.504284	0.49284	0.487603	0.481132	0.470284	0.34981	0.42236	0.2723	0.178313	0.162534	0.541304	0.520256	0.454839	0.396067	0.522388	0.587054	0.496568	0.524366	0.489933	0.477573	0.523474	0.536986	0.559925	0.524946	0.475641	0.454311	0.496617	0.552941	0.506596	0.460177
Lamp2	chrX	38401356	38456460	-	55105	0.475877	0.268421	0.271462	0.471753	0.304776	0.535865	0.486455	0.525506	0.309357	0.25651	0.279236	0.294656	0.493551	0.465929	0.432824	0.438914	0.401835	0.387521	0.341232	0.178571	0.221739	0.102696	0.102581	0.0945946	0.514035	0.490301	0.295669	0.311853	0.521348	0.497235	0.502851	0.49311	0.499205	0.443956	0.509409	0.49752	0.507343	0.477442	0.524679	0.425894	0.394822	0.481414	0.471698	0.22953
Cul4b	chrX	38531620	38576196	-	44577	0.448087	0.214286	0.232143	0.556962	0.4	0.528736	0.448276	0.54321	0.189394	0.178862	0.16129	0.190476	0.460784	0.4375	0.473333	0.434783	0.346774	0.245614	0.258065	0.0675676	0.174603	0.111111	0.0652174	0.138889	0.502513	0.541667	0.219512	0.157895	0.531746	0.46875	0.493421	0.479042	0.523077	0.415493	0.458065	0.478632	0.53125	0.508772	0.434783	0.37069	0.211111	0.45122	0.41791	0.113208
Gria3	chrX	41401300	41678601	+	277302	0.456221	0.219512	0.188119	0.52381	0.177215	0.573034	0.513158	0.583333	0.232323	0.205607	0.253731	0.361446	0.541899	0.452055	0.462585	0.508403	0.412451	0.390135	0.376344	0.207317	0.266667	0.0967742	0.0625	0.0710059	0.477477	0.51	0.208333	0.169231	0.475	0.4375	0.583333	0.432836	0.57037	0.478261	0.553846	0.506024	0.482143	0.4	0.478022	0.425743	0.398305	0.494253	0.455285	0.205128
Thoc2	chrX	41794993	41911901	-	116909	0.515152	0.296154	0.249027	0.49375	0.306667	0.461538	0.457364	0.509677	0.319066	0.280488	0.336538	0.325153	0.51715	0.494118	0.421053	0.373665	0.329365	0.409283	0.31677	0.226891	0.217391	0.104247	0.167598	0.10303	0.495935	0.43956	0.274194	0.315436	0.47651	0.475771	0.532189	0.513011	0.544503	0.527778	0.422886	0.505051	0.448276	0.488688	0.481967	0.363636	0.420513	0.441176	0.548571	0.272727
Xiap	chrX	42067835	42109664	+	41830	0.551209	0.28125	0.290547	0.543825	0.287373	0.501773	0.520134	0.504708	0.282642	0.261398	0.254412	0.293878	0.509188	0.507115	0.458524	0.461155	0.408215	0.387705	0.335866	0.166247	0.174107	0.094518	0.0838816	0.0596026	0.47654	0.540956	0.278586	0.259887	0.523438	0.516358	0.524638	0.560588	0.496088	0.45705	0.509434	0.450094	0.559322	0.48986	0.551963	0.359671	0.384373	0.533333	0.540173	0.208738
Stag2	chrX	42149411	42277186	+	127776	0.498778	0.259953	0.23545	0.507874	0.295265	0.538293	0.508427	0.507082	0.312644	0.249057	0.257757	0.233831	0.490725	0.515152	0.416107	0.450161	0.388545	0.386167	0.319192	0.192837	0.189944	0.0914894	0.0545635	0.0556274	0.534626	0.465863	0.302521	0.304348	0.539749	0.509589	0.468927	0.51715	0.518892	0.460064	0.541026	0.450512	0.504405	0.456647	0.530201	0.38764	0.365256	0.536325	0.551308	0.2249
Smarca1	chrX	47809369	47892552	-	83184	0.466667	0.0645161	0.16129	0.465909	0.25	0.412698	0.491525	0.454545	0.1	0.0384615	0.140625	0.121212	0.438356	0.46875	0.396694	0.375887	0.302521	0.286957	0.220779	0.05	0	0.025641	0.00952381	0.0212766	0.519231	0.517857	0.0909091	0.0344828	0.506329	0.433962	0.613333	0.470588	0.657143	0.333333	0.5	0.32	0.544304	0.234043	0.618421	0.128205	0.242424	0.62069	0.485294	0.151515
Ocrl	chrX	47912455	47965866	+	53412	0.451105	0.22127	0.231468	0.451833	0.227888	0.427822	0.435484	0.441026	0.222707	0.210974	0.217476	0.242591	0.464924	0.432092	0.399896	0.379907	0.304188	0.295795	0.272912	0.12604	0.146138	0.0853659	0.0537634	0.0658514	0.429064	0.440592	0.211891	0.2113	0.466368	0.461266	0.440044	0.461232	0.440337	0.345286	0.463087	0.36509	0.449718	0.335428	0.494303	0.353894	0.346098	0.427911	0.446458	0.194849
Xpnpep2	chrX	48108724	48136981	+	28258	0.56338	0.163265	0.186275	0.4625	0.161765	0.520833	0.42029	0.491803	0.25	0.192593	0.266667	0.278481	0.505682	0.435897	0.4	0.477273	0.435897	0.364583	0.239583	0.204082	0.0526316	0.130435	0.111111	0.0625	0.449275	0.550336	0.105263	0.25	0.462963	0.523077	0.390244	0.5	0.686275	0.42	0.461538	0.441176	0.459459	0.372093	0.586345	0.34	0.333333	0.434783	0.506173	0.106383
Zdhhc9	chrX	48171970	48208702	-	36733	0.621483	0.414894	0.417476	0.619863	0.468619	0.624535	0.597101	0.668182	0.467466	0.398724	0.442879	0.503906	0.633452	0.660665	0.640123	0.589247	0.540816	0.56213	0.522876	0.35102	0.412162	0.283146	0.173913	0.163462	0.61375	0.62446	0.488	0.457213	0.60875	0.600812	0.607914	0.624429	0.631496	0.630017	0.596886	0.634538	0.610108	0.622348	0.630137	0.537149	0.544199	0.608466	0.596977	0.342742
Utp14a	chrX	48256933	48282449	+	25517	0.612249	0.50109	0.493064	0.66205	0.530753	0.639909	0.647084	0.623284	0.547067	0.480726	0.510213	0.56948	0.627345	0.627569	0.611248	0.598841	0.57996	0.590115	0.561268	0.493896	0.507714	0.405085	0.303783	0.275146	0.607143	0.628285	0.523056	0.514867	0.61658	0.619242	0.611981	0.620322	0.631539	0.609947	0.621806	0.61008	0.616312	0.615291	0.63224	0.571565	0.570558	0.633526	0.592038	0.487733
Bcorl1	chrX	48341357	48406728	+	65372	0.606648	0.328482	0.350245	0.681818	0.333333	0.645244	0.669683	0.655738	0.424779	0.345154	0.368664	0.496	0.612385	0.558282	0.563591	0.547445	0.564417	0.526316	0.511111	0.291262	0.446602	0.211155	0.0745856	0.04811	0.603369	0.604819	0.387692	0.337838	0.658487	0.641161	0.639506	0.623583	0.66877	0.544776	0.650641	0.574661	0.658354	0.592058	0.611231	0.588764	0.546358	0.701422	0.591837	0.380282
Elf4	chrX	48411048	48463132	-	52085	0.550296	0.270793	0.24	0.6	0.190141	0.55303	0.550926	0.568376	0.298405	0.287736	0.231317	0.295652	0.503006	0.546296	0.496599	0.555556	0.413502	0.389558	0.452128	0.215517	0.0733945	0.0876623	0.0306748	0.0254777	0.571205	0.569182	0.222222	0.197995	0.584973	0.543002	0.517241	0.562706	0.546729	0.481928	0.522427	0.427711	0.543825	0.473404	0.598131	0.475104	0.485893	0.539773	0.623853	0.222222
Aifm1	chrX	48474943	48513563	-	38621	0.539075	0.283751	0.261975	0.52	0.263717	0.55672	0.549763	0.545859	0.320388	0.27955	0.296764	0.369598	0.524735	0.535863	0.48709	0.480947	0.418121	0.404888	0.362245	0.188716	0.209524	0.0801187	0.0587595	0.0444444	0.552834	0.549971	0.278351	0.290429	0.549828	0.544578	0.535699	0.534476	0.548354	0.480743	0.540494	0.491779	0.518425	0.474405	0.56613	0.392278	0.377439	0.542895	0.55826	0.257803
Zfp280c	chrX	48541625	48594452	-	52828	0.580193	0.274159	0.28125	0.586512	0.25125	0.589425	0.575042	0.584802	0.305989	0.243697	0.266432	0.318113	0.567908	0.589786	0.506532	0.53371	0.419776	0.409181	0.36737	0.179054	0.104869	0.0543572	0.0369487	0.0334302	0.589219	0.575736	0.241477	0.280292	0.600125	0.642914	0.601089	0.61522	0.598592	0.473164	0.613014	0.479936	0.597079	0.489627	0.59898	0.399189	0.421053	0.582996	0.562681	0.202643
Slc25a14	chrX	48623577	48662298	+	38722	0.507772	0.291066	0.292683	0.491071	0.316092	0.522436	0.494071	0.520492	0.424855	0.308962	0.328947	0.284974	0.532578	0.525346	0.454376	0.443515	0.342342	0.361751	0.412698	0.194286	0.186275	0.125	0.0827068	0.0826446	0.545455	0.505017	0.323232	0.305556	0.527542	0.529114	0.507205	0.555556	0.495192	0.366142	0.506739	0.353383	0.506383	0.43695	0.566547	0.371179	0.387006	0.528249	0.476998	0.267281
Rbmx2	chrX	48695003	48710719	+	15717	0.686486	0.485437	0.473684	0.670886	0.491329	0.617886	0.686869	0.690355	0.430189	0.501742	0.5	0.507353	0.668478	0.59882	0.533123	0.624	0.511628	0.596413	0.457831	0.376923	0.398148	0.314815	0.235294	0.212766	0.731861	0.768627	0.538071	0.464	0.734336	0.720548	0.739612	0.733503	0.711974	0.603093	0.727599	0.63354	0.701613	0.583691	0.660606	0.587121	0.628866	0.701195	0.713178	0.496894
Enox2	chrX	49009706	49288242	-	278537	0.521793	0.306686	0.285596	0.534507	0.355875	0.51794	0.517459	0.527111	0.340591	0.321319	0.302001	0.380301	0.514224	0.513845	0.481849	0.490179	0.437936	0.452833	0.417164	0.229379	0.18871	0.0698593	0.0672199	0.0620572	0.501064	0.49895	0.29086	0.321325	0.521768	0.534951	0.49596	0.51315	0.51944	0.416276	0.51214	0.429098	0.512807	0.423165	0.530219	0.427812	0.425004	0.513597	0.504919	0.305117
Firre	chrX	50555743	50635258	-	79516	0.634621	0.244831	0.245299	0.645864	0.23116	0.632257	0.663522	0.638673	0.250234	0.23341	0.250991	0.248192	0.594659	0.60404	0.503151	0.519817	0.35975	0.359967	0.294096	0.16002	0.196709	0.118221	0.116946	0.122707	0.631099	0.625682	0.235792	0.223387	0.662103	0.654836	0.645369	0.649394	0.657224	0.498303	0.646475	0.512385	0.643366	0.501134	0.623319	0.206667	0.208066	0.644492	0.644924	0.196685
2610018G03Rik	chrX	50841435	50891850	+	50416	0.4474	0.140969	0.141058	0.435443	0.145161	0.44012	0.493113	0.530612	0.175227	0.124046	0.156695	0.166667	0.387363	0.456265	0.380829	0.364903	0.258359	0.29003	0.165939	0.0952381	0.0779221	0.0352941	0.0554273	0.0522648	0.459259	0.425325	0.113281	0.141176	0.479814	0.472727	0.442029	0.427419	0.447084	0.302682	0.423684	0.207207	0.388158	0.228873	0.431373	0.33945	0.229947	0.480122	0.449721	0.126214
Hs6st2	chrX	51386636	51681602	-	294967	0.506635	0.279503	0.229412	0.50813	0.130357	0.525862	0.504934	0.505353	0.198003	0.131484	0.166998	0.254902	0.454691	0.472868	0.397528	0.399065	0.298291	0.269726	0.244288	0.137746	0.0795455	0.0668348	0.0239499	0.0274987	0.485549	0.527299	0.109626	0.174648	0.492921	0.537931	0.466238	0.490964	0.567568	0.4	0.506148	0.340426	0.478992	0.32093	0.591006	0.425682	0.451505	0.51346	0.517658	0.117137
Usp26	chrX	51753958	51801233	-	47276	0.436657	0.280215	0.262151	0.431611	0.239686	0.418431	0.445087	0.420561	0.265625	0.245066	0.232836	0.20082	0.469421	0.434543	0.407268	0.389857	0.343499	0.355114	0.329759	0.0784314	0.0890411	0.0129032	0.02	0.0555556	0.414054	0.393523	0.270024	0.238997	0.403544	0.405031	0.377514	0.385387	0.392173	0.342884	0.387031	0.327596	0.389518	0.354237	0.442424	0.361696	0.331573	0.376093	0.406961	0.19147
Gpc4	chrX	52053017	52164923	-	111907	0.479554	0.147982	0.134428	0.44661	0.140148	0.433628	0.438455	0.422027	0.153414	0.0955882	0.128245	0.163747	0.466751	0.453504	0.376681	0.374552	0.283976	0.286535	0.207744	0.0789474	0.047619	0.0295151	0.0274648	0.0306793	0.434876	0.371648	0.103542	0.0878307	0.445887	0.418428	0.421818	0.408197	0.433333	0.317961	0.398263	0.293421	0.393498	0.296438	0.482712	0.219968	0.222368	0.470941	0.451757	0.102787
Gpc3	chrX	52272426	52613974	-	341549	0.496785	0.179784	0.185037	0.497414	0.176721	0.500992	0.480983	0.504449	0.219493	0.160008	0.181224	0.182857	0.495205	0.494721	0.427953	0.431017	0.327796	0.322656	0.255698	0.0532171	0.101104	0.0175164	0.0149206	0.0106701	0.516073	0.483149	0.215619	0.209482	0.503094	0.507102	0.507779	0.50569	0.523633	0.464749	0.519914	0.459104	0.525133	0.468078	0.488518	0.239386	0.235366	0.48247	0.481125	0.147519
Kis2	chrX	52742562	52744593	-	2032	0.365385	0.091954	0.0649351	0.423611	0.15	0.371711	0.367688	0.363184	0.0882353	0.0684597	0.0648649	0.0673575	0.269231	0.305556	0.227092	0.258741	0.144737	0.160804	0.113924	0.0352423	0.0243902	0.02	0.0245902	0.0295203	0.4125	0.395833	0.0531915	0.047619	0.382979	0.328244	0.390909	0.457746	0.473214	0.405797	0.387097	0.486111	0.557895	0.328571	0.466102	0.0958904	0.225352	0.337662	0.34375	0.028169
Phf6	chrX	52912213	52956961	+	44749	0.482665	0.218472	0.209619	0.482979	0.209115	0.441546	0.434924	0.433535	0.21567	0.170357	0.181922	0.228395	0.46136	0.441757	0.406132	0.411607	0.342466	0.335714	0.295119	0.0923077	0.105263	0.0482343	0.0312256	0.028827	0.422587	0.461119	0.20882	0.186613	0.483374	0.433735	0.401081	0.453688	0.474891	0.320988	0.499293	0.339434	0.429961	0.329897	0.504043	0.372733	0.360193	0.475183	0.462963	0.173759
Hprt	chrX	52988077	53021660	+	33584	0.587784	0.370748	0.369315	0.574194	0.351585	0.573725	0.581835	0.557377	0.411958	0.352308	0.372751	0.391542	0.574411	0.549345	0.496354	0.502587	0.424737	0.438107	0.41752	0.263006	0.289883	0.116041	0.145186	0.132096	0.540704	0.538972	0.408098	0.368	0.534981	0.567449	0.569186	0.587879	0.568389	0.534741	0.539931	0.530806	0.526474	0.538117	0.57583	0.4678	0.491172	0.51904	0.51101	0.292092
C430049B03Rik	chrX	53053111	53057190	-	4080	0.78392	0.553191	0.6	0.680851	0.4	0.579545	0.673077	0.76087	0.405063	0.275862	0.527778	0.416667	0.726027	0.684211	0.555556	0.566667	0.530612	0.5	0.535211	0.309524	0.34375	0.192308	0.0322581	0.0545455	0.617647	0.75	0.478261	0.227273	0.678571	0.638554	0.648148	0.777778	0.686047	0.511628	0.661017	0.551724	0.631068	0.565217	0.743243	0.588235	0.659574	0.72093	0.736641	0.557692
Fam122b	chrX	53243414	53269805	-	26392	0.586712	0.233193	0.241218	0.528233	0.196891	0.573284	0.551378	0.513468	0.200441	0.217786	0.244698	0.233716	0.535284	0.56964	0.479094	0.467797	0.347253	0.34359	0.243056	0.138211	0.175439	0.0295359	0.059322	0.0239234	0.557904	0.599364	0.279605	0.242902	0.591937	0.602757	0.574949	0.586572	0.58209	0.382524	0.571584	0.357616	0.581081	0.404066	0.606936	0.28	0.218638	0.581272	0.564465	0.159664
Mospd1	chrX	53344593	53370559	-	25967	0.526171	0.254386	0.240909	0.456853	0.296552	0.522059	0.583333	0.572093	0.318021	0.223602	0.215139	0.225225	0.530249	0.473896	0.386139	0.488038	0.245283	0.326923	0.313869	0.191304	0.195312	0.0903226	0.10443	0.125523	0.493857	0.473171	0.280335	0.192308	0.546256	0.501587	0.525836	0.584383	0.531148	0.290698	0.531532	0.205298	0.483483	0.292576	0.531915	0.396694	0.4	0.563025	0.488722	0.141304
Zfp449	chrX	56346399	56365674	+	19276	0.540741	0.455782	0.439024	0.62069	0.38	0.478992	0.545455	0.55914	0.354037	0.320261	0.355932	0.403226	0.505556	0.516484	0.437126	0.551471	0.480315	0.479167	0.553846	0.457143	0.345455	0.188235	0.156627	0.127273	0.520468	0.484615	0.478571	0.546667	0.553571	0.510989	0.523077	0.487685	0.505682	0.431373	0.515528	0.558333	0.458537	0.467742	0.58209	0.480769	0.55	0.559633	0.532258	0.436364
6330419J24Rik	chrX	56374585	56378470	+	3886	0.568807	0.347826	0.347222	0.577236	0.412281	0.633803	0.638298	0.636364	0.410072	0.427632	0.4	0.4	0.556962	0.653846	0.583333	0.542553	0.423729	0.517241	0.488889	0.282609	0.277778	0.148148	0.164835	0.188679	0.485714	0.551402	0.393939	0.462687	0.620155	0.52	0.577586	0.513889	0.549618	0.461538	0.585366	0.416667	0.506024	0.468468	0.666667	0.432432	0.5	0.544444	0.596491	0.4
Ddx26b	chrX	56454838	56507843	+	53006	0.49828	0.292938	0.299914	0.506156	0.248619	0.533215	0.554098	0.5	0.299259	0.251358	0.26409	0.288136	0.50989	0.509091	0.421192	0.442771	0.375786	0.341098	0.340426	0.202952	0.189498	0.0953912	0.0776294	0.0683521	0.512748	0.523325	0.304681	0.335917	0.518293	0.495569	0.493797	0.490196	0.481306	0.439105	0.498854	0.415984	0.485753	0.438697	0.525676	0.378031	0.379528	0.486309	0.462877	0.209571
Mmgt1	chrX	56585511	56597919	-	12409	0.516255	0.389734	0.386139	0.480383	0.351408	0.487585	0.461101	0.475524	0.396022	0.327586	0.355677	0.383459	0.485981	0.476909	0.451807	0.462656	0.413761	0.423788	0.39523	0.295739	0.332569	0.195876	0.170082	0.189266	0.473461	0.480556	0.337868	0.300781	0.5	0.507625	0.5	0.486014	0.467391	0.4371	0.471173	0.385269	0.458493	0.418605	0.51094	0.428986	0.444444	0.491319	0.48513	0.377672
Slc9a6	chrX	56609834	56664230	+	54397	0.531957	0.278066	0.324698	0.5338	0.275	0.538188	0.497685	0.515464	0.306122	0.284564	0.28131	0.365714	0.504673	0.511278	0.42953	0.462222	0.389718	0.341137	0.338936	0.233716	0.275093	0.16122	0.118852	0.0837438	0.505155	0.478166	0.327198	0.321678	0.508918	0.53323	0.523885	0.495077	0.533911	0.377083	0.506369	0.38785	0.544444	0.429498	0.602473	0.417051	0.46134	0.519427	0.535156	0.269231
Fhl1	chrX	56731760	56793346	+	61587	0.527894	0.203855	0.193208	0.58623	0.253719	0.5311	0.571936	0.546703	0.245367	0.207033	0.221273	0.24359	0.621966	0.590807	0.510215	0.514649	0.41416	0.399217	0.307858	0.0892587	0.0765864	0.0142292	0.0459067	0.035503	0.51375	0.507066	0.213667	0.216374	0.574033	0.589615	0.550415	0.526962	0.561058	0.363549	0.530973	0.378753	0.556545	0.418673	0.538507	0.34358	0.313419	0.531381	0.5565	0.195266
Mtap7d3	chrX	56797952	56822325	-	24374	0.330677	0.0564103	0.0527241	0.322531	0.0435606	0.275269	0.281116	0.317204	0.0735552	0.0612009	0.0590631	0.103118	0.36383	0.323691	0.226942	0.244772	0.171053	0.172554	0.113208	0.0272727	0.0292398	0.00455235	0.00598291	0.00498504	0.210526	0.281536	0.0486618	0.0529101	0.276798	0.335855	0.282137	0.273438	0.271212	0.160465	0.254786	0.137131	0.257225	0.112195	0.265997	0.113452	0.128773	0.305046	0.293279	0.0878788
Htatsf1	chrX	57053569	57067182	+	13614	0.584352	0.377171	0.403646	0.544936	0.346814	0.583222	0.550296	0.592369	0.439313	0.359003	0.383628	0.414914	0.575549	0.536986	0.534247	0.516896	0.457711	0.455674	0.440625	0.284464	0.350254	0.184896	0.136452	0.126556	0.609551	0.631944	0.44486	0.477848	0.634356	0.598058	0.626248	0.614011	0.608504	0.486598	0.56162	0.539642	0.601537	0.501502	0.585106	0.485671	0.484429	0.561662	0.564987	0.328032
Arhgef6	chrX	57231484	57338729	-	107246	0.48	0.2	0.163265	0.341176	0.181818	0.319588	0.484848	0.398374	0.241758	0.102564	0.123529	0.183333	0.54902	0.444444	0.535714	0.466667	0.27027	0.342105	0.321429	0.122807	0.027027	0.0564516	0.00909091	0.00980392	0.335526	0.349462	0.11811	0.178862	0.481618	0.484127	0.395137	0.391586	0.437309	0.302128	0.445783	0.289773	0.354167	0.295858	0.446809	0.192308	0.348837	0.4	0.415094	0.154762
Rbmx	chrX	57383347	57393036	-	9690	0.483813	0.226048	0.231156	0.51049	0.257384	0.538678	0.5301	0.545794	0.265879	0.240786	0.245	0.280374	0.530478	0.479167	0.41676	0.439378	0.362606	0.35402	0.311083	0.0880626	0.124717	0.0451977	0.0573643	0.0394265	0.51046	0.472222	0.216769	0.217241	0.513172	0.528	0.488479	0.498446	0.524281	0.38806	0.495192	0.432692	0.513558	0.402817	0.551047	0.376956	0.393124	0.484411	0.502849	0.164482
Gm364	chrX	57409148	57488771	+	79624	0.477491	0.19391	0.18007	0.479905	0.156997	0.435417	0.504098	0.454733	0.232198	0.175084	0.183168	0.207031	0.476654	0.5	0.416667	0.402542	0.364532	0.359694	0.234234	0.0530303	0.0625	0.019802	0.03125	0.0428571	0.430451	0.41716	0.15625	0.208469	0.422256	0.441774	0.392157	0.428571	0.454183	0.387255	0.485607	0.378928	0.44066	0.392357	0.421138	0.273885	0.23913	0.38785	0.422969	0.124204
Zic3	chrX	58030627	58036630	+	6004	0.526992	0.218623	0.180952	0.44697	0.217949	0.555556	0.49375	0.532051	0.221477	0.214286	0.207143	0.336735	0.415205	0.465278	0.437956	0.406504	0.47191	0.430108	0.355769	0.139535	0.0895522	0.076087	0.117647	0.107143	0.584507	0.478495	0.173913	0.275862	0.550898	0.574324	0.578947	0.542169	0.536232	0.528986	0.553763	0.496894	0.523438	0.497354	0.583333	0.266667	0.289256	0.583815	0.498039	0.229167
Fgf13	chrX	59062145	59166088	-	523428	0.513894	0.18662	0.181058	0.485674	0.173052	0.518612	0.503484	0.514197	0.24335	0.196706	0.18114	0.207569	0.495184	0.483498	0.414561	0.421339	0.329266	0.338997	0.261497	0.0901451	0.0977918	0.02693	0.0265345	0.0288541	0.524655	0.466466	0.218337	0.190083	0.532594	0.500887	0.445333	0.450835	0.556969	0.390668	0.510507	0.39171	0.555032	0.379638	0.435062	0.251065	0.251498	0.437269	0.438095	0.161668
Mcf2	chrX	60055955	60147700	-	123135	0.480545	0.165305	0.160589	0.488076	0.21991	0.489102	0.51873	0.475177	0.218496	0.184531	0.181898	0.254865	0.476936	0.482369	0.414162	0.420893	0.341191	0.360666	0.32106	0.109498	0.128244	0.0383825	0.0967466	0.097645	0.487919	0.469267	0.199241	0.186528	0.50081	0.485855	0.493506	0.454102	0.483239	0.443141	0.481481	0.442724	0.492379	0.445768	0.466436	0.235644	0.233269	0.501098	0.498423	0.190214
Atp11c	chrX	60223289	60403981	-	180693	0.506066	0.294558	0.291594	0.49787	0.278383	0.504724	0.47897	0.501718	0.334012	0.267395	0.280929	0.310548	0.481204	0.484446	0.41822	0.43644	0.35713	0.364534	0.345999	0.195644	0.226172	0.110468	0.0920723	0.0830364	0.513999	0.48716	0.30951	0.320148	0.516593	0.518855	0.488075	0.476725	0.514223	0.419313	0.514981	0.427591	0.526762	0.42006	0.509449	0.395243	0.402013	0.509113	0.499747	0.276992
Gm10474	chrX	68667513	68678399	-	10887	0.610169	0.384615	0.225806	0.521739	0.461538	0.517241	0.538462	0.535714	0.280702	0.255814	0.264706	0.361111	0.642857	0.653846	0.395833	0.538462	0.311475	0.238095	0.463415	0.176471	0.130435	0.0625	0.0416667	0.1	0.520833	0.447368	0.264706	0.133333	0.536585	0.608696	0.6	0.395349	0.575342	0.442308	0.391304	0.459459	0.538462	0.558824	0.446429	0.446809	0.5	0.596774	0.494949	0.08
Fmr1	chrX	68678540	68717961	+	39422	0.497145	0.327157	0.3125	0.486581	0.334309	0.493662	0.493953	0.484277	0.349635	0.320692	0.323741	0.362158	0.5	0.490236	0.424281	0.451685	0.398639	0.383996	0.388003	0.254613	0.329865	0.143577	0.148589	0.140097	0.50604	0.464688	0.346677	0.345178	0.490798	0.510158	0.494027	0.497875	0.50246	0.463398	0.508055	0.470161	0.514088	0.477945	0.531863	0.42795	0.417202	0.504768	0.506915	0.304207
Fmr1nb	chrX	68761838	68804560	+	42723	0.535254	0.226062	0.248434	0.444912	0.254125	0.570281	0.531729	0.533572	0.275992	0.274495	0.239412	0.271508	0.506672	0.498064	0.404728	0.397436	0.340828	0.350928	0.312775	0.125749	0.184959	0.0298329	0.0482759	0.0524862	0.523249	0.539148	0.29378	0.310174	0.544223	0.549345	0.554558	0.530839	0.549928	0.484024	0.560879	0.47894	0.560284	0.490215	0.513545	0.33546	0.342829	0.502822	0.525501	0.241888
Aff2	chrX	69360330	69868037	+	507708	0.567966	0.355263	0.364312	0.556757	0.282895	0.579634	0.536649	0.523474	0.414062	0.285714	0.283747	0.392573	0.486631	0.530686	0.447581	0.478873	0.404645	0.372523	0.428266	0.356436	0.226415	0.192308	0.0897308	0.0749108	0.441489	0.508264	0.198582	0.240741	0.508658	0.475921	0.39272	0.349515	0.56135	0.364103	0.576803	0.343915	0.54417	0.377451	0.676712	0.648402	0.704611	0.499187	0.494413	0.193333
Ids	chrX	70343069	70365085	-	22017	0.449246	0.265165	0.217926	0.417605	0.196226	0.469178	0.429851	0.456274	0.28534	0.210084	0.258667	0.253687	0.426667	0.390196	0.358225	0.378212	0.315556	0.327456	0.288684	0.171103	0.20398	0.0533808	0.0712166	0.0645161	0.498542	0.447439	0.307692	0.27881	0.434783	0.396896	0.409091	0.462963	0.478261	0.347368	0.485507	0.375	0.447236	0.382716	0.458932	0.35768	0.337553	0.433333	0.428094	0.209945
1110012L19Rik	chrX	70385912	70389416	+	3505	0.604651	0.433333	0.30303	0.272727	0.333333	0.552632	0.56	0.529412	0.329412	0.234043	0.272727	0.321429	0.472222	0.3	0.346154	0.459459	0.275862	0.243243	0.4	0.05	0.333333	0.111111	0.037037	0.0285714	0.532468	0.548387	0.320755	0.181818	0.540984	0.583333	0.433962	0.553846	0.477612	0.339623	0.576923	0.361111	0.520548	0.40678	0.487805	0.478261	0.481481	0.452381	0.454545	0.227273
BC023829	chrX	70460055	70477043	-	16989	0.491409	0.278481	0.191358	0.459459	0.21875	0.436464	0.461538	0.464912	0.295302	0.225664	0.218487	0.271845	0.481651	0.438735	0.332	0.386719	0.279279	0.281609	0.245763	0.144737	0.145833	0.0465116	0.0727273	0	0.480663	0.410853	0.254098	0.232558	0.515982	0.503067	0.432584	0.444444	0.533333	0.312977	0.522581	0.37594	0.485294	0.27972	0.503106	0.435065	0.403226	0.380282	0.407407	0.125
Mtm1	chrX	71210766	71315295	+	104530	0.478574	0.242067	0.243159	0.468665	0.233665	0.487736	0.494278	0.473745	0.269771	0.217739	0.213389	0.221774	0.435579	0.429533	0.38822	0.416339	0.331118	0.306157	0.265778	0.114883	0.130221	0.0422438	0.0657673	0.0720721	0.491234	0.474605	0.266557	0.263659	0.470838	0.487909	0.476695	0.475216	0.495142	0.386441	0.507037	0.392487	0.496189	0.398026	0.466498	0.335533	0.329539	0.468836	0.459139	0.199836
Mtmr1	chrX	71364759	71419196	+	54438	0.526132	0.286316	0.237473	0.442623	0.26087	0.5	0.448905	0.450135	0.323907	0.203057	0.206452	0.248848	0.454936	0.487179	0.397683	0.42	0.370301	0.347826	0.336879	0.188596	0.173554	0.0562914	0.0518519	0.0583333	0.491098	0.485019	0.267974	0.284375	0.484375	0.47151	0.434119	0.44692	0.490219	0.357383	0.457343	0.367886	0.458445	0.346209	0.515447	0.414634	0.471698	0.512941	0.511628	0.242553
Cd99l2	chrX	71420059	71492849	-	72791	0.575198	0.189655	0.232558	0.546713	0.201031	0.614833	0.560554	0.578804	0.25	0.161088	0.183824	0.294393	0.592664	0.562189	0.439169	0.42803	0.366412	0.296429	0.310502	0.134715	0.0943396	0.0662983	0.0424242	0.0223881	0.532468	0.530576	0.185714	0.207207	0.582895	0.533724	0.531046	0.514323	0.513245	0.315493	0.576238	0.322581	0.553009	0.327394	0.645283	0.398515	0.412104	0.607143	0.616197	0.19171
Hmgb3	chrX	71555992	71560654	+	4663	0.5	0.282686	0.259542	0.442857	0.245211	0.356164	0.45	0.471429	0.402174	0.253165	0.239583	0.280702	0.432432	0.364341	0.306452	0.34507	0.293578	0.316239	0.283721	0.166667	0.214724	0.10396	0.0706522	0.103139	0.519231	0.521127	0.230769	0.396552	0.550802	0.47619	0.5	0.470588	0.519685	0.389313	0.469136	0.486842	0.547945	0.467337	0.430025	0.33244	0.374251	0.446667	0.395425	0.169675
Vma21	chrX	71816079	71824706	+	8628	0.426108	0.311475	0.297189	0.514451	0.320475	0.509346	0.469136	0.430303	0.326271	0.281609	0.3125	0.377049	0.429688	0.475	0.426339	0.422481	0.385845	0.418093	0.393939	0.287425	0.255474	0.2	0.0829268	0.0980392	0.417722	0.504132	0.319767	0.366337	0.490775	0.473913	0.441558	0.441176	0.454183	0.416667	0.497653	0.457516	0.463722	0.399267	0.472826	0.4	0.431548	0.427948	0.418919	0.268293
Prrg3	chrX	71963020	71972728	+	9709	0.654321	0.380952	0.294118	0.5	0.2	0.597222	0.622222	0.590909	0.265625	0.169811	0.454545	0.375	0.647059	0.613636	0.621622	0.465116	0.435897	0.3	0.290323	0.0714286	0.0526316	0.105263	0.0961538	0	0.514286	0.448718	0.116279	0.235294	0.504587	0.552083	0.621622	0.483871	0.658824	0.272727	0.527778	0.513514	0.54023	0.425926	0.469388	0.44	0.555556	0.647059	0.604651	0.434783
Gabre	chrX	72257431	72274721	-	17291	0.583026	0.215385	0.183206	0.512397	0.219178	0.658915	0.553191	0.504274	0.381443	0.170213	0.159292	0.314815	0.596774	0.45283	0.363636	0.555556	0.538462	0.358974	0.352941	0.294118	0.150943	0.115385	0.0443038	0.0454545	0.468619	0.450549	0.286822	0.258427	0.492	0.527094	0.353659	0.361607	0.489796	0.353741	0.527027	0.303922	0.506849	0.313043	0.581081	0.625	0.633333	0.532258	0.596154	0.241379
Nsdhl	chrX	72918520	72958528	+	40009	0.499462	0.302419	0.316025	0.521127	0.343465	0.479866	0.470948	0.440061	0.337586	0.267182	0.27616	0.276952	0.477603	0.48329	0.386892	0.393192	0.329955	0.341641	0.321373	0.131579	0.234114	0.0752533	0.0285714	0.0482759	0.505283	0.505695	0.364599	0.311072	0.446774	0.484651	0.455159	0.492395	0.440994	0.383706	0.464	0.396731	0.447038	0.387277	0.497542	0.372185	0.375375	0.445323	0.493958	0.275591
Zfp185	chrX	72987338	73031543	+	44206	0.497137	0.230189	0.194923	0.552658	0.235226	0.511331	0.515803	0.52205	0.276911	0.23635	0.205525	0.266447	0.505311	0.467802	0.424197	0.441265	0.35534	0.356902	0.274457	0.0965665	0.101045	0.0492197	0.0397554	0.0395408	0.516934	0.475507	0.241433	0.285922	0.476549	0.501866	0.506964	0.466258	0.520264	0.321373	0.488865	0.332273	0.500427	0.384513	0.483575	0.364811	0.336774	0.518438	0.490677	0.2393
Pnma5	chrX	73033980	73037103	-	3124	0.560701	0.404124	0.373932	0.581114	0.463343	0.648579	0.671082	0.633663	0.491924	0.448743	0.477186	0.429293	0.597826	0.622754	0.564885	0.594059	0.541935	0.588235	0.511745	0.253906	0.316456	0.127854	0.338028	0.246753	0.648649	0.624384	0.503055	0.494118	0.624849	0.623626	0.645312	0.648846	0.624736	0.597968	0.644286	0.554913	0.635745	0.613739	0.527778	0.466321	0.461818	0.537118	0.544162	0.318702
Zfp275	chrX	73342619	73359080	+	16462	0.460661	0.322344	0.31391	0.473498	0.253076	0.482993	0.483333	0.525126	0.378505	0.264591	0.315702	0.300283	0.462585	0.428571	0.395349	0.396639	0.355517	0.368224	0.319444	0.204918	0.230496	0.190972	0.106618	0.0514905	0.467095	0.485577	0.320628	0.292887	0.522293	0.474903	0.520958	0.514107	0.549865	0.443609	0.459198	0.417874	0.51971	0.427286	0.454849	0.464627	0.379221	0.456186	0.449889	0.255474
Haus7	chrX	73437314	73459029	-	21716	0.494475	0.386018	0.433692	0.534161	0.412429	0.554167	0.479263	0.49711	0.453287	0.35989	0.310502	0.354651	0.473846	0.468165	0.421603	0.48062	0.363636	0.4	0.392265	0.273381	0.353659	0.193717	0.111732	0.165605	0.498728	0.479751	0.38	0.370536	0.475362	0.403077	0.503356	0.461783	0.488479	0.47929	0.474178	0.385135	0.505837	0.4	0.493213	0.523013	0.453552	0.493023	0.486486	0.327957
Dusp9	chrX	73639440	73643514	+	4075	0.47619	0.289474	0.193548	0.5	0.25	0.568182	0.5	0.571429	0.282609	0.192982	0.206897	0.3	0.475	0.5	0.340909	0.333333	0.515152	0.263158	0.402985	0.111111	0.105263	0.0833333	0.0307692	0.0188679	0.533333	0.542857	0.392857	0.325	0.60274	0.488889	0.66	0.555556	0.472727	0.583333	0.530612	0.333333	0.482759	0.482143	0.597938	0.364865	0.358974	0.507692	0.375	0.375
Slc6a8	chrX	73673132	73682500	+	9369	0.561224	0.323077	0.298193	0.565982	0.340517	0.569466	0.58908	0.606272	0.438662	0.341404	0.457143	0.458647	0.532417	0.612981	0.538905	0.5	0.501832	0.486111	0.498423	0.331522	0.245509	0.146667	0.121547	0.085	0.56639	0.5842	0.314554	0.375	0.590164	0.613293	0.564327	0.567123	0.550296	0.547009	0.59434	0.598985	0.627792	0.605096	0.547855	0.5	0.505618	0.635542	0.567485	0.328767
Bcap31	chrX	73686182	73716175	-	29994	0.51265	0.278039	0.266402	0.498936	0.300824	0.492073	0.50815	0.504564	0.296571	0.244794	0.275253	0.318325	0.491419	0.469767	0.410882	0.434714	0.375635	0.378049	0.346187	0.205496	0.216495	0.120253	0.0871212	0.0985772	0.53578	0.52944	0.260736	0.279188	0.558275	0.549351	0.53639	0.516141	0.528074	0.52265	0.534463	0.520717	0.547289	0.520758	0.533451	0.39891	0.41494	0.499422	0.531991	0.289788
Abcd1	chrX	73716596	73738287	+	21692	0.573944	0.214815	0.261745	0.5	0.342105	0.532895	0.479592	0.472527	0.3	0.174603	0.253012	0.377778	0.565854	0.5	0.419643	0.410256	0.485294	0.368421	0.387755	0.3125	0.229167	0.104651	0.115385	0.142857	0.560976	0.563158	0.326316	0.367347	0.549505	0.621622	0.528409	0.58794	0.595376	0.481707	0.516129	0.578125	0.53617	0.50655	0.561086	0.437908	0.45045	0.546512	0.58209	0.340909
Idh3g	chrX	73778962	73786897	-	7936	0.516439	0.402604	0.378942	0.513081	0.438223	0.490314	0.495899	0.513268	0.402154	0.399181	0.389035	0.464635	0.527622	0.548462	0.467177	0.485143	0.499611	0.488057	0.456223	0.381019	0.359507	0.273692	0.222639	0.199099	0.504584	0.523761	0.397005	0.422086	0.511111	0.509724	0.500459	0.508765	0.505546	0.504915	0.523783	0.481274	0.483282	0.482713	0.530449	0.526358	0.499468	0.504401	0.504181	0.417376
Ssr4	chrX	73787027	73790828	+	3802	0.571084	0.459732	0.394904	0.512195	0.404167	0.530504	0.543796	0.480447	0.415631	0.420664	0.427481	0.486891	0.489231	0.528125	0.462338	0.516883	0.452381	0.503425	0.457627	0.407563	0.408451	0.316206	0.210784	0.147727	0.489362	0.539095	0.383929	0.440909	0.520446	0.505415	0.494505	0.521866	0.450893	0.477099	0.54717	0.490476	0.563636	0.459732	0.515464	0.496094	0.518868	0.509036	0.501577	0.432773
Pdzd4	chrX	73793356	73824969	-	31614	0.570942	0.204945	0.214953	0.543284	0.239726	0.569267	0.563766	0.564037	0.279953	0.202516	0.242671	0.286414	0.524283	0.519586	0.441654	0.471374	0.366115	0.378831	0.298618	0.128872	0.181818	0.0828763	0.104712	0.107339	0.604121	0.572508	0.245714	0.279608	0.587795	0.601305	0.602535	0.596316	0.616502	0.589901	0.592857	0.591499	0.588906	0.588058	0.559185	0.358425	0.362281	0.553092	0.522807	0.215606
L1cam	chrX	73853779	73880834	-	27056	0.458333	0.125	0.106667	0.40625	0.36	0.588235	0.411765	0.285714	0.127907	0.137097	0.117647	0.25	0.458333	0.444444	0.413333	0.481481	0.25	0.289855	0.25	0.125	0.157895	0.112903	0.00925926	0.0214286	0.581395	0.428571	0.166667	0.1	0.425	0.465116	0.5	0.595745	0.409091	0.304348	0.642857	0.2	0.458333	0.393939	0.384615	0.3	0.432432	0.47619	0.62963	0.212121
Arhgap4	chrX	73894351	73911298	-	16948	0.525926	0.192982	0.241026	0.520548	0.414286	0.457895	0.513514	0.457143	0.198157	0.218107	0.205128	0.180556	0.546053	0.408163	0.398058	0.478261	0.329114	0.359223	0.320988	0.166667	0.179487	0.0517241	0.107143	0.0921053	0.567961	0.536697	0.197674	0.217391	0.493827	0.488479	0.511737	0.473684	0.467066	0.41875	0.5	0.307692	0.470588	0.434783	0.418605	0.349315	0.418605	0.603604	0.529412	0.271429
Naa10	chrX	73916869	73921944	-	5076	0.545932	0.394231	0.347985	0.523529	0.385475	0.51358	0.469734	0.482412	0.416955	0.33589	0.359873	0.444444	0.525469	0.514124	0.464668	0.44843	0.434921	0.455331	0.511029	0.278481	0.346154	0.226601	0.169014	0.106796	0.553191	0.509524	0.30719	0.375415	0.510101	0.513784	0.466019	0.521739	0.565217	0.542662	0.524272	0.51046	0.542105	0.493243	0.583916	0.54386	0.496815	0.541371	0.5	0.297935
Renbp	chrX	73922120	73930850	-	8731	0.535414	0.349442	0.336735	0.535433	0.369784	0.541176	0.501401	0.521429	0.362398	0.339655	0.339339	0.390173	0.509412	0.544343	0.487805	0.477099	0.448276	0.405405	0.417308	0.291815	0.295082	0.175676	0.200472	0.128079	0.498452	0.483568	0.337766	0.379167	0.506596	0.536377	0.51664	0.494505	0.492355	0.537931	0.509642	0.498328	0.488739	0.553055	0.551913	0.468354	0.441327	0.501538	0.546392	0.307263
Hcfc1	chrX	73942791	73966357	-	23567	0.482872	0.293372	0.271598	0.487335	0.332206	0.486111	0.455574	0.44	0.291437	0.24576	0.272997	0.294608	0.456586	0.458333	0.377201	0.389636	0.334321	0.347198	0.317936	0.221939	0.30654	0.156049	0.11641	0.0973684	0.492239	0.490012	0.274528	0.313609	0.50251	0.514019	0.479125	0.500937	0.533193	0.477157	0.488109	0.469565	0.48069	0.448753	0.515027	0.368837	0.394531	0.476339	0.454494	0.27846
Irak1	chrX	74013913	74023921	-	10009	0.544204	0.233577	0.314286	0.494118	0.283582	0.515789	0.517094	0.537815	0.353591	0.32337	0.280899	0.324873	0.511719	0.51634	0.460957	0.448179	0.378378	0.426332	0.372093	0.184524	0.179104	0.129707	0.064257	0.0904977	0.497908	0.502857	0.263889	0.346847	0.529221	0.442308	0.492188	0.5	0.597826	0.469388	0.540107	0.468571	0.477273	0.45614	0.590331	0.510769	0.453333	0.513761	0.5	0.325893
Mecp2	chrX	74026823	74085636	-	58814	0.520669	0.33712	0.307746	0.494345	0.323707	0.536948	0.48247	0.488796	0.348827	0.304138	0.326541	0.352332	0.504264	0.479853	0.42447	0.411024	0.357626	0.388955	0.380401	0.229185	0.271704	0.179258	0.11709	0.0977636	0.50373	0.498529	0.29891	0.344758	0.497428	0.510119	0.510141	0.506735	0.508433	0.449462	0.514011	0.469234	0.510032	0.449269	0.543007	0.419713	0.433569	0.52225	0.499692	0.3106
Flna	chrX	74223460	74246534	-	23075	0.535769	0.28927	0.275753	0.507815	0.248485	0.526578	0.488737	0.506337	0.283209	0.219304	0.241685	0.34334	0.506333	0.49327	0.461443	0.469943	0.432998	0.429872	0.391522	0.225551	0.126126	0.0874002	0.035385	0.0307302	0.513446	0.519223	0.24208	0.237805	0.519325	0.541409	0.508033	0.526059	0.542536	0.379828	0.54872	0.39521	0.521574	0.409774	0.588672	0.447103	0.446133	0.510508	0.524145	0.228571
Emd	chrX	74254686	74257893	+	3208	0.363636	0.285714	0.267442	0.54386	0.363636	0.524324	0.572727	0.486111	0.323353	0.284946	0.385417	0.303371	0.465517	0.481818	0.495652	0.421053	0.4	0.519231	0.344086	0.269841	0.174603	0.25641	0.130435	0.0648148	0.51938	0.454545	0.402778	0.339623	0.551282	0.511111	0.56701	0.505051	0.554054	0.5	0.542373	0.574074	0.505618	0.505882	0.436893	0.414141	0.52	0.471429	0.534884	0.333333
Rpl10	chrX	74270815	74273135	+	2321	0.579221	0.448023	0.446203	0.623963	0.48999	0.643573	0.673864	0.694239	0.513102	0.509934	0.553125	0.515589	0.631127	0.591169	0.565972	0.549438	0.522267	0.527546	0.521179	0.420998	0.455215	0.282282	0.357607	0.29148	0.630435	0.628392	0.565217	0.543544	0.646528	0.66838	0.642216	0.66299	0.613365	0.642735	0.676339	0.638116	0.666021	0.618159	0.603916	0.586158	0.481132	0.596	0.57788	0.462379
Taz	chrX	74282717	74290151	+	7435	0.568345	0.36129	0.333333	0.655556	0.493506	0.561453	0.546939	0.508772	0.376658	0.345133	0.360465	0.486957	0.471264	0.488038	0.469565	0.569811	0.40625	0.420765	0.452229	0.311927	0.320513	0.119792	0.147651	0.0571429	0.54417	0.551724	0.359116	0.347826	0.532143	0.594262	0.513308	0.53481	0.589286	0.548913	0.521053	0.515528	0.59058	0.572687	0.625767	0.419643	0.53719	0.588542	0.613333	0.373832
Atp6ap1	chrX	74297096	74304721	+	7626	0.184143	0.136929	0.106122	0.242537	0.189591	0.245863	0.200581	0.23348	0.182927	0.130824	0.139442	0.192469	0.272727	0.216495	0.150502	0.204861	0.168724	0.1375	0.146667	0.136364	0.155039	0.0310559	0.0352113	0.0176678	0.167614	0.198556	0.156716	0.112426	0.234257	0.177112	0.250633	0.232274	0.175287	0.14539	0.166124	0.166667	0.181141	0.159892	0.12	0.0752351	0.127572	0.234375	0.233728	0.10917
Gdi1	chrX	74305011	74311867	+	6857	0.484412	0.217125	0.246154	0.536082	0.277056	0.544811	0.514706	0.536313	0.311659	0.29589	0.288	0.36413	0.516279	0.433333	0.425121	0.442396	0.386364	0.316667	0.367769	0.248447	0.323171	0.0878661	0.115672	0.0780669	0.523191	0.514212	0.291803	0.261411	0.557269	0.523622	0.526032	0.546667	0.529557	0.411765	0.496	0.449367	0.517827	0.441261	0.449612	0.323671	0.442623	0.526316	0.536697	0.274854
Fam50a	chrX	74313032	74320149	+	7118	0.517766	0.262712	0.205357	0.497175	0.309091	0.477551	0.442748	0.391753	0.335766	0.245614	0.213115	0.295455	0.428571	0.442177	0.355556	0.29932	0.37963	0.338028	0.302521	0.238636	0.184615	0.0958904	0.0952381	0.0685714	0.4375	0.439189	0.34188	0.278351	0.476471	0.475936	0.492308	0.442708	0.415254	0.432203	0.385417	0.473684	0.467456	0.33871	0.516393	0.404762	0.479592	0.467742	0.457831	0.3125
Plxna3	chrX	74329065	74344689	+	15625	0.54059	0.25448	0.210145	0.481884	0.282158	0.538911	0.478155	0.57971	0.266925	0.21746	0.246032	0.250965	0.464088	0.461806	0.401055	0.404908	0.340299	0.329114	0.244444	0.147465	0.0677966	0.0634921	0.059375	0.018315	0.56	0.504378	0.206573	0.255973	0.46789	0.52994	0.555921	0.521875	0.513228	0.367647	0.512315	0.35461	0.507246	0.238806	0.549296	0.402597	0.432258	0.54717	0.512367	0.228571
Fam3a	chrX	74384719	74393139	-	8421	0.560976	0.275362	0.269231	0.71875	0.1875	0.470588	0.516129	0.409091	0.34	0.29771	0.357143	0.44	0.486239	0.532468	0.444444	0.479592	0.402439	0.461538	0.442623	0.195122	0.1875	0.0612245	0.0806452	0.0625	0.56701	0.571429	0.302326	0.459016	0.576923	0.488372	0.538462	0.515789	0.671875	0.37931	0.643836	0.307692	0.505376	0.344262	0.490741	0.5125	0.438596	0.458333	0.365385	0.2
Ikbkg	chrX	74393290	74453778	+	60489	0.45675	0.259442	0.280228	0.453405	0.286017	0.491084	0.453333	0.48	0.348898	0.295597	0.291018	0.328972	0.479328	0.45838	0.400638	0.380468	0.366265	0.365591	0.398042	0.197065	0.1983	0.0422078	0.0380795	0.0296443	0.450408	0.483827	0.336493	0.317797	0.464481	0.493506	0.45993	0.465665	0.497274	0.366112	0.4375	0.369403	0.475719	0.375912	0.501695	0.417582	0.407529	0.448555	0.462779	0.265774
G6pdx	chrX	74409485	74429161	-	19677	0.508621	0.358423	0.297101	0.556604	0.324675	0.55144	0.477876	0.52071	0.262745	0.264563	0.339806	0.434483	0.482759	0.480597	0.48	0.449721	0.401899	0.424615	0.37234	0.146154	0.253012	0.0373832	0.0724638	0.0402685	0.471074	0.48951	0.277108	0.329193	0.608974	0.501618	0.491803	0.521886	0.545024	0.446429	0.518717	0.371069	0.519313	0.435897	0.547215	0.436137	0.413146	0.536122	0.525926	0.273333
Gab3	chrX	74988544	75084905	-	96362	0.617143	0.408	0.467105	0.625	0.466667	0.6375	0.520548	0.678571	0.369231	0.413793	0.298701	0.513514	0.626437	0.666667	0.591667	0.581395	0.414141	0.509804	0.431034	0.26	0.411765	0.12782	0.131579	0.0365854	0.650794	0.485207	0.4375	0.360465	0.685535	0.601399	0.614035	0.598485	0.693878	0.594595	0.69697	0.673469	0.669565	0.689189	0.5625	0.583333	0.524272	0.623762	0.466667	0.33871
Dkc1	chrX	75095853	75109776	+	13924	0.386401	0.349686	0.357994	0.437213	0.334004	0.411883	0.393996	0.429957	0.385747	0.336479	0.332473	0.36413	0.431431	0.448819	0.410011	0.401124	0.375372	0.413444	0.368803	0.27027	0.286724	0.148543	0.132923	0.146789	0.40184	0.408475	0.347153	0.339458	0.395069	0.419188	0.406854	0.416979	0.408163	0.38877	0.421245	0.427818	0.402541	0.38371	0.402735	0.443473	0.399687	0.412145	0.351364	0.317773
Mpp1	chrX	75109732	75130949	-	21218	0.561905	0.373626	0.329317	0.596154	0.319635	0.541284	0.491892	0.569231	0.409274	0.403915	0.375648	0.451613	0.584932	0.549828	0.516187	0.525667	0.485207	0.489583	0.490566	0.355	0.292553	0.142276	0.125874	0.115672	0.552316	0.543367	0.386059	0.355932	0.554513	0.595029	0.554887	0.552632	0.536481	0.538889	0.570447	0.542962	0.583721	0.543223	0.577389	0.462709	0.430532	0.502868	0.50647	0.315789
F8	chrX	75172714	75380041	-	207328	0.736905	0.641577	0.665158	0.698438	0.569549	0.765957	0.68232	0.739683	0.696793	0.608081	0.603627	0.582624	0.775551	0.725445	0.675843	0.676471	0.659182	0.630451	0.619974	0.369792	0.684783	0.211765	0.101587	0.0887574	0.613924	0.591474	0.477876	0.405573	0.558011	0.539419	0.533512	0.591667	0.619608	0.663793	0.652381	0.628205	0.674757	0.627119	0.577847	0.471028	0.479543	0.494105	0.521356	0.308042
Fundc2	chrX	75382398	75397158	+	14761	0.498688	0.333333	0.318386	0.448087	0.290323	0.54359	0.47973	0.597403	0.463636	0.381579	0.425926	0.424731	0.492958	0.470588	0.41691	0.41411	0.42515	0.396491	0.368889	0.279412	0.282828	0.0903955	0.0706522	0.0559441	0.545918	0.42132	0.381579	0.365854	0.492462	0.545455	0.507177	0.486957	0.553648	0.570621	0.566327	0.47651	0.564286	0.464115	0.501901	0.48062	0.405145	0.465306	0.565056	0.357143
Mtcp1	chrX	75404846	75416543	-	11698	0.603704	0.401786	0.376963	0.442857	0.354839	0.52381	0.505976	0.46831	0.353919	0.34714	0.32287	0.323009	0.425414	0.462406	0.466443	0.39185	0.390335	0.389121	0.502183	0.251462	0.290076	0.163636	0.11985	0.116279	0.527523	0.550661	0.395028	0.342466	0.543284	0.516981	0.52381	0.545994	0.574519	0.525333	0.55814	0.498168	0.529412	0.482143	0.537037	0.438776	0.431953	0.503906	0.504132	0.360215
Brcc3	chrX	75416627	75455701	+	39075	0.501338	0.430641	0.403262	0.515027	0.410644	0.492679	0.489557	0.509724	0.429093	0.361594	0.390332	0.425046	0.489785	0.516292	0.482459	0.483405	0.449826	0.461047	0.429799	0.32427	0.331746	0.214447	0.166667	0.167724	0.517609	0.508011	0.393227	0.415991	0.525336	0.512091	0.527157	0.507071	0.514443	0.487919	0.54102	0.482008	0.512745	0.473684	0.544397	0.496174	0.511094	0.479339	0.50389	0.376656
Vbp1	chrX	75514296	75534946	+	20651	0.516129	0.405233	0.365194	0.529092	0.404422	0.49345	0.512165	0.520442	0.395712	0.343692	0.384064	0.43257	0.507372	0.517708	0.470314	0.461922	0.409836	0.429732	0.435664	0.281155	0.403683	0.196721	0.155925	0.151553	0.494615	0.491722	0.399831	0.402062	0.483483	0.50625	0.482949	0.516969	0.493697	0.47541	0.508423	0.508374	0.533565	0.502528	0.518267	0.464074	0.479742	0.549649	0.535382	0.355526
4933407K13Rik	chrX	75725457	75764699	-	39243	0.478065	0.340136	0.317365	0.477477	0.313253	0.540816	0.531863	0.509804	0.366129	0.316195	0.299786	0.385185	0.528455	0.471883	0.393939	0.409836	0.274194	0.330961	0.325513	0.264151	0.25	0.165375	0.141732	0.136364	0.537374	0.503975	0.293286	0.30914	0.561922	0.524834	0.490909	0.526882	0.501222	0.42033	0.509852	0.410127	0.458599	0.410926	0.554295	0.373034	0.322667	0.464567	0.405405	0.276978
Pls3	chrX	75785653	75874574	-	89518	0.457263	0.128878	0.118119	0.403279	0.104938	0.412671	0.459877	0.43787	0.144269	0.104803	0.104803	0.0911854	0.349754	0.362416	0.232124	0.237647	0.176862	0.195795	0.136364	0.0827815	0.0747126	0.0492424	0.0437262	0.0331551	0.493522	0.425606	0.10998	0.124113	0.506536	0.471398	0.47341	0.458137	0.471429	0.257322	0.500623	0.258454	0.460635	0.274949	0.489335	0.289412	0.254422	0.444279	0.348609	0.0740741
Mir669m-2	chrX	77164402	77475936	-	311535	0.807143	0.576923	0.612903	0.842105	0.891892	0.769231	0.769231	0.866667	0.578125	0.603448	0.655738	0.674419	0.888889	0.933962	0.804598	0.824324	0.831169	0.797468	0.753846	0.576923	0.571429	0.28	0.190476	0.18	0.682353	0.605634	0.5625	0.4	0.597403	0.606557	0.662921	0.708861	0.769231	0.638298	0.736842	0.548387	0.621212	0.653061	0.729167	0.602941	0.666667	0.666667	0.724138	0.3125
Tbl1x	chrX	77511226	77660265	+	149040	0.532211	0.189651	0.189855	0.520837	0.22619	0.515419	0.530425	0.523436	0.231261	0.172115	0.190399	0.211146	0.487162	0.477758	0.323134	0.328431	0.229462	0.236674	0.220573	0.131586	0.178974	0.0900117	0.0653386	0.0572375	0.533886	0.520423	0.213962	0.21353	0.538283	0.553303	0.552896	0.54034	0.539553	0.48583	0.536205	0.477562	0.541898	0.506956	0.549195	0.285122	0.293058	0.529402	0.501246	0.163118
Prkx	chrX	77762029	77795960	-	33932	0.543814	0.329114	0.35248	0.542289	0.32681	0.540146	0.516588	0.513514	0.372937	0.296919	0.362595	0.339181	0.415418	0.482533	0.364116	0.418462	0.299401	0.321799	0.280374	0.275	0.305882	0.197628	0.127907	0.113208	0.546392	0.543333	0.383562	0.381166	0.490667	0.513158	0.518395	0.551929	0.57265	0.546448	0.504386	0.496855	0.524138	0.431034	0.512324	0.404545	0.421053	0.442675	0.489051	0.245509
Prrg1	chrX	78449609	78583805	-	134289	0.544325	0.228205	0.237805	0.524972	0.220386	0.535963	0.514599	0.522843	0.272951	0.198549	0.240973	0.223451	0.464489	0.460449	0.369773	0.360474	0.25712	0.283085	0.276431	0.118824	0.150313	0.0501044	0.0438538	0.0539846	0.521117	0.517031	0.263693	0.274038	0.53579	0.516913	0.520977	0.509058	0.556976	0.434812	0.562386	0.43234	0.557221	0.456	0.550595	0.368087	0.355122	0.481163	0.510686	0.223256
Gm7173	chrX	79482567	79517285	-	34719	0.495146	0.121951	0.12963	0.454545	0.4	0.481928	0.396226	0.4	0.216216	0.147541	0.1875	0.107143	0.5	0.397436	0.352273	0.356164	0.180328	0.2	0.282609	0.105263	0.1	0.0526316	0.0434783	0	0.488889	0.538462	0.21875	0.196721	0.434426	0.402597	0.444444	0.381443	0.383234	0.424528	0.377049	0.284091	0.400966	0.418919	0.43038	0.23	0.151899	0.438017	0.464789	0.105882
Mageb16	chrX	79623230	79671435	-	48206	0.850385	0.508021	0.518692	0.859551	0.606897	0.814925	0.836	0.892562	0.548387	0.473684	0.624	0.601504	0.793413	0.755943	0.606952	0.701847	0.616487	0.605072	0.627907	0.2875	0.608696	0.170455	0.395833	0.235294	0.854809	0.820652	0.617801	0.639344	0.841297	0.847162	0.821799	0.858804	0.858741	0.77907	0.854264	0.822943	0.870602	0.838323	0.711443	0.432304	0.485588	0.75	0.703259	0.422535
Tmem47	chrX	81070643	81097875	+	27233	0.586984	0.33504	0.364407	0.5623	0.391643	0.553125	0.546335	0.572298	0.385006	0.347331	0.318228	0.425	0.536398	0.559176	0.501001	0.47619	0.46417	0.422172	0.391076	0.285962	0.308017	0.136818	0.118475	0.0824373	0.58156	0.565789	0.460563	0.39206	0.589138	0.591716	0.561379	0.568539	0.578077	0.54	0.563207	0.527046	0.562955	0.536723	0.574759	0.467312	0.493682	0.561453	0.515521	0.347676
Dmd	chrX	82948869	85205050	+	2256182	0.471878	0.100422	0.0942813	0.447863	0.11338	0.469751	0.435432	0.468421	0.113001	0.0813579	0.0991848	0.1018	0.458361	0.426075	0.284415	0.286077	0.170905	0.17806	0.134582	0.0528158	0.057971	0.0252087	0.0389904	0.0440435	0.473163	0.460185	0.121094	0.148813	0.467808	0.474485	0.454872	0.457379	0.481405	0.335112	0.470471	0.340178	0.46387	0.359259	0.456814	0.177553	0.163442	0.430618	0.429295	0.0938498
Tab3	chrX	85574021	85634469	+	60449	0.561711	0.300771	0.29679	0.500486	0.255842	0.553613	0.525069	0.542213	0.344294	0.254982	0.28444	0.261854	0.543864	0.508752	0.403518	0.385517	0.317089	0.300453	0.299881	0.183068	0.241062	0.119114	0.111111	0.104934	0.555783	0.553855	0.360566	0.312354	0.5627	0.543812	0.552992	0.546963	0.55299	0.493626	0.557132	0.458406	0.565851	0.498548	0.573928	0.357983	0.371162	0.532524	0.511454	0.225095
Gyk	chrX	85701936	85776819	-	74884	0.65281	0.327406	0.354911	0.59458	0.285491	0.644052	0.631968	0.648525	0.349662	0.265215	0.32238	0.272317	0.583275	0.546542	0.411675	0.43057	0.335634	0.325323	0.308652	0.150491	0.221557	0.0860979	0.0931929	0.10754	0.703669	0.66628	0.39283	0.356147	0.670319	0.691988	0.686481	0.67112	0.73842	0.583286	0.716785	0.567968	0.728155	0.6036	0.595385	0.397305	0.36153	0.578778	0.557829	0.209802
Nr0b1	chrX	86191774	86195944	+	4171	0.425325	0.0892193	0.0886918	0.410053	0.126214	0.295455	0.258929	0.391705	0.0801282	0.0547046	0.0515464	0.0824053	0.367521	0.36194	0.207373	0.171233	0.144068	0.10396	0.139806	0.0453333	0.0687023	0.0126582	0.00892857	0.0555556	0.429752	0.28934	0.0707071	0.0714286	0.358696	0.455285	0.405714	0.402116	0.389121	0.20098	0.339869	0.25	0.402299	0.24898	0.430723	0.167213	0.161644	0.380531	0.350242	0.0778098
Il1rapl1	chrX	86747241	88115623	-	1368383	0.955157	0.985714	0.890625	0.955414	0.917526	0.966667	0.984375	0.973451	0.928571	0.934959	0.952381	0.857143	0.964775	0.945578	0.933194	0.962312	0.917241	0.935961	0.896774	0.744681	0.666667	0.540541	0.082397	0.056872	0.95	0.863014	0.805556	0.785714	0.98125	0.954955	0.981982	0.967532	0.904762	0.904762	0.938776	0.932203	0.925	0.915493	0.721854	0.675214	0.586207	0.92623	0.991848	0.803922
Pola1	chrX	93304765	93632155	-	327391	0.536216	0.301065	0.294042	0.544742	0.334665	0.54415	0.54294	0.531967	0.351019	0.298209	0.302373	0.361248	0.540922	0.522145	0.474097	0.472942	0.414325	0.414066	0.396822	0.19279	0.215516	0.0608033	0.0608424	0.0585451	0.552366	0.54066	0.355986	0.365409	0.547656	0.548929	0.531187	0.543381	0.542542	0.524143	0.539668	0.519512	0.546712	0.518279	0.544437	0.418287	0.417896	0.536443	0.523083	0.320682
Pcyt1b	chrX	93654862	93749948	+	95087	0.514965	0.151847	0.157895	0.502203	0.208824	0.513043	0.531767	0.488199	0.22999	0.166554	0.164706	0.233853	0.525067	0.516696	0.354854	0.364873	0.296101	0.292671	0.28702	0.104167	0.0821918	0.0364238	0.0334347	0.0354767	0.480403	0.449327	0.173913	0.179739	0.555645	0.528681	0.477876	0.491228	0.518652	0.47191	0.495495	0.519192	0.529787	0.442834	0.519737	0.23953	0.229877	0.53928	0.513001	0.173554
Pdk3	chrX	93764615	93832095	-	67481	0.497538	0.177364	0.181939	0.493351	0.186949	0.52474	0.519538	0.541839	0.19827	0.165906	0.178938	0.237454	0.482389	0.461064	0.344914	0.356839	0.250988	0.265707	0.24275	0.110193	0.0862423	0.0372624	0.0451423	0.0339985	0.499212	0.513458	0.224852	0.240654	0.519222	0.526567	0.498069	0.514286	0.536164	0.372549	0.51373	0.402122	0.544161	0.422035	0.52453	0.321138	0.324303	0.497274	0.494098	0.174482
AU015836	chrX	93968655	93975470	+	6816	0.351254	0.083871	0.0913978	0.376923	0.192857	0.376471	0.4	0.363636	0.12963	0.105263	0.047619	0.106383	0.390625	0.333333	0.243902	0.311475	0.394366	0.179487	0.258621	0.0384615	0.108108	0	0	0	0.272727	0.359551	0.047619	0.109091	0.352	0.387755	0.44898	0.310924	0.416667	0.2	0.350318	0.278481	0.426966	0.267606	0.333333	0.190476	0.209302	0.351648	0.333333	0.0344828
Zfx	chrX	94074630	94123407	-	48778	0.575728	0.333937	0.334968	0.605092	0.428652	0.599572	0.616981	0.623616	0.375	0.384098	0.379523	0.413861	0.536373	0.548879	0.502044	0.539714	0.445127	0.430112	0.46451	0.375661	0.382692	0.221186	0.231148	0.195915	0.597101	0.572312	0.395089	0.377407	0.625414	0.604575	0.598046	0.622654	0.640056	0.594747	0.670144	0.556949	0.645679	0.584232	0.616267	0.487038	0.51988	0.630631	0.608156	0.390221
Eif2s3x	chrX	94188708	94212651	-	23944	0.4913	0.37947	0.398262	0.404139	0.29332	0.472043	0.456019	0.473214	0.421445	0.367215	0.37372	0.401818	0.488309	0.489985	0.434211	0.455208	0.444774	0.420897	0.40315	0.364097	0.329918	0.293478	0.232	0.237778	0.473856	0.468328	0.380774	0.400531	0.43719	0.472609	0.454352	0.457542	0.435597	0.469471	0.457507	0.447761	0.448417	0.423208	0.46	0.423174	0.44062	0.467267	0.489761	0.402724
Klhl15	chrX	94234929	94255968	+	38587	0.515246	0.241538	0.195745	0.478846	0.196653	0.517921	0.553055	0.495475	0.247951	0.173258	0.151724	0.210084	0.44281	0.457143	0.331897	0.326667	0.228426	0.224747	0.239344	0.134387	0.204167	0.0679245	0.0516854	0.0425532	0.52861	0.510891	0.262605	0.249027	0.508306	0.556022	0.529748	0.534128	0.546683	0.400344	0.511521	0.370732	0.521739	0.429894	0.532383	0.312	0.314031	0.508137	0.483453	0.137584
Apoo	chrX	94367109	94417092	+	49984	0.583333	0.328313	0.296296	0.496032	0.40113	0.514286	0.517094	0.553903	0.363014	0.292627	0.295385	0.347368	0.537879	0.519149	0.4544	0.444215	0.360489	0.395349	0.356846	0.316327	0.1625	0.185185	0.123867	0.146226	0.498783	0.5375	0.30662	0.386935	0.557692	0.488778	0.580882	0.537374	0.541958	0.41629	0.570957	0.424419	0.577465	0.407258	0.555992	0.472155	0.502941	0.494737	0.490196	0.29878
Maged1	chrX	94535473	94542074	-	6602	0.547945	0.157534	0.27972	0.560386	0.214815	0.57037	0.476341	0.440789	0.257028	0.184282	0.235602	0.305785	0.44898	0.5	0.241379	0.386905	0.297101	0.295455	0.327044	0.280374	0.101266	0.17757	0.05	0.041841	0.518033	0.544304	0.257485	0.242236	0.501608	0.556818	0.577947	0.585616	0.544776	0.355072	0.497512	0.364865	0.584665	0.446809	0.644315	0.381974	0.396694	0.546392	0.464286	0.193548
Gspt2	chrX	94636068	94638561	+	2494	0.459075	0.242775	0.296117	0.432692	0.333333	0.511364	0.442857	0.5	0.2625	0.22807	0.151515	0.28	0.293103	0.37037	0.276596	0.358491	0.166667	0.282051	0.213115	0.28	0.117647	0.0571429	0.0714286	0.0227273	0.428571	0.483871	0.219178	0.259259	0.404255	0.452991	0.472527	0.5	0.42735	0.318681	0.555556	0.313253	0.401099	0.326241	0.543103	0.419192	0.373444	0.393162	0.492754	0.289474
Arhgef9	chrX	95048934	95166539	-	117606	0.43609	0.206186	0.212389	0.410256	0.121622	0.49505	0.558442	0.417582	0.173333	0.104762	0.0309278	0.190909	0.458955	0.435811	0.357401	0.268182	0.159236	0.150838	0.262295	0.121739	0.162791	0.05	0.0228137	0.0232558	0.550459	0.386792	0.107527	0.1	0.507576	0.540541	0.509615	0.486726	0.477124	0.26087	0.386667	0.252874	0.5	0.236842	0.478405	0.298913	0.266667	0.463768	0.515021	0.136752
Amer1	chrX	95420313	95444840	-	24528	0.535604	0.269231	0.274933	0.535398	0.285714	0.520642	0.547425	0.501538	0.318584	0.201887	0.24933	0.298165	0.514469	0.555866	0.386525	0.420863	0.312217	0.274336	0.276596	0.19883	0.158416	0.134615	0.0778816	0.0507246	0.519594	0.476575	0.244845	0.216312	0.525148	0.524871	0.507538	0.475358	0.56486	0.412234	0.510476	0.347107	0.536903	0.420935	0.57384	0.450794	0.395349	0.48	0.541139	0.236453
Zc4h2	chrX	95639193	95658509	-	19317	0.493333	0.309091	0.328125	0.666667	0.15	0.584906	0.363636	0.456522	0.202899	0.269231	0.389831	0.277778	0.475728	0.455696	0.43617	0.402299	0.348315	0.2875	0.265306	0.027027	0.0666667	0.0517241	0	0	0.430556	0.390625	0.166667	0.183673	0.597826	0.415584	0.55	0.47619	0.553191	0.288462	0.460526	0.22449	0.619048	0.302326	0.579545	0.426667	0.517857	0.426471	0.566667	0.259259
Zc3h12b	chrX	95711677	95927970	+	216294	0.555287	0.276867	0.258182	0.576923	0.244361	0.597015	0.568129	0.578788	0.362018	0.246285	0.222615	0.348837	0.551827	0.533593	0.508611	0.553779	0.393891	0.412943	0.385852	0.245059	0.0285714	0.125761	0.0383244	0.0369254	0.541033	0.583751	0.195286	0.250608	0.535604	0.56869	0.508095	0.492393	0.526676	0.296375	0.482857	0.292105	0.504698	0.33758	0.63587	0.503587	0.490896	0.591652	0.558317	0.280669
Las1l	chrX	95935312	95956974	-	21663	0.411463	0.23036	0.207022	0.372414	0.247934	0.469388	0.402759	0.404762	0.244963	0.199817	0.192802	0.275168	0.425349	0.425558	0.317889	0.347607	0.320388	0.299509	0.289048	0.194842	0.190635	0.0542453	0.0555556	0.0404858	0.38655	0.354568	0.237354	0.223176	0.391165	0.393665	0.387651	0.37715	0.409341	0.316852	0.382747	0.267877	0.387676	0.344189	0.367876	0.323437	0.294643	0.43054	0.442029	0.271318
Msn	chrX	96096044	96168553	+	72510	0.557849	0.258812	0.249249	0.527881	0.171397	0.580288	0.494465	0.540962	0.26631	0.2008	0.207503	0.308365	0.450621	0.443166	0.317333	0.316188	0.223714	0.250714	0.322052	0.225981	0.0638298	0.123772	0.0806867	0.0590717	0.59018	0.53085	0.178203	0.20911	0.566576	0.549618	0.483725	0.510327	0.556805	0.365008	0.565901	0.327391	0.551317	0.379834	0.633421	0.518014	0.537908	0.508566	0.51742	0.123675
Heph	chrX	96455435	96574484	+	119050	0.347826	0.0263158	0.0222222	0.324675	0	0.285714	0.309524	0.342105	0.0588235	0.0322581	0.0961538	0.0540541	0.289157	0.333333	0.133333	0.2	0.0869565	0.152778	0.0487805	0.0333333	0	0	0.00793651	0	0.383333	0.333333	0.0857143	0	0.384106	0.411765	0.245283	0.235714	0.413462	0.207547	0.378049	0.132075	0.410714	0.3	0.271429	0.075	0.0714286	0.243902	0.367347	0.0425532
Eda2r	chrX	97333840	97377209	-	43370	0.48326	0.346644	0.370552	0.479256	0.339152	0.500625	0.47242	0.4769	0.383693	0.338048	0.350217	0.35487	0.473295	0.466303	0.44013	0.432948	0.400544	0.399484	0.389329	0.261307	0.314464	0.141759	0.125833	0.103608	0.49637	0.474163	0.405221	0.393569	0.493973	0.509508	0.520392	0.50083	0.485014	0.478469	0.494748	0.449147	0.504705	0.475469	0.475105	0.429479	0.412278	0.453739	0.452256	0.336897
Ar	chrX	98149749	98317147	+	167399	0.41247	0.0859729	0.108696	0.412371	0.125926	0.516949	0.421875	0.422764	0.0865385	0.102941	0.107383	0.0795455	0.319066	0.432024	0.273273	0.297619	0.201717	0.179167	0.125984	0.0921053	0.0857143	0.00483092	0.00750751	0.0174129	0.487705	0.462963	0.175	0.230769	0.395105	0.474747	0.33913	0.321429	0.418919	0.177419	0.389671	0.166667	0.428571	0.204082	0.390625	0.205674	0.3125	0.416667	0.405018	0.116071
Ophn1	chrX	98557514	98890985	-	333472	0.535313	0.202899	0.21045	0.552425	0.218118	0.522796	0.516494	0.503221	0.213066	0.186034	0.194401	0.245902	0.478692	0.518932	0.415337	0.414154	0.259209	0.293542	0.268722	0.134991	0.125	0.0461121	0.0254642	0.0250494	0.490786	0.496904	0.205281	0.244265	0.501404	0.492832	0.417153	0.441076	0.488492	0.295169	0.480628	0.295618	0.496588	0.336186	0.556807	0.39225	0.409509	0.51015	0.495775	0.155979
Yipf6	chrX	98937780	98949020	+	11241	0.468271	0.351064	0.360394	0.490214	0.320031	0.549669	0.518395	0.502947	0.393899	0.379418	0.367376	0.409946	0.485926	0.513393	0.458333	0.473477	0.395619	0.403338	0.439114	0.361739	0.36089	0.189145	0.123711	0.0854369	0.538126	0.541451	0.366337	0.384615	0.518148	0.429553	0.436364	0.493266	0.52517	0.415241	0.499157	0.421875	0.490417	0.423077	0.533627	0.470982	0.467186	0.502387	0.5	0.293564
Stard8	chrX	99042580	99074728	+	32149	0.301747	0.0321311	0.0349504	0.318797	0.0365112	0.305525	0.252354	0.307782	0.0278422	0.0281543	0.0295728	0.0424403	0.216471	0.211372	0.116667	0.138843	0.0660194	0.0424354	0.046748	0.0121212	0.0170732	0.0103627	0.00296736	0.00645161	0.320675	0.313901	0.0417537	0.0476718	0.306468	0.309018	0.299652	0.290829	0.374352	0.219037	0.347039	0.213807	0.361579	0.230977	0.323599	0.0866142	0.0797342	0.341656	0.351314	0.00557103
Eda	chrX	99975605	100400760	+	425156	0.466999	0.138925	0.13856	0.45402	0.141874	0.439128	0.425009	0.458061	0.171578	0.123007	0.142833	0.162471	0.495586	0.483534	0.385374	0.385146	0.240536	0.240784	0.190476	0.0740862	0.0582983	0.0219982	0.0137931	0.0120101	0.454901	0.47733	0.157642	0.2058	0.494414	0.4893	0.426893	0.417621	0.481095	0.226746	0.477697	0.222391	0.480263	0.257712	0.488409	0.30895	0.313134	0.464645	0.4631	0.143275
Awat2	chrX	100402221	100412587	-	40497	0.485294	0.197279	0.230769	0.382022	0.207547	0.414414	0.464286	0.475248	0.307692	0.1875	0.31	0.109091	0.325	0.403974	0.296296	0.315436	0.259887	0.246988	0.25	0.144444	0.277778	0.039823	0.0409836	0.0272727	0.546584	0.534979	0.294872	0.223776	0.553506	0.466667	0.5	0.470297	0.530612	0.324324	0.443299	0.365079	0.561404	0.289474	0.373206	0.252941	0.340102	0.328125	0.416185	0.108434
Igbp1	chrX	100494290	100516125	+	21836	0.520807	0.358832	0.354962	0.523352	0.365854	0.496809	0.50915	0.519104	0.430017	0.360961	0.354528	0.381281	0.52597	0.497052	0.463656	0.451047	0.452569	0.430862	0.388018	0.310995	0.285036	0.18683	0.138018	0.118598	0.512848	0.535354	0.368766	0.440799	0.503047	0.509188	0.528718	0.488954	0.494075	0.446064	0.518286	0.464	0.508711	0.466667	0.522129	0.451098	0.472806	0.487872	0.47721	0.324148
Pdzd11	chrX	100622905	100625907	-	3003	0.422222	0.171429	0.198113	0.440367	0.131868	0.451128	0.535714	0.5	0.242647	0.180451	0.231579	0.136986	0.377358	0.288462	0.279661	0.335821	0.326087	0.255102	0.311927	0.131868	0.0652174	0.0485437	0.0204082	0.025641	0.46087	0.515625	0.172414	0.263158	0.432203	0.453608	0.560748	0.504202	0.474138	0.43662	0.39759	0.320755	0.516393	0.413043	0.388158	0.339806	0.289474	0.46281	0.458015	0.178082
Kif4	chrX	100626064	100727271	+	101208	0.533882	0.261914	0.250091	0.52214	0.261465	0.52233	0.512156	0.504361	0.292829	0.238289	0.259671	0.280691	0.487167	0.477343	0.381145	0.382971	0.314623	0.330905	0.335323	0.171743	0.183746	0.0701754	0.0660811	0.0457447	0.494518	0.490995	0.271071	0.274051	0.544405	0.526349	0.520695	0.509423	0.518014	0.44541	0.514614	0.420719	0.522765	0.465528	0.541314	0.410131	0.416485	0.511811	0.510186	0.243781
Dlg3	chrX	100767721	100818410	+	50690	0.536485	0.187156	0.192982	0.466667	0.257143	0.617391	0.567568	0.606145	0.240654	0.183594	0.191646	0.152	0.52459	0.49697	0.338369	0.34252	0.250936	0.276923	0.260204	0.103659	0.0977444	0.0422265	0.0250836	0.0251046	0.51216	0.543831	0.178947	0.252252	0.56564	0.529617	0.624828	0.548148	0.571984	0.443645	0.57935	0.478372	0.546667	0.488095	0.577154	0.360313	0.28626	0.613559	0.585938	0.117647
Tex11	chrX	100838647	101059639	-	220993	0.445724	0.113636	0.101124	0.454545	0.100457	0.452381	0.409938	0.533333	0.141079	0.0825083	0.0720721	0.0930233	0.482843	0.416476	0.246114	0.265101	0.190909	0.155116	0.122905	0.0561224	0.0147059	0.00692042	0.0327869	0.011236	0.485934	0.436059	0.103586	0.115016	0.480331	0.485437	0.480813	0.46748	0.487562	0.297003	0.512315	0.244275	0.509653	0.322034	0.449482	0.194853	0.20922	0.434137	0.364151	0.0809859
Slc7a3	chrX	101079220	101085352	-	6133	0.506255	0.187856	0.127389	0.4625	0.170865	0.524638	0.487511	0.503215	0.184435	0.141124	0.183857	0.222318	0.461741	0.44182	0.295632	0.314913	0.225105	0.243463	0.226573	0.129528	0.0894309	0.0681818	0.0520134	0.0586797	0.505682	0.515454	0.103139	0.18626	0.498426	0.507317	0.532495	0.463127	0.530151	0.386555	0.498141	0.402344	0.474801	0.439093	0.459497	0.206557	0.201856	0.46736	0.474785	0.178994
Snx12	chrX	101097785	101222563	-	124779	0.510008	0.271989	0.270234	0.586987	0.380018	0.530276	0.527527	0.535933	0.335945	0.303552	0.295975	0.382619	0.539875	0.492551	0.4417	0.432503	0.393697	0.395349	0.385042	0.250271	0.295739	0.101835	0.130459	0.115777	0.523506	0.51665	0.263241	0.268626	0.541361	0.525988	0.528942	0.529126	0.553799	0.433905	0.549273	0.434229	0.533364	0.477338	0.52279	0.413282	0.389399	0.498679	0.537608	0.269484
Foxo4	chrX	101254527	101260873	+	6347	0.5	0.205882	0.186047	0.4375	0.44	0.510204	0.431373	0.666667	0.296875	0.266667	0.294118	0.172414	0.4	0.481481	0.40625	0.3125	0.206897	0.25	0.372093	0.111111	0.0714286	0.115385	0.0531915	0.0114943	0.513889	0.507692	0.297872	0.176471	0.555556	0.431373	0.464286	0.491803	0.613636	0.333333	0.533333	0.421053	0.423529	0.38	0.54902	0.204082	0.181818	0.388889	0.411765	0.0344828
Med12	chrX	101274090	101298934	+	24845	0.503831	0.229167	0.207349	0.4625	0.275229	0.528777	0.41	0.427536	0.238806	0.182796	0.165829	0.236641	0.488024	0.421739	0.315574	0.342541	0.234375	0.252252	0.221106	0.175	0.136	0.0857143	0.0561555	0.039604	0.483376	0.513924	0.201389	0.22807	0.525773	0.484321	0.45768	0.524355	0.519856	0.377193	0.546512	0.394737	0.487805	0.43985	0.563422	0.397924	0.326316	0.494624	0.5	0.144068
Zmym3	chrX	101404383	101420222	-	16303	0.501211	0.160494	0.142857	0.421053	0.219048	0.493671	0.502041	0.545455	0.204724	0.1875	0.190698	0.212014	0.435159	0.451883	0.261468	0.232227	0.212121	0.272727	0.253165	0.159204	0.125	0.101215	0.0833333	0.0833333	0.55642	0.521866	0.164706	0.205645	0.569288	0.537879	0.574219	0.509259	0.554054	0.463277	0.577778	0.441989	0.572917	0.491525	0.577703	0.214286	0.258741	0.628049	0.491713	0.185714
Nono	chrX	101429650	101448593	+	18944	0.6	0.374809	0.351308	0.639731	0.455814	0.5311	0.556675	0.547771	0.323822	0.312061	0.328848	0.354922	0.489994	0.476943	0.342914	0.358974	0.331915	0.340524	0.389073	0.281028	0.404	0.226017	0.220638	0.223816	0.594139	0.545455	0.38303	0.317241	0.607703	0.590256	0.568465	0.574721	0.608524	0.606542	0.602344	0.585565	0.594809	0.612785	0.664195	0.498323	0.461411	0.557191	0.595381	0.315335
Itgb1bp2	chrX	101449108	101453541	+	4434	0.511962	0.173684	0.160377	0.502674	0.189542	0.447964	0.496644	0.536082	0.208531	0.179916	0.196078	0.237885	0.505376	0.38206	0.287719	0.272727	0.224335	0.225	0.216667	0.0865801	0.206667	0.0743802	0.0610329	0.0483092	0.489362	0.484211	0.111765	0.191083	0.532915	0.503876	0.552	0.47557	0.614035	0.555024	0.56044	0.482353	0.510811	0.531646	0.536332	0.235294	0.248175	0.53125	0.517442	0.138686
Taf1	chrX	101532734	101601789	+	69056	0.38052	0.315512	0.281441	0.341322	0.289007	0.372512	0.377013	0.367622	0.295798	0.297648	0.324401	0.32186	0.39618	0.39476	0.375343	0.382111	0.351104	0.348713	0.33275	0.284736	0.325843	0.223796	0.16539	0.15582	0.383721	0.396552	0.302905	0.330033	0.365754	0.370626	0.377018	0.353417	0.389068	0.396104	0.408302	0.346311	0.409561	0.385768	0.422363	0.383055	0.372577	0.39348	0.401447	0.310013
Ogt	chrX	101640050	101684351	+	44302	0.513049	0.368194	0.355666	0.475968	0.355116	0.493145	0.490217	0.487504	0.391219	0.355358	0.353815	0.378217	0.45987	0.434225	0.381112	0.389466	0.374488	0.373991	0.39524	0.312193	0.397614	0.234123	0.169958	0.157606	0.507689	0.503403	0.393644	0.398228	0.510849	0.511037	0.507876	0.51482	0.522207	0.507367	0.507822	0.512978	0.51166	0.495801	0.495992	0.427159	0.421064	0.478514	0.457327	0.338122
Nhsl2	chrX	101849384	102092055	+	242672	0.482051	0.0344828	0.04209	0.461929	0.0645161	0.465157	0.443836	0.454333	0.0686071	0.0352505	0.0521739	0.0747664	0.453139	0.450536	0.211506	0.181435	0.0797872	0.120861	0.0950704	0.047619	0.0190476	0.0195652	0.0505618	0.0181818	0.447596	0.435919	0.0646766	0.0551724	0.466229	0.484375	0.466301	0.483871	0.476252	0.208925	0.441176	0.186047	0.438279	0.226923	0.510508	0.151344	0.13245	0.474695	0.506329	0.0471014
Pin4	chrX	102119464	102127673	+	8210	0.597561	0.462687	0.418605	0.75	0.588235	0.634328	0.57	0.630137	0.495238	0.460317	0.485714	0.494949	0.434783	0.54375	0.529801	0.488095	0.47651	0.496644	0.434343	0.493671	0.59322	0.357143	0.2	0.181818	0.566434	0.603659	0.454545	0.533333	0.570248	0.604839	0.666667	0.646667	0.611111	0.634409	0.596154	0.555556	0.669291	0.524272	0.624242	0.573333	0.621795	0.610811	0.626437	0.423423
Ercc6l	chrX	102142819	102157091	-	14273	0.578125	0.358382	0.339726	0.468992	0.269784	0.517084	0.509804	0.597122	0.433962	0.326466	0.335329	0.34728	0.496875	0.496795	0.407932	0.423188	0.33657	0.354098	0.416084	0.307692	0.31401	0.147982	0.158879	0.0745098	0.578454	0.594828	0.425676	0.357977	0.557613	0.540865	0.5725	0.557562	0.578125	0.479224	0.587336	0.528481	0.561798	0.556769	0.542125	0.42723	0.432203	0.51567	0.508955	0.297959
Rps4x	chrX	102184942	102188371	-	3430	0.472886	0.31781	0.33229	0.496321	0.338438	0.517507	0.480058	0.491861	0.342593	0.32335	0.360671	0.360156	0.425145	0.448994	0.368601	0.375	0.37259	0.365928	0.359959	0.259646	0.285418	0.154812	0.0945884	0.0836523	0.46398	0.470458	0.343907	0.350564	0.513428	0.514667	0.50365	0.492503	0.497124	0.465753	0.466697	0.449947	0.472256	0.45856	0.454545	0.333121	0.368509	0.504034	0.495222	0.302276
Hdac8	chrX	102284639	102505148	-	220510	0.552595	0.258531	0.243964	0.566154	0.294421	0.541116	0.554017	0.559456	0.280886	0.265993	0.271035	0.332948	0.566554	0.544958	0.418487	0.399634	0.343428	0.368005	0.351852	0.226506	0.126154	0.0816121	0.0604265	0.0484642	0.533642	0.547955	0.262548	0.316707	0.545024	0.535441	0.497526	0.468248	0.527393	0.361295	0.558839	0.314844	0.559487	0.355762	0.584288	0.510173	0.491639	0.569444	0.552089	0.323529
Phka1	chrX	102513974	102644246	-	130273	0.514446	0.124797	0.11367	0.420708	0.12334	0.451452	0.496484	0.494424	0.151093	0.110535	0.0956522	0.159827	0.420348	0.375	0.200184	0.225319	0.14083	0.139269	0.208981	0.0967742	0.0491071	0.0360577	0.036061	0.0254545	0.533188	0.467456	0.149132	0.17679	0.521231	0.515195	0.402151	0.445675	0.465956	0.231429	0.492966	0.231867	0.493215	0.292272	0.529537	0.3474	0.326087	0.493768	0.455939	0.124138
Nap1l2	chrX	103184058	103186664	-	2607	0.326531	0.097561	0.0588235	0.375	0.0869565	0.2	0.252747	0.328767	0.0990991	0.0573248	0.0821918	0.166667	0.28125	0.221477	0.123288	0.141975	0.154412	0.110236	0.101449	0.037037	0.0714286	0.0363636	0	0.142857	0.25	0.238636	0.037037	0	0.279661	0.321429	0.365385	0.228571	0.344828	0.25	0.333333	0.52	0.352941	0.130435	0.217391	0.0941176	0.129032	0.202899	0.302326	0.0909091
4930519F16Rik	chrX	103232280	103256606	-	24327	0.371224	0.136256	0.128062	0.378855	0.204159	0.361702	0.277075	0.326761	0.151692	0.114876	0.13007	0.152015	0.374333	0.349213	0.240019	0.24203	0.231041	0.240452	0.218884	0.118721	0.188889	0.0936271	0.163366	0.127778	0.321792	0.331866	0.128114	0.108417	0.345336	0.386219	0.321888	0.280868	0.431122	0.362126	0.370813	0.270463	0.399351	0.312057	0.325033	0.164631	0.193808	0.339789	0.281761	0.108108
Chic1	chrX	103356475	103396118	+	39644	0.539969	0.28	0.250148	0.557276	0.368801	0.536467	0.509323	0.530488	0.325698	0.276128	0.281353	0.312986	0.466849	0.453647	0.370201	0.387856	0.37233	0.356316	0.362212	0.182272	0.182663	0.101906	0.075	0.0735661	0.485915	0.513551	0.227917	0.256774	0.519545	0.523289	0.496795	0.495713	0.515448	0.42973	0.50974	0.461963	0.521333	0.468208	0.518907	0.3842	0.412711	0.466068	0.495847	0.208885
Tsix	chrX	103431516	103484957	+	53442	0.512995	0.206316	0.205955	0.477784	0.251371	0.535648	0.550767	0.520974	0.189666	0.141823	0.180836	0.184252	0.309026	0.249561	0.176967	0.181533	0.198856	0.19394	0.226255	0.1423	0.160251	0.0986904	0.353051	0.825591	0.499639	0.521361	0.229783	0.198797	0.543278	0.534786	0.402636	0.384945	0.509499	0.352222	0.541581	0.316756	0.522457	0.388851	0.5162	0.237157	0.234119	0.492081	0.499741	0.143732
Xist	chrX	103460372	103483233	-	22862	0.94514	0.999188	0.999221	0.986301	0.998601	0.997018	0.994792	0.984472	0.9991	0.999079	0.999476	0.998989	0.999103	0.999095	0.999232	0.999318	0.999292	0.999384	0.999042	0.999039	0.987881	0.999228	0.999088	0.998932	0.980349	0.995614	0.998375	0.998719	0.99095	0.932927	0.998408	0.999317	0.973886	0.998139	0.957522	0.998508	0.97555	0.999283	0.996585	0.999432	0.99923	0.994917	0.995107	0.998749
[truncated: 21 more columns]
